# Supplementary material for: Engines of change: Transposable element mutation rates are high and variable within Daphnia magna
Source: PLoS Genet. 2021 Nov 1;17(11):e1009827. doi: 10.1371/journal.pgen.1009827 (PMC8594854; doi:10.1371/journal.pgen.1009827)
Supplement: S1 Data — (FASTA) [file pgen.1009827.s003.fasta]

>rnd-1_family-23#Unknown ( RepeatScout Family Size = 243, Final Multiple Alignment Size = 100, Localized to 931 out of 1064 contigs )
GGCGAAGACGACGAGACGGAGATGAAGGCGAAGACGGCCAAGACGACGAG
ACGGAGATGAAGGCGAAGACGTCGACGAAGACAGCGATGAGGTGAAGGCG
TAGACAACGACGACAGGAAGACGAAGAAAATGTAGTTCTAAATAGATTAA
ATGAGGCAAAAAAAGAAGTAAGCGATTTTGGGCGGAAAATGGCATTTGTC
TGATAAAACGATGAAAAAGACANCTTAACTTACGCGTGTGGTCCACTGGG
GGCGAAACTACCGAAATTGTCGAAACGGCAGTGTTGTACCGAAGGAAGAT
GAATATTTGCAGTCCTATCACAGAATTTTACGTTACAACACAACAATGCT
CCATAACGTGGAAACTTAAAATACCAAAAAATGGAGATGGTGTTAAAGCC
TATCCATGTTAGCTGGCTAAGTAACGGTGAGAAGAACAGCAGGATTAACA
ATGACGATTTTCCGTTTATACAACAAAGATTTATATGTAAAAATGAGAAA
TCCAGATAATCCACCAAATTAAAATACCATGGTAAGGCAATGAAGATGAA
CCTTATTCCATGTTGGCATTCGGCAGACTAAGAAGAGAGGAAGAGAAGCC
TGTGTAGAGAAAATTGTTACAGATGCGTGTAGTGGAAGATAAGTAATGTT
CTGAAATACCACAATGAAGAGCTGAAGTGTATGGATGATGGTTGGCTAAT
CAGAGAAGCTTGGAAATCTGGATACCTGGGATGCTGAGGGCTGATGGTTA
GCAACACAAAGTAGATGAAGACTCTGTGGTTGACTGACGAGAGAACACAT
CACTAAGCTTAAACAAAAGGCTTGAGGTCCATTAACAGTACTTGAACTGG
ATGGTGATCTTCATGTAAGCAATAGTGGCCTTCTTAAAGTGTCAGGATCC
CTTGTGGTACATTGATAGCAGGAATGCAGGCTGCTGGTTCAGCAGCTGGC
ATAGCTGACAAGGCGAAACACCACCACATACAAAAAGCAATCTATTTCAA
GGGTTTCCTTTTCAATACATACCCAACGATAGCAATACTGAACAGATAAC
AACATACCGTAAATTTTTTGACGAAAAATCCTTTGAAACACAAAACAGGG
TAACGTAACAAACACCCATTTAACTTGTCACTCGTAATCTTCATCATAGA
CGCACATCAACGCCATCTAGNNTTTCCGCCTAGAACCAAAAANTATATTT
TACTTTGAATGTTGAAATNAGTACAATNCTTGCTTTTAAGTGCTTGAACT
TTGCTAATCTCNGATAGCTGAATTCCAATTTTAGGCATAAAANCCTAGAA
TATCAACTACTAGTTGCAGGACGAGGCGCTAAACATTTGTAGGTAAAACT
GTCGTNGCTCGTAGGATCAGCCTGTAGTGTTGANAGCAAGAAAAACACGG
AATAATAGCTGCCACACCCTAACGCATGCGAGAAAAGTATTTGAAATTGT
TAGAACAATACAGCTCATTTTTTACTTTTTGCAGATTGTCACGAAAATTT
TCCGGAAGTAACCGGAAGTAGCCAATATCTCCGGAAATAGTGATCCCATA
ACAAAACGAGTAGGATTTTCGTGATCCTTATCAAATTTGGGGTT
>rnd-1_family-45#Unknown ( RepeatScout Family Size = 152, Final Multiple Alignment Size = 100, Localized to 931 out of 1064 contigs )
CTCACACGGCCTGTCGAAAAACCAGTCCGTTGCCAGGCGACGCACGAAGC
CCCGCCTTGAAAATAACTTCGCGGCCTGATTTTTCCCTATCTTCGTGACC
GACGCGCCATCTCTCTGAAAAAAAATCTCCCGAAACTTCGAGTCGCTCGC
TAGATTGCTCCGCGTTCCTTTATCGTTGAGCCGATAATTGACACGACCCC
TTCGTTAATCTCCGCGTTATCTCCTCTACAANACGACGTCAAGTTTTGCG
NCACAGCATCTAAAATAAGAAAACGTATAAAAGATACGTACGAGACCCCG
AAATCGACTCGAGTCGGCCGACTAAACTGCTCCGCACTCCTTCGCCGTTC
AGCCGATAAAAACGGGGACTCGACCGNGAGCTGCTGCGTTATTTCCTCTA
CAAAAGGAGACCAATCTCAGCGGCACAGCATCTAAAATAAAAAAACGAAC
GAAAGATTAGTGCNGACACCCCTGAAATCGCCGCGCCATCAGCGCCATCT
CTGGGGTAAAGTCTCAGAAAAAGTGTCGGTCGATCCACCGGTCGTTGTAG
AAGGGTAGGGGTGCCTGTATCAGGGGGTTGGGAAATGCGAGTTTTGATAG
AATCCCTATCGGGAAATT
>rnd-1_family-11#LTR/Copia ( RepeatScout Family Size = 573, Final Multiple Alignment Size = 100, Localized to 931 out of 1064 contigs )
CAAATGGGTCTTAAAGTACAAGCACGGTTTCAAGACGACTTCCCCACGAT
ACAAGGCAAGGTTCGTTATCAAAGGATTCTCTCAAATTCACGGCNTCGAC
TACANCGAGACTTNCGCNCCNGTTNCCAAGANCNTGACTCCCTCCGTANC
GNTTTANCCGCCATTGCAGTCNGAAAAAGACCTNGAAGTNACCCNGCTNG
ACGTAAAAACCGCNTTTCTCTACGGAACGCTGGAAGGAGNAAGTTTNCAT
NGAACAACCCGAAGGCTTCGCAGTNNCTGGAAAAGAAGANNANGTGTGCC
NNCCTGNNAAAAGTCTCTATGGCTTAAAGCAGGCNCCNNGNGTTTGGAAC
GNGAAGTTCAACGNGTTTCATTGTNGNNTTCGGACCCTTGAAGGNNCTGA
ATNTGATCCCTGCGTCTACTACCGCCCCCTTGTCNGGGGNAGNCAGANGA
GGAAAGGATANCCTAATTNTTGCCATCCTGTNCGTAGACGACGGCCTGAT
CGTGNGCGGATCNAAATGCNNNTCCGNTGTAAAGCATGTCATTGNNTTCC
TTNNNAAGGAATTCGANATGCGCTNTCTNCCAGCAGNCCGNTTCGTTCGG
CGTCGACATCGANCGCGACCGCGNNNANCGGAAANTNTTNACCTTNNTCA
ACCAGANTNCGTNAAGAACAATCCTNGTCAAGATTCGGNATGACGGATAN
CTGCAGCTCCANCGCCNACTCCNGCTGACCCNTGCGCGAAACTGTCGCCA
TCNATTTAGAAATGCCGCCNCGCATCCGAAGAGGAGAAANCCNNNATGNC
NNATATCCCCTACAAGGAGGCGGTCGGTGCCCTCCTCTACCTCTCTATCT
ACAACGAGGCCTGATATCTCCTATGCAGTAGGCCAGGTGGCAAAGTTAAG
TCAAAACTCCGGGATCCAGCACTGGAAAGCAGTCAAGCGCATTTTCCGCT
ACATCGCAGGTACGCGAACCTTTGGGATTCTCTACTCTAAAAAGGAAGGA
GAAACGGTGATGTGCTACACGGATGCCGATCATGCTGGAGACCAGGACGA
CAGGGCCTCCACATCCGGATGCGTGTTTCTCTGCAGCGTTGGGTCAATTT
CCTGGTTTAGCCGCAAACAAGAATGCGATTCCCTCTCCACGACAGAGTCG
GAATTTGTCGCAGGGAGCGAAGCAGCTAAGGAGGCTACTTGGATCCCATA
ATTTCTCAAAGAGATCCGAAGAAGAGGACCAGAGCCGATTCCACTCTACT
GCGACAATCAAGGGGCCATCCGCTGTGCTCACAACCATGAGCTGCACCGA
AAAACGAAGCACATCGATATAAGACATCAGGTTTGTGAAGCGAGCCCAGG
AGAGTGGAATTATCGATGCTCGCTACGTTAACACCAAAGAACAAGTCGCG
GACATCTTCACAAAGCCACTTCCCCATCCAACGTTTCAAGAAGNTGCGTG
AANGCNTCGGNGTGGGACCATGCGAGAANAATCATTGAGNTCCAGGTNCN
TTGGTTTGAGAGGGGGTGTTAGAAACGGCTGTCCATTTGGCAAACCCGCT
TTACCCCCTTCCCCTCCTTTGAGCAAGTGACGACGCCAGGCTTTTCTTTT
AGTCTGGCAACATGGGTGGGAGTCATCTTAGAAAAGGGGGGGCTTCCTTT
ATTCCTTCTTCTTGTCCGTGATCTCGTGGAGTGTGGTAACGCTGTATGTG
CTCTGTGTTTCGTATGTGTGTCTCTAATGTTGCTTTGTGTATCCATGGTG
TCGCCAACAATATACACTCAGTGCATTATATCCTTTTATTTTCAATAGGT
TATGGGCCCAGAACACGCCAATTAATCGACAAGAATGAATCACGAAGCCT
CGAGAGAAGTCAACAGAATAACGAAGTTAAGCGGTCCGGAAAAATGGACC
TCGTTTAGATATGGGTGTACACTGCTGCTGCAACGAGCACGTGTTCTCAA
CGTCGTCACGAGACTTGAACCTCGACCCGAACTGGTAATTATTGTCTTTC
TATGTAGACGTCTTGCGAGACAAAGAACAAAGCTTGAATTTTGAGAATTT
TTCTTTACAAAAGAAAATGAGAGAGACGAAAAATTGTAATGATGGCGAAA
GACTAAGCTTTTTTCCTGGACATAGAAGAAAGAGATTTGATTTGACGAGT
AGTTGTAAGTGATGTTTCTATCCAACGGCTGCTCAGAATGAAGTCAATGA
CCAGTTTTTTTTTAAATTATGAAACGTATTACAGTAATTGTGGGGCCAGA
CTTGCTTCTTTGCAGCCACGTGTTGGTATAGAAATATGACACTACCTGAT
GATGGAAAAACATTAAATGCTTGGCTTATTGTTCAAGTTTGCAGTCGTAA
ATAGTGTTTCTATCAGATAGGCAATTCACATGATACCTGTAAGCTTGACT
TTGTTTTCAGCCGGCCAAAGCAGTCTGAATTAATCCTCTCACTATATAGC
CTCTGTCTGAAATCGAAACACTATACTGCCATTCTAGCATGAATTGTGAA
GAAATTTTATGTCGTTGTAAATCGGGTAAACGCATTTGCTTGGGACAAAT
TATCGTTCACGTCACTCAGGCCTCACACACGCCACACTCGCATTTAACGA
GTGGTGAAAGTCACGATCGTTTGATTAAAACAAAATATAAATATATATTT
ATATATAAATATATGTATGTATACATATTTTATGCGCGTACCAGGACACG
ACAGAGTACCACTGTTTGTTCTATTGAGAACTCACACATAATTATGCTGT
TCCTTGAGAGCTCACATACGCAGACGCGGCATATTACGCACGCCAGTTAA
TTAACGTTATGTTCGACNATTGACAGGNCCTCAATGAGAACCAGGAGGTC
GCGAACCAAAATCCGATTGACGCNTGGGACGAAAAGGACGCGGATGCGNG
AATTATAATATTCTGCAACGTCGAGGGGCCACAGCAAACTCTCATCGAAG
GATGCGCGTCCTCCGCGGAAATGTGGGATCGTTTGATACTGCAATACGCC
CAAGCCGCTGCTGCCAACGCCAATCTACTGCTGGAGAAGTTCTTCGACTA
CAAATACGATCCCGGTATACTAACTATACAGTTCATAAAGCTAAAGAATC
TTGTTGACTCACACATGATTACCGTTCACAGAGCACAGGGTGCTGGATCA
TGTTGCAGTATACACAAACTTGGCAGAAGAGCTGAGAAACCTGGAATCAC
CTGTCACTGAACAACAACTCGTCGTGAAAATTCTTCAAACACTGCCNCCC
AGTTATCGCTCNTTTCGGTCGGCNTGGGACAGTGTTCCAAGGNACGAGCA
AACAATAGCNAACCTAACGNCGAGACTCGTAANNGAAGAAGCCATCAGCC
AAAACGGCCAACAACGGCGCGACGGATCCGGCCGATGCGGCCTTCTTCGC
GTTCCACTCGCCTAAGGCAGCCGCTTTCGCCGGGCAGAGCGCTGCAAAGA
CACCCCCAGGGCAAAGTTTCGACAACGCAGCACACGCGCAAGGGGGATTC
CGTGGCCGTGGACGAGGCCCCTACTTTACGGGCGAATGGCGAGGACGCGG
CAGAGGCAGAGGAGGAAGAGGAGGTAGAGGTGGTGGCAGCTCCAATCCGC
ACAACCACTCATACGCACGAAAAGATGGACAACAACAAAACGGTCGGCAG
CAGAGCNGCCAACATGCCGGCTACNGTCGTCTGCTTCAGCTGCAATGGAA
GTAGGACACAAGGCTTACCAGTGTCCCGCTAAACGGAACGAAGAGAGAAG
AAGAACGTGGTCAGGCGGGACGAGAAGGTTTCAACAAGAGAAGCAGGTCC
TTTGGTTGTGTCTCTTCGTCACTNTGTCTNGTCGCACGAGAACCCGANGT
CTGGTACGCCGACTCNGGCGCGACNCATCACATGACNGATCAACGNTCCT
TCTTCACCACATTCAAAGNAATNNCACCNGGAACTTGGAAAGTNAACGGC
ATCGGCGGCGTNCAGCTNNANGCNCTAGGNATNGGAAACATCGACGTCCA
TTNCAGAAGTAGATGGCGNGAAGCTGAAGGAACGTTCCACGACGTGTTAT
NCGTTCCCGGNCTTGGAACCAATCTTTTCTCCATTGGAACNGCCACCGAC
CGTAACGTCAANGTCGAGTTCACCGACACACAGGTCTTTTTCGCTAATAA
GGAAACTAACGAAAAATTCATGACTGGCTCTCGTGTCGAAAACTCCCTCT
ACAGATTATGCGCTACGACCAAAAACCCAACGGAACTGAACGAAGAATCT
TCAACAGCGCTCTACGGTGTTGGTAATGGGAGTACCAAGGCGTCCCTCGA
ACTCTGGCATAGAAGACTCGGCCATCTCAACTGCCAAGACATTTNGAAAA
TCGGCAAGACTAAAGCNGTGNACGGCCTGNACCTCGACGACTCAAANAAT
CTTGACTACCATNTGCGAAGGTTGCATNTTTGGAAAGATGCACCGATCAC
CATTTCCNACAAGCGAAAGTAGAGCNACCGAAATAGGCGAACTNATCCAC
TCCGACGTCGGNNTTGTTAACGTNCCTACTCCTGANGGNCATCGCTGCTA
CGTCATCTTTAAAGACGACTACAGCGGCTNTACAANAGCCNANCTGATGA
AGACGAAAGATGAAGCTGNCGANNANTTCGTGAAATTTGCGGCATGGTNA
AAACTNCAAACGGGAAAGANAGTGAAGATACTCAGAACGGACCGAGGAAC
CGACATCGGTGGAAACTTTAGCGAANACGAGAAACGTNCTGGTCGGATCG
TTCACCAAACTACTACTAGGTACACTCCACAACAAAACGGNCGTTCCGAG
AGAACGATCGNACAGTAATAGAGCCCGCGAGAAGTCGCTCGTACACGAGA
ANCAGCGACAANCAAGCCTGTTCGAGAAAGGAAACAAAACGACGCCGGAG
CTNTGGGGNGAATTTCTACTAGCGCCGTTTACGTACTNAACCGGACTATN
TCGAGCCACANACAAGNCACTCCATCGAGAAATTCTTCGGCAAGAAACCA
NCNGTTGANAATCTACGNGTGATCGGNTGCCGNGCCTACGCNCACGTTCC
CGANCGACTAAGCAAGAAACTNGACTCGAAAGCTNAACCNGGNTGGCTGG
TNGGGTACGGNGAAGANACGAAAGGNTGGCGACTATGGGACCCTGTATCA
AGGAAANTCATCGTGAGCCGTGATGTNATTTTTGATGAAACAATCCTGAT
CGGAGATCACCNACTCACAGCTGAAGAGGGCAATAGCCCAATGGAACCAA
TGCAACTATTAGTAGAAGTACTTAATCAGGTATCTCGCTTATACTAGTAG
CCATACATAAACAAACCAAATATATTTTTTGTGTATATATATTTATGTAT
GTGTATGTATACATTCATATATGTATATATATTTTTTATATATATATCCG
TTTTTTTTATCCACCAGACTCAACTAATCGAAGGTGTAGATGAAAGCCAA
GACACTCCCGATAATCAAGATGCATCAGTCGAAGAAGCTCCCCAAGTCGA
GGCCTTAGAGGAGGAGATTGAACGGGCTCCTGGCGGCAGAAATGAAGAGG
GTACGGAAGTCCTCGACGTTGCGAATGCGGAACCTGTTCACGCTGTGACT
CCTGATCACGCCAACAAGAATCAAGAAGTGGATGAAGTCCCCAACGTTGA
CGCCTCACCAATATCGATTCACGATTCACACAATTATCGAAGGTAAAAAC
TAATCGCCGTTACAAAAAAAAATTACTGGCACTCACCACCTTCCATATAT
ATTTCATAGACCAACAAGATCCGGCCGCGTGCCAAGATACACGGATCGAT
ACATGGAATATATGGAATCATTCGGAAATGCAGCATCCACTGATCCAGCC
CCTAAGCGCTCTTCATTTTTCGAACTAGAAGTTGATGAACCACAAACCTA
CAAACAAGCGGTGGAATCAAGATATGCGGAACAGTGGTTACCAGCTTTCA
AGTCGGAGTATGACTCAGATCAAGAACAAATCGTGGGTGCTCATCCCACA
ATCCCATGTACCAACTGAGTGCGCTATACTGCCTCACAAATGGGTTGGGA
AATATAAGCCGGGCTATGGAGACCCACTGCAGCCAGATTTCGTGGCCCCA
CGCTTTAAAGGAAGATTAACAGTTGTTGGATGTCACCAGCAGTACGGCGT
CGACTACGAAGAAACGTATGCACCTGTGCCACGCCTTGACTCAATTCGAT
CTGTTCTATCACTCACCGCATCACTCGGATACAAATCATTTCAGTTCGAC
GTGGCCACTGCGTTTCTGAACGCGGATGTTGACAAACCAATTTTCATGAC
CCAACCCGAAGGATTCGTGGTGTCTGGAAAAGAGGATCACGTGTGTAAGC
TTTTGAAAGCGGTCTACGGCATAAAGCAGGCTCCCCGTCTTTGGTGCAAG
ACCTTCATCGCCGCCCTACTCAGATATGGTTTTAAGGCACTGGACGCAGA
TATGTGCGTGTTCATCCTGGTCAACAATAGCATCGTGTCATATCTCTTCA
TCTGGGTAGATGACGGATGGTTTTCTAGCAGTTCTGATGAGGAGTGTCAA
CGCTTCGCTACTTGGATCGGTAACGAATTTGAAGTAAGATGTCTCCCCCC
GACCAGATTCGTTGGTATGAACATCGAGTACGACAGGGAAAATAGACAAG
TATTTCTCTCGCAGCAGCACTCGATACTCAAGGCACTGGAACAGTTCGGC
ATGACGGATAGCCGTCCCAAGCTGACCCCAGCCGAATCCAGCGTTCACCT
TTCTAGTTCGATGGTGCCACGCAACGAGGGGAAAGTGGACATGTCTTTAA
TCCCCTACCGTGCGGCAGTTGGATTCCTGCTCTATCTCTCATCTACCACT
AGACCGGACATTGCCTACGGCGTTGGACAAGTGTCTAAATTTTGTGAAAA
CCCACAGCCGGCGCACTGGAACGCAGTCAAACGTATATTCGCTTATCTGA
AAGGTACGCTCGACTTCGGTATATGGCTGGGTGGACGGAAGGATGAAGGA
GCCGTAGTCTATACCGACGCCGACTACGCCAGTGATGTAGACGACCGAAA
ATCCATCTCAGGATGCATCGCTTTCTACAAGGGAGGGCCAGTCGCATGGT
CGTGCAGGAGACAAGAATGTGTGTCCATCTCGACTACCGAGTCGGAATAT
GTGTCCTTATCGGATGGAGCGAAGACAGCTCTTTGGCTCAACGCGCTGGC
TAACGGCCTAAACTCATCTCCGGTCCCAATGGAAAAGTCTTCAGGCGACG
AGGTACCACCAAATCCCGTTAAGATGTATTGCGACAATCAAAGTGCTATT
TGTCTGGTCAAAAATCCGGTCCATCCGCGGCGATCAAAACACATTGACGT
GAGATATCACTTTGTAAGAAAGCTGCAAGAAAACAACAAGATCGCCGTCG
AATTCGTTAGCTCCAAAGACCAACTGGCCGACATCTTCACGAAGGCTTTG
CCAGCGCCAAGGTTCCAAGAGTTACGTGAACGCATCGGGGTAGGACCATA
CGAGAAGAATTGAGGAGGTACGGGTTTGAGAGAGGGTATTAGAAACGGCT
GTCCATTTGGCAAACCCGCTTTACCCCCTTCCCCTCCTTTGAGCAAGTGA
CGACGCCAGGCTTTTCTTTTAGTCTGGCAACATGGGTGGGAGTCATCTTA
GAAAAGGGGGGGCTTCCTTTATTCCTTCTTCTTGTCCGTGATCTCGTGGA
GTGTGGTAACGCTGTATGTGCTCTGTGTTTCGTATGTGTGTCTCTAATGT
TGCTTTGTGTATCCATGGTGTCGCCAACAATATACACTCAGTGCATTATA
TCCTTTTATTTTCAATAGGTTATGGGCCCAGAACACGCCAATTAATCGAC
AAGAATGAATCACGAAGCCTCGAGAGAAGTCAACAGAATAACGAAGTTAA
GCGGTCCGGAAAAATGGACCTCGTTTAGATATGGGTGTACACTGCTGCTG
CAACGAGCACGTGTTCTCAACGTCGTCACGAGACTTGAACCTCGACCCGA
ACTGGTAATTATTGTCTTTCTATGTAGACGTCTTGCGAGACAAAGAACAA
AGCTTGAATTTTGAGAATTTTTCTTTACAAAAGAAAATGAGAGAGACGAA
AAATTGTAATGATGGCGAAAGACTAAGCTTTTTTCCTGGACATAGAAGAA
AGAGATTTGATTTGACGAGTAGTTGTAAGTGATGTTTCTATCCAACGGCT
GCTCAGAATGAAGTCAATGACCAGTTTTTTTTTAAATTATGAAACGTATT
ACAGTAATTGTGGGGCCAGACTTGCTTCTTTGCAGCCACGTGTTGGTATA
GAAATATGACACTACCTGATGATGGAAAAACATTAAATGCTTGGCTTATT
GTTCAAGTTTGCAGTCGTAAATAGTGTTTCTATCAGATAGGCAATTCACA
TGATACCTGTAAGCTTGACTTTGTTTTCAGCCGGCCAAAGCAGTCTGAAT
TAATCCTCTCACTATATAGCCTCTGTCTGAAATCGAAACACTATACTGCC
ATTCTAGCATGAATTGTGAAGAAATTTTATGTCGTTGTAAATCGGGTAAA
CGCATTTGCTTGGGACAAATTATCGTTCACGTCACTCAGGCCTCACACAC
GCCACACTCGCATTTAACGAGTGGTGAAAGTCACGATCGTTTGATTAAAA
CAAAATATAAATATATATTTATATATAAATATATGTATGTATACATATTT
TATGCGCGTACCAGGACACGACAGAGTACCACTGTTTGTTCTATTGAGAA
CTCACACATAATTATGCTGTTCCTTGAGAGCTCACATACGCAGACGCGGC
ATATTACGCACGCCAGTTAATTAACGTTATGTTCAATTATTGACAGAACC
TCAATGAGAACCAGGAGGTCGCGAACCAAAATCTGATAGACGCTTGGGAC
ATGAAGGATGCAGAGGCGAGAATTATAATATTCTGCAACGTTGAGGGGCC
ACAGCAAACTCTCATCGAAGGATGTGCGTCCTCCGCGGAAATGTGGGAGC
GTCTGATACTGCAATACGCCAACGCTGCTCCTATCAACGGCAATTTACTG
CTAGAGAAATTTTTCAACTACAAATACAATCCTGGTATACTAACTATACA
GTTCATAAAGCTAAAGAATCTTGTTGACTCACACATGATTACCGTTCACA
GAGCACAGGGTGCTGGATCATGTTGCAGTATACACAAACTTGGCAGAAGA
GCTGAGAAACTTGGAATCACCTGTCACTGAACAACAACTCGTTGTGAAAA
TTATCCAAACACTGCCCCCCAGTTTTCGCTCATTCCGTTCGGCTTGGGAC
AATCTACCAAGGAACGAGCAAACAATAGCAAACCTAACACCAAGACTGGT
AAACGAAGAAGCCATCAGCAGAGCGGCCAACAACGGCGCGATGGATCCGA
CCGATACGGCCTTCTTTGCGTTCCACTCGCCTAAGGCAGCCGCTTTCGCC
GGGCAGAGCGCTGCAAAGACACCCCCAGGGCAAAGTTTCGACAACGCAGC
ACACGCGCAAGGGGGATTCCGTGGCCGTGGACGAGGCCCCTACTTTACGG
GCGAATGGCGAGGACGCGGCAGAGGCAGAGGAGGAAGAGGAGGTAGAGGT
GGTGGCAGCTCCAATCCGCACAACCACTCATACGCACGAAAAGATGGACA
ACAACAAAACGATCAGCAGCAAAGCAGCCAACATGCCGGCTCAGTCGTCT
GCTTCAACTGCAATGGAAATGGACACAAAGCTTATCAGTGTCCAACAAAA
AGAGAAGAAGAACGTGGTCAGGCGAGACAAGAAAATTTCAACAAGAAAAG
AGGTTTTGGTTGTATCTCTTCGTCATTGTGTCTGGTTGCACGGGAACACA
AGGTCTGGAACGCTGATTCGGGCGCAACCAATCACATGACTGATCAACGG
TCCTTCTTCACCACTTTCAAAATAATTTCACCCGGAACATGGAAAATCAA
TGGAATTGGTGGTGTTGAACTACAAGCCCTTGGTATAGGAAACATCGACG
TCATTACAGAAGTAGATGGTGTGAAGCTTGAAGGAACATTCCACGACGTG
TTATACGTTCCCGGTCTTGGAATTAATCTTTTTTCAATTGGAGCAGCCAC
CGACTGTAACGTCAATGTTGAGTTCACTGATACACAGGTCTTTTTCGCTA
ATAAGGAAACTAACGAAAAATTCATGACTGGCTCTCGTGTCGAAAACTCC
CTCTACAGATTATGCGCTACGACCAAAAACCCAACGGAACTGAACGAAGA
ATCTTCAACAGCGCTCTACGGTGTTGGTAATGGGAGTACCAAGGCGTCCC
TCGAACTTTGGCATAGAAGATTCGGCCATCTCAACTGTCAAGACATTTTA
AAGATCAACAAATCTAAAGCAGTATACGGCCTGCACCTCAACGACGTCAA
AAAACCACTCATATGCGAAGGTTGCATCTTTGGAAAGCTCCACCGTAGCA
AGTTCCCAACCGGATGCGGCCGCGTGGAAAATATCGGCGACTTGATCCAC
TCCGATGTCGGGGGTCCATTACACGTGCCAACTCCTGAAGGCCATCGCTT
CTTCGTCATCTTCAAAGACGACAACAGCAGTTATACAGTAGCCAAACTCA
TGAAGACGAAAAATGAAGCTGGCACGCATTTCATGGAATTTGCAGAAATG
ATGAAAACCCAAACCGGAAGGCCAATAAAAATACTCAGGACGGACCAAGG
AACCGACATCCTCGGTGGAAACTTTAGCGAATACAAAAAACGTACTGGTC
TTATTCATCAAACTACTGCTAGGTACACTCCACAACAAAACTCTCGTTCC
GAGAGAACGATGCGTACAGTTGTAGAGGCCGTGAGAAGTGGCCTGTACAC
TAACGACAACAGCAACCAACTTCCGTGCAACATCAGAAATGAAGTCAGAG
AACTCTGGGGCGAATTTCTTCTGTCTATCGTTTACATATTCAACCGGACT
CTCACCAGCCACACAGAAGTCACTCCGTTCGAGAAATTATTCGGCAAGAA
ACCATCGGTTGCCCACCTAAGGGTTCTCGGCTGCCGCGCATACGCCCACG
TTCCCGACCAGCTACGCAAGAAACTAGATCCTAAAGGCGAAGCATGTTGG
ATGGTCGGCTACGGTGAAAATCAAAAGGCCTGGCGACTTTGGAACCCTGT
TGAGAGGAAAATAATCGTTTCCCGTGATGTGACCTTCGATGAAACAATCC
TGATTGGAGATCACCCACTCACAGCTGAAAAGGGCAATAGCCCAATGGAA
CCAATGCAACTATTAGTAGAAGTACTTAATCAGGTATCTCGCTTATACTA
GTAGCCATACATAAACAAACCAAATATATTTTTTGTGTATATATATTTAT
GTATGTGTATGTATACATTCATATATGTATATATATTTTTTATATATATA
TCCGTTTTTTTTATCCACCAGACTCAACTAATCGAAGGTGTAGATGAAAG
CCAAGACACTCCCGATAATCAAGATGCATCAGTCGAAGAAGCTCCCCAAG
TCGAGGCCTTAGAGGAGGAGATTGAACGGGCTCCTGGCGGCAGAAATGAA
GAGGGTACGGAAGTCCTCGACGTTGCGAATGCGGAACCTGTTCACGCTGT
GACTCCTGATCACGCCAACAAGAATCAAGAAGTGGATGAAGTCCCCAACG
TTGACGCCTCACCAATATCGATTCACGATTCACACAATTATCGAAGGTAA
AAACTAATCGCCGTTACAAAAAAAAATTACTGGCACTCACCACCTTCCAT
ATATATTTCATAGACCAACAAGATCCGGCCGCGTGCCAAGATACACGGAT
CGATACATGGAATATATGGAATCATTCGGAAATGCAGCATCCACTGATCC
AGCCCCTAAGCGCTCTTCATTTTTCGAACTAGAAGTTGATGAACCACAAA
CCTACAAACAAGCGGTGGAATCAAGATATGCGGAACAGTGGTTACCAGCT
TTCAAGTCGGAGTATGACTCAGATCAAGAACAAATCGTGGGTGCTCATCC
CACAATCCCATGTACCAACTGAGTGCGCTATACTGCCTCACAAATGGGTT
GGGAAATATAAGCCGGGCTATGGAGACCCACTGCAGCCAGATTTCGTGGC
CCCACGCTTTAAAGGAAGATTAACAGTTGTTGGATGTCACCAGCAGTACG
GCGTCGACTACGAAGAAACGTATGCACCCGTGCCACGCCTCGACGCTCAA
TTCGATCCTGTTCTATCACTCACCGCATCACTCGGATACAAATCATGGTT
CAGTTCGACGTGGCCACTGCGTTTCTGAACGCGGACGTTGACAAACCGAT
TTTCATGACCCAACCCGAAGGATTCGTGGTGTCTGGAAAAGAGGATCACG
TGTGTAAGCCCTTTTGCGCAAAGCGGTCTACGGCATAAAGCAGGCTCCCC
GTGCTTTGGTGCAAGACCTTCATCGCCGCCCTACTCAGATATGGTTTTAA
GGCACTGGACGCAGATATGTGCGTGTTCATCCTGGTCAACAATAGCATCG
TGTCATATCTCTTCATCTGGGTAGATGACGGATGGTTTTCTAGCAGTTCT
GATGAGGAGTGTCAACGCTTCGCTACTTGGATCGGTAACGAATTTGAAGT
AAGATGTCTCCCCCCGACCAGATTCGTTGGTATGAACATCGAGTACGACA
GGGAAAATAGACAAGTATTTCTCTCGCAGCAGCACTCGATACTCAAGGCA
CTGGAACAGTTCGGCATGACGGATAGCCGTCCCAAGCTGACCCCAGCCGA
ATCCAGCGTTCACCTTTCTAGTTCGATGGTGCCACGCAACGAGGGGAAAG
TGGACATGTCTTTAATCCCCTACCGTGCGGCAGTTGGATTCCTGCTCTAT
CTCTCATCTACCACTAGACCGGACATTGCCTACGGCGTTGGACAAGTGTC
TAAATTTTGTGAAAACCCACAGCCGGCGCACTGGAACGCAGTCAAACGTA
TATTCGCTTATCTGAAAGGTACGCTCGACTTCGGTATATGGCTGGGTGGA
CGGAAGGATGAAGGAGCCGTAGTCTATACCGACGCCGACTACGCCAGTGA
TGTAGACGACCGAAAATCCATCTCAGGATGCATCGCTTTCTACAAGGGAG
GGCCAGTCGCATGGTCGTGCAGGAGACAAGAATGTGTGTCCATCTCGACT
ACCGAGTCGGAATATGTGTCCTTATCGGATGGAGCGAAGACAGCTCTTTG
GCTCAACGCGCTGGCTAACGGCCTAAACTCATCTCCGGTCCCAATGGAAA
AGTCTTCAGGCGACGAGGTACCACCAAATCCCGTTAAGATGTATTGCGAC
AATCAAAGTGCTATTTGTCTGGTCAAAAATCCGGTCCATCCGCGGCGATC
AAAACACATTGACGTGAGATATCACTTTGTAAGAAAGCTGCAAGAAAACA
ACAAGATCGCCGTCGAATTCGTTAGCTCCAAAGACCAACTGGCCGACATC
TTCACGAAGGCTTTGCCAGCGCCAAGGTTCCAAGAGTTACGTGAACGCAT
CGGGGTAGGACCATACGAGAAGAATTGAGGAGGTACGGGTTTGAGAGAGG
GTATTAGAAACGGCTGTCCATTTGGCAAACCCGCTTTACCCCCTTCCCCT
CCTTTGAGCAAGTGACGACGCCAGGCTTTTCTTTTAGTCTGGCAACATGG
GTGGGAGTCATCTTAGAAAAGGGGGGGCTTCCTTTATTCCTTCTTCTTGT
CCGTGATCTCGTGGAGTGTGGTAACGCTGTATGTGCTCTGTGTTTCGTAT
GTGTGTCTCTAATGTTGCTTTGTGTATCCATGGTGTCGCCAACAATATAC
ACTCAGTGCATTATATCCTTTTATTTTCAATAGGTTATGGGCCCAGAACA
CGCCAATTAATCGACAAGAATGAATCACGAAGCCTCGAGAGAAGTCAACA
GAATAACGAAGTTAAGCGGTCCGGAAAAATGGACCTCGTTTAGATATGGG
TGTACACTGCTGCTGCAACGAGCACGTGTTCTCAACGTCGTCACGAGACT
TGAACCTCGACCCGAACTGGTAATTATTGTCTTTCTATGTAGACGTCTTG
CGAGACAAAGAACAAAGCTTGAATTTTGAGAATTTTTCTTTACAAAAGAA
AATGAGAGAGACGAAAAATTGTAATGATGGCGAAAGACTAAGCTTTTTTC
CTGGACATAGAAGAAAGAGATTTGATTTGACGAGTAGTTGTAAGTGATGT
TTCTATCCAACGGCTGCTCAGAATGAAGTCAATGACCAGTTTTTTTTTAA
ATTATGAAACGTATTACAGTAATTGTGGGGCCAGACTTGCTTCTTTGCAG
CCACGTGTTGGTATAGAAATATGACACTACCTGATGATGGAAAAACATTA
AATGCTTGGCTTATTGTTCAAGTTTGCAGTCGTAAATAGTGTTTCTATCA
GATAGGCAATTCACATGATACCTGTAAGCTTGACTTTGTTTTCAGCCGGC
CAAAGCAGTCTGAATTAATCCTCTCACTATATAGCCTCTGTCTGAAATCG
AAACACTATACTGCCATTCTAGCATGAATTGTGAAGAAATTTTATGTCGT
TGTAAATCGGGTAAACGCATTTGCTTGGGACAAATTATCGTTCACGTCAC
TCAGGCCTCACACACGCCACACTCGCATTTAACGAGTGGTGAAAGTCACG
ATCGTTTGATTAAAACAAAATATAAATATATATTTATATATAAATATATG
TATGTATACATATTTTATGCGCGTACCAGGACACGACAGAGTACCACTGT
TTGTTCTATTGAGAACTCACACATAATTATGCTGTTCCTTGAGAGCTCAC
ATACGCAGACGCGGCATATTACGCACGCCAGTTAATTAACGTTATGTTCA
ATTATTGACAGAACCTCAATGAGAACCAGGAGGTCGCGAACCAAAATCTG
ATAGACGCTTGGGACATGAAGGATGCAGAGGCGAGAATTATAATATTCTG
CAACGTTGAGGGGCCACAGCAAACTCTCATCGAAGGATGTGCGTCCTCCG
CGGAAATGTGGGAGCGTCTGATACTGCAATACGCCAACGCTGCTCCTATC
AACGGCAATTTACTGCTAGAGAAATTTTTCAACTACAAATACAATCCTGG
TATACTAACTATACAGTTCATAAAGCTAAAGAATCTTGTTGACTCACACA
TGATTACCGTTCACAGAGCACAGGGTGCTGGATCATGTTGCAGTATACAC
AAACTTGGCAGAAGAGCTGAGAAACTTGGAATCACCTGTCACTGAACAAC
AACTCGTTGTGAAAATTATCCAAACACTGCCCCCCAGTTTTCGCTCATTC
CGTTCGGCTTGGGACAATCTACCAAGGAACGAGCAAACAATAGCAAACCT
AACACCAAGACTGGTAAACGAAGAAGCCATCAGCAGAGCGGCCAACAACG
GCGCGATGGATCCGACCGATACGGCCTTCTTTGCGTTCCACTCGCCTAAG
GCAGCCGCTTTCGCCGGGCAGAGCGCTGCAAAGACACCCCCAGGGCAAAG
TTTCGACAACGCAGCACACGCGCAAGGGGGATTCCGTGGCCGTGGACGAG
GCCCCTACTTTACGGGCGAATGGCGAGGACGCGGCAGAGGCAGAGGAGGA
AGAGGAGGTAGAGGTGGTGGCAGCTCCAATCCGCACAACCACTCATACGC
ACGAAAAGATGGACAACAACAAAACGATCAGCAGCAAAGCAGCCAACATG
CCGGCTCAGTCGTCTGCTTCAACTGCAATGGAAATGGACACAAAGCTTAT
CAGTGTCCAACAAAAAGAGAAGAAGAACGTGGTCAGGCGAGACAAGAAAA
TTTCAACAAGAAAAGAGGTTTTGGTTGTATCTCTTCGTCATTGTGTCTGG
TTGCACGGGAACACAAGGTCTGGAACGCTGATTCGGGCGCAACCAATCAC
ATGACTGATCAACGGTCCTTCTTCACCACTTTCAAAATAATTTCACCCGG
AACATGGAAAATCAATGGAATTGGTGGTGTTGAACTACAAGCCCTTGGTA
TAGGAAACATCGACGTCATTACAGAAGTAGATGGTGTGAAGCTTGAAGGA
ACATTCCACGACGTGTTATACGTTCCCGGTCTTGGAATTAATCTTTTTTC
AATTGGAGCAGCCACCGACTGTAACGTCAATGTTGAGTTCACTGATACAC
AGGTCTTTTTCGCTAATAAGGAAACTAACGAAAAATTCATGACTGGCTCT
CGTGTCGAAAACTCCCTCTACAGATTATGCGCTACGACCAAAAACCCAAC
GGAACTGAACGAAGAATCTTCAACAGCGCTCTACGGTGTTGGTAATGGGA
GTACCAAGGCGTCCCTCGAACTTTGGCATAGAAGATTCGGCCATCTCAAC
TGTCAAGACATTTTAAAGATCAACAAATCTAAAGCAGTATACGGCCTGCA
CCTCAACGACGTCAAAAAACCACTCATATGCGAAGGTTGCATCTTTGGAA
AGCTCCACCGTAGCAAGTTCCCAACCGGATGCGGCCGCGTGGAAAATATC
GGCGACTTGATCCACTCCGATGTCGGGGGTCCATTACACGTGCCAACTCC
TGAAGGCCATCGCTTCTTCGTCATCTTCAAAGACGACAACAGCAGTTATA
CAGTAGCCAAACTCATGAAGACGAAAAATGAAGCTGGCACGCATTTCATG
GAATTTGCAGAAATGATGAAAACCCAAACCGGAAGGCCAATAAAAATACT
CAGGACGGACCAAGGAACCGACATCCTCGGTGGAAACTTTAGCGAATACA
AAAAACGTACTGGTCTTATTCATCAAACTACTGCTAGGTACACTCCACAA
CAAAACTCTCGTTCCGAGAGAACGATGCGTACAGTTGTAGAGGCCGTGAG
AAGTGGCCTGTACACTAACGACAACAGCAACCAACTTCCGTGCAACATCA
GAAATGAAGTCAGAGAACTCTGGGGCGAATTTCTTCTGTCTATCGTTTAC
ATATTCAACCGGACTCTCACCAGCCACACAGAAGTCACTCCGTTCGAGAA
ATTATTCGGCAAGAAACCATCGGTTGCCCACCTAAGGGTTCTCGGCTGCC
GCGCATACGCCCACGTTCCCGACCAGCTACGCAAGAAACTAGATCCTAAA
GGCGAAGCATGTTGGATGGTCGGCTACGGTGAAAATCAAAAGGCCTGGCG
ACTTTGGAACCCTGTTGAGAGGAAAATAATCGTTTCCCGTGATGTGACCT
TCGATGAAACAATCCTGATTGGAGATCACCCACTCACAGCTGAAAAGGGC
AATAGCCCAATGGAACCAATGCAACTATTAGTAGAAGTACTTAATCAGGT
ATCTCGCTTATACTAGTAGCCATACATAAACAAACCAAATATATTTTTTG
TGTATATATATTTATGTATGTGTATGTATACATTCATATATGTATATATA
TTTTTTATATATATATCCGTTTTTTTTATCCACCAGACTCAACTAATCGA
AGGTGTAGATGAAAGCCAAGACACTCCCGATAATCAAGATGCATCAGTCG
AAGAAGCTCCCCAAGTCGAGGCCTTAGAGGAGGAGATTGAACGGGCTCCT
GGCGGCAGAAATGAAGAGGGTACGGAAGTCCTCGACGTTGCGAATGCGGA
ACCTGTTCACGCTGTGACTCCTGATCACGCCAACAAGAATCAAGAAGTGG
ATGAAGTCCCCAACGTTGACGCCTCACCAATATCGATTCACGATTCACAC
AATTATCGAAGGTAAAAACTAATCGCCGTTACAAAAAAAAATTACTGGCA
CTCACCACCTTCCATATATATTTCATAGACCAACAAGATCCGGCCGCGTG
CCAAGATACACGGATCGATACATGGAATATATGGAATCATTCGGAAATGC
AGCATCCACTGATCCAGCCCCTAAGCGCTCTTCATTTTTCGAACTAGAAG
TTGATGAGCCACAAANCTACAAANAAGCNGTGGAATCAAGATATGAGAAA
AGTGGCTACCAGCTTATCAAGTCGGAGTATGACGCTCAGATCAAGAACAA
ANCGTGGGTGCTCGTCCCACAATCCCATGTACCGACCGAGCTGCGCTANA
CTGCCACAAATGGGTTGGAAAATATAAACCGGGCTACGAGGGAGTNGAAG
AGACCCACGTTTAAAGGAAGATTGGCAGTNGTTGGATGCGGNCAACGGTN
CGGCGTCGACTACGAAGAAACGTNTGCACCNGTGCCACGCNNTGANTCGN
TTCGATCTGTTATGTCGNTCGTCGCGNCGCTCGGACACGGAAGTGGTNCA
GTTCGACGTNAANACCGCGTTTCTNNACGCGGATCTNGACAAGCCGATCT
NCATGACNCAACCGGAAGGNTTCGTNGTNCCCGGAAAAGAGGATCTGGCG
TGTNCGCTTTGAAAGCGGTCTACGGNNTGAAGCAAGCNCCCCGNCTCTGG
NGCGAGACCTTCGACGGCGCTCTNCTCGGACATGGNTTCAAGNCACTGGA
CGCNGACGCGTGCGTGTACATCCGGTAAACGAATGAACGTCGGCCATGTT
NCTTCGTCTACGTNGATGACGGCGTNATCGCGAGCAACAAAAAGCAGCNC
TGACGAGGAGTTCAACCTTCGNTACTATCGGCGAAGAATTCGANNTAAGA
TCGTNCCNCCGACCAGATTCGTTGGNNTNAACATGAACGCGACAGACAAA
ATCGACAGATATTTCTCTCNCAGCAGCACNCNATNCNNAAGATACTGGAA
CGATTCGGCATGNCGGACNGCCGTCCCAAGAGCGACNCCAGCCGANCCCA
ACGTCCGNCTCACTGTTCNATGGTGCCACGCAGCGAGGGAGAGAGNGGAC
ATGNCTTNAATCCCCTACCGNGAAGCNGTCGGCGCCCTNCTGTATCTCGC
NNTCGCGACNCGNCCGGACATCGCNTACGCCGTCGGACAAGTGTCNAGAT
TCTGTCAAAACCCACAACCGGCGCACTGGAAAGCAGTCAANCGNATNTTC
GCNTATCTGAANGGAACNANCGACTNCGGNATCTGGCTGGTGGACGGAAA
GACGAAGGAACCGTAGTCTACGCCGACGCCGACTNCGCCGGCGACGTAGA
CGACCGNAGATCNACNTCCGGNAGCATCTTTTTCTTCAATGGNGGNCCGG
TNNCCTGGTCCAGCAGGAAACAANCNTGCGCNGCCCTNTCGACNACNGAA
GCNGAATACGTNGCNGCGTCCGATGGAGCGAAGACGGCCGTNTGGCTAAC
GGCTGCTAACGCTTGAACGATCTCCGGACGGAAAAGTCAGAGACAGGTAC
CGCCGATCCCGATNTACTGCGACAACCAAGGCGCCGTTNGGCTGGTCNAN
AATCCGGAATTCCATCGGNGAACNAAACACATTGACGTAAGATACCACTT
CGTNAGAGAGCNACAAGAAAAGGACAAAATCGAGGTCGAATTTGTCGGAA
CCGAAGACCAACTGGCCGACATCTTCACGAAGGCNCTGCCGGCGCCAGAT
TCGTCAANCTACGNGAACGNATCGGCGTGGGAACCATNCGAGAAGAATCA
AGTACGGGTTTGAGGGAGAGTGTTAGAAACGGCTGTCCATTCGGCAAACC
CGCTTTACCCCCTTCCCCTCCTTTGAGCAAGTGACGACGCCAGGCTTTTC
TTTTAGTCTGGCAACATGGGTGGGAGTCATCTTAGAAAAGGGGGGGCTTC
CTTTATTCCTTCTTCTTGTCCGTGATCTCGTGGAGTGTGGTAACGCTGTA
TGTGCTCTGTGTTTCGTATGTGTGTCTCTAATGTT
>rnd-1_family-83#Unknown ( RepeatScout Family Size = 114, Final Multiple Alignment Size = 100, Localized to 931 out of 1064 contigs )
ACGAGAGGTAANGAANNATTGAATACTNTATTGAATACATATTGATAGAA
AAACGTTTATATACTGATTCGTGTTTCGTTTCCTTTACGTAGGTTAATAA
TCATACTGAATCGGAAGAGGCATCAAGTTGAACGAGATTTTAAAACGATA
ACAGTTGGAAGCGCATGTGGAAATTTCGAAGAACGCTACCTNCACGTTAC
CTTTAGTCGCTGATTCGTCTCGAAGATAAAATATTAAATTTTTATAAATT
GAAGTGCATATCTGGGCTCCCTTCTTTTCTGTGGCCCCGTTTCCCCTTGA
CTCGTGATAAGCCCGTAGGGGGTCATGCCCCTACTGTGATCAGCAGCAAA
GGTTGTGAGTGCGCTGTCCGGAAAGGGGACGTGGGGGTCCTCAAGTTCTA
TGATATCATTGGAGGGCGAAGAGGCTACCCACAAATCCGAATTAACGGTT
AATCGCTCACGTAAAAACTTGTCCGAAACCTTCCATCCTCTTCCGGCTTC
TCTTAGCCACGCCCCGGGTAATCTCCCCGGGGGTTCAAGTTCAATTGAGG
CAGTGTCTCCGCCTGCCTTGGTTGACGGCAAGCGGAGACACTGCCTTAAA
CTACTAACTACTACTTAAACAATACAAATATTTAAAAATAT
>rnd-1_family-9#Unknown ( RepeatScout Family Size = 690, Final Multiple Alignment Size = 100, Localized to 931 out of 1064 contigs )
TCTACTTTTTGAGTAATTACAATTAAAAAGGCATTTGCGCTATAACTACT
ACGATTGCGTTTTATTCAAAAACTACTCGGCTAACGGGAAAACTAATACT
NTAGTCGAAATCAGCGTTCAATTTTGNGTATAACGTGTGATTTTTATTGA
ATTCCAAGAGATGTCCGTTTTTGCAGATTTTGACGAAAATGGGAAG
>rnd-1_family-66#Unknown ( RepeatScout Family Size = 127, Final Multiple Alignment Size = 100, Localized to 931 out of 1064 contigs )
CAACTCCATCTCGTTCAGGGACCTGAACCCTGTCAGGCAAAACATGACGA
CAACTCCTGGTAGGGTTCAGGTCCCTGGCCTCAATTTGCAGCAAGAGATA
GGCAGCTCAATTCGCTATACTAGCGCAACTTGCCTTACGCATTCAGTTGC
AACTCCATCTCGTTCAGGGACCTGAACCCTGTCAGGCAAAAACACAAAAC
CCCCGAGCCGTTATTTTTTTGTTTTGTGTTTGTTATTATTTACGTTTATT
GTTTATTTTTCTTTCTGTTTCCTTTNCGTAATACAATGCCTTTTAACTTT
ATAATTTTGTTTTCATTTTTTAGAATATNACTTAATTAAGCAACGGTGTG
NTTTCATTAAAATTAGTGTAAATTGTGAATTTCCACCCATGGGCATTCGG
GTAGTGGAACCGGTTCCAAAACCCGATATCATTACTGT
>rnd-1_family-84#Unknown ( RepeatScout Family Size = 114, Final Multiple Alignment Size = 100, Localized to 931 out of 1064 contigs )
CAGAGTAATAGAATACTGGTGTAGCCACGGCCATGTTAACTCCCCCTCTC
GGATTTTTTCCCAAAAGTTGTTGCCAATTTCGCGTATCGATTGTGAGAAA
ATGAGGCAAGATATCGATTTAAGTGTCCCATAACCGTAACTGCCACCTAT
GAATTGAGTTTTAAGGGTTGTTATTGTTATAACAACCCATATGTTTATAC
ATACATTTTTTCACACTAATTAATTAAGCCACTTTTTGTTTACTTTCTGA
AGTACAGACGACGAAAATGAGCGAAAACATAGCGAAAACGTAATACATCA
CAAGTTCACAACACAGCCGCTGTGGCGCTTTCGTTATGGGACAGAAAGAC
TTTCAGGCCAAAAAGGCAATGGGAGGGCCCGCCATAAGCGTGGCTACACC
AGTATTCTATTACTCTG
>rnd-1_family-43#Unknown ( RepeatScout Family Size = 153, Final Multiple Alignment Size = 100, Localized to 931 out of 1064 contigs )
AGCTATCTAANTTGTTTGGGTAAGGAATATTACACAGCCCAAGCCCAACA
TTTCCAACTGTCGTTTAAAAAAACACACCACCCTGGGGGTTGCAAAAATG
TCCCGACCTGTTACTTGCCTTAAAGCGTAATACCTTAAGGCATAAAAAAA
TGTCTAGACTTACCCAACCCTGCCCTGTCGTGTCCATCACCCCGTCT
>rnd-1_family-32#Unknown ( RepeatScout Family Size = 184, Final Multiple Alignment Size = 100, Localized to 931 out of 1064 contigs )
ACTTTGATTCCGTTTTATTCAAAAACCGATTAATTGACGGGAAAACTAAT
ATTTTATTCGGAATCAGCGTTTAATTTTGGTTATAACAGGTTAAGTTTCA
TCGAATTCCAAGTCAAAATTTTAA
>rnd-1_family-17#Unknown ( RepeatScout Family Size = 385, Final Multiple Alignment Size = 100, Localized to 931 out of 1064 contigs )
TGTTAGCGCACCAACTTAATTTATGGTTTTTAACGTTTAANTCAAAAACT
ATAAGGCCAATNGAAAAATAAACTTGATTTCCGTGATTNTCATTCAATTC
TGAATCGAAAT
>rnd-1_family-73#Unknown ( RepeatScout Family Size = 121, Final Multiple Alignment Size = 100, Localized to 931 out of 1064 contigs )
ATTTGTAGGTAAAACTGTCGTAGCTCGTAGGATCAGCCTGTAGTGTTGAA
AGCAAGAAAAACACGGAATAATAGCTGCCACACCCTAACGCATGCGAGAA
AAGTATTTGAAATTGTTAGAACAATACAGCTCATTTTTTACTTTTCGCAG
ATTGTCACGAAAATTTTCCGGAAGTAACCGGAAGTAGCCAATATCTCCGG
AAATAGTGATCCCATAACAAAACGAGTAGGATTTTCGTGATCCTCGTCAA
ATTTGGGGTCGGAATGACGTGTTTTTAGCCAAAAGTCGGATTTGACCAAA
ATCGCGATTTTTCATGAA
>rnd-1_family-50#Satellite ( RepeatScout Family Size = 145, Final Multiple Alignment Size = 100, Localized to 931 out of 1064 contigs )
AGTCAATGAATCTTGTACACGCAACGGTAAGCACTTTCAATTAGTGTATA
ATCCTGAAATATCACAAGATGAATGCGAAGTAAGACAGAGAATATAATAG
CGGTAAAANAATCAAACGCTTTTTATGTACAACTTCGCCTAGGTACAGCA
ATGTGCAAGAGCAGTAGATTTCATAACAATATCAGTTGTAGCTCAGTGGT
AGAGCATTGACTGTATAAGCTAAAGGTAGTGGGTTCGATCCCCAAGCAGC
ACATGTTGAATGAATGAGTACTTAATTAGAAAGTCTCATAAAANGCAATG
CACGTTCATACGTGTGGAGTAAATGGAACTAGAATTAAAATCTGCAATGA
AATTCAAATGGAAGAACATGCATGAAACGAAGCAACACAAAATTAATATT
TTTAAATATTTGTATTGTTTAAGTAGTAGTTAGTAGTTTAAGGCAGTGTC
TCCGCTTGCCGTCAACCAAGGCAGGGGGAGACACTGCCTCAATTGAACTT
GAACCCCCGGGGAGATTACCCGGGGCGTGGCTAAGAGAAGCCGGAAGAGG
ATGGAAGGTTTCGGACAAGTTTTTACGTGAGCGATTAACCGTTAATTCGG
ATTTGTGGGTAGCCTCTTCGCCCTCCAATGATATCATAGAACTTGAGGAC
CCCCACGTCCCCTTTCCGGACAGCGCACTCACAACCTTTGCTGCTGATCA
CAGTAGGGGCATGACCCCCTACGGGCTTATCACGAGTCAAGGGGAAACGG
GGCCACAGAAAAGAAGGGAGCCCAGATATGCACTTCAATTTATAAAAATN
TTNATATTTTATCTTCGAGACGAATCAGCGACTAAAGGTAACGTGCAGGT
AGCGTTCTTCGAAATTTCCACATGCGCTTCCAACTGTTATCGTTTTAAAA
TCTCGTTCAACTTGATGCCTCTTTTGATTCAGTATGATTA
>rnd-1_family-30#Unknown ( RepeatScout Family Size = 196, Final Multiple Alignment Size = 100, Localized to 931 out of 1064 contigs )
TACAGTGCCGGTCCAGTTATAGAACCGCCTAGCTATGGAACCGGCTCGGT
TATCGAACCGATTTTTCTTTGCCGTGTTTCAGCGCCACCGTTGGCCGTAT
TATGAACTATATCGATTTTCTATGGCGGGAATGAATGGGTTTTGCCTTTT
AAAACATGCAAAAAAATATTACTGTAATGGGTTTTATCTTTTTAGGCAAT
GTTGTACATCGGTTCAATGACCCAACTAATAATAATAGGCGNTAAAGTTA
TTCATACCAAATACAATAATAATAGGCGGTAAAGTTATTCATACCAAATA
CAATAGAATACAATAGCTTCCACTATTCATTCTTATCTTCTAGCACCTTG
TTCCATTCCAGTCCTTCTACCAACTCTAATTTCTTTTTCCTTCTGGTATG
ACAACAGTTCTTCTAGTTCATCAAACCACTTCCTCTGTGGATGGTCCCCC
ACCAATGAAGATACACTAGTATCTCACCATTCATAGCCATAGACTATATT
ACACATATATTAAAAATCTTTTTAAGTTAGTCATAGCAGCGGTTCGAACA
CGGGACTCTAGATCCATAGCGAACAGCATTACCACTCTGCTATGTGCCCT
TACATTCTAAGACCGTCAAAGTTTGAGGGATGAAAGAACCGACGATAGGT
GGCACTAAGATCGGGTGCTTGGTTATAGAACCATTCAGTTATAGAACCGC
GCACAGGCCGGTTCTATAACTGGACCGGCACTGTACTT
>rnd-1_family-77#Unknown ( RepeatScout Family Size = 118, Final Multiple Alignment Size = 100, Localized to 931 out of 1064 contigs )
ACAGATTTTAATTTAACTCTTTCGGGAATCGAACCCTAAACTTTCGGCGT
ACCGCGCCGATGCTCAACCATTGAGCCATGAGTCACATTTAATTTTGCAC
TA
>rnd-1_family-67#Unknown ( RepeatScout Family Size = 127, Final Multiple Alignment Size = 100, Localized to 931 out of 1064 contigs )
AACGAACTTATACTTTTTTACACCAAANCTCCATCAATATCCTCTTCNAA
TTCATTACGATTGCGAATCTACATTAAAGAAATNAAACGCGCNTCAGTAT
AANATTCTTGCTGATACACTTACTTAANACAGCGAAACCCTNTTGGCATA
TCTCTCGCGAATTACTACCACGACATTGCGATTATTCTACCTACATTANA
GAAACAGAACATGAATGAGTAAAAAATTCTTTGTGATAAACTCATTTAAA
ATAGTAAAACATCTAGTCAATTGTGATCCGATTCTCCCACTCAAGATATT
CTTTCCACGAATAAAACCAATAGAAGTCAGTAAGATACCTNGAAGATATA
AATAATAGAAGTAAATGATGCAGCAAATATTCATACTGCTCTCTCTTCTT
ACCATGTCACCATCACTCAGAGTATAATCTATATTAACATATCTTTTACC
AATCTTTCCAATGACACTTGGTTGGTGACATCAAGACATCCTATGTTCCT
TGTTCCAAGAAGCAGGAAAATATTCCTGTATCAAGAGTCATCTAAAGAAA
GTCCACAGCTACAAATTTCCTTAAGGGAAGAGTCTTTTAATACTGCGTAG
TCCTATGTTCAATAACAGTTTAGCTAATATAAATATTTGTCATAGATTTG
CATGTGAAAGCCAAACCAAAATTACTGTTGATAGGTCATTTCAAGNTTGC
TTACACGAAGCCGGCATTGTGCAGATCAGCACGANGAGCAGAAATTTCCA
ATTTCCACTGGAATGTTTTCTAGGGATTGGTGTATTTAGAAGCACACTGT
AGGCTGCNGATAGGGACCGCACCTGAAGATATGAAAACATTGTCTGACAG
CAAATAAAAACTGAAAGAAATAACGTGCAAATATACTGTACCATTCAAAT
GACGTCTAGTGAAAATCAACCTTCAAACAATCGNGTGTACCGTGAAAATG
TAAGTTCTGTGAAAAAGAGGAATCCTTCAGGTTGGCACGAAAANATGGCA
AATTTCAATCNTGTTAAAGAAAAACCTCAGATATTAATTTNAAAATAACA
GCAATAAAAATTAAACATACGATAAGCAANAGATAAACTCAAAACCATCC
TCAGGAATGAATGTGTTGT
>rnd-1_family-70#Unknown ( RepeatScout Family Size = 123, Final Multiple Alignment Size = 100, Localized to 931 out of 1064 contigs )
CAGAGTAATAGAATACTGGTGTAGCCACGGCCATGTTAACTCCCCCTCTC
GGATTTTTTTCCCAAAAGTTGTTGCCAATTTCGCGTATCGATTGTGAGAA
AATGAGGCAAGATATCGATTTAAGTGTCCCATAACCGTAACTGCCACCTA
TGAATTGAGTTTTAAGGGTTGTTATTGTTATAACAACCCATATGTTTATA
CATACATTTTTTCACACTAATTAATTAAGCCACTTTTTGTTTACTTTCTG
AAGTACAGACGACGAAAATGAGCGAAAACATAGCGAAAACGTAATACATC
ACAAGTTCACAACACAGCCGCTGTGGCGCTTTCGTTATGGGACAGAAAGA
CTTTCAGGCCAAAAAGGCAATGGGAGGGCCCGCCATAAGCGTGGCTACAC
CAGTATTCTATTACTCTG
>rnd-1_family-90#LTR/Gypsy ( RepeatScout Family Size = 108, Final Multiple Alignment Size = 100, Localized to 931 out of 1064 contigs )
TATTGTCACGTGGAGATCACGTGACATACGCGTGAGACACACCCCACACT
CACCTCCTTCTTGGAAACAAGCAAGGGCGAATGTACGAGTACATTCGACC
TTGCTTTGTCTGAATGTTGCGTTAGCANCACAGGACGCTTGCACCTTCTC
TAACGCTTCGGGGAAACAAGCAAGGGCGAATGTACTCGAACGTTCGGCCT
TGCTTTGTAGTAAATGGTTAAGGGTATCTTCTTCTTTTGTAGAAACAAGC
AAGGGCGGATGTACTCGTACAACCGACCTTGCTCAGTAATAAGTCATACG
GGTTATCTCGATTGTTCGTAGAAACAGCAAGGGCGAAAGCACTCGATGAT
TCAACCTTGCTGTTCGCCTACCATAAATAGGCGGTGTAGTGTCTCTTGAA
TGGAATGTTCTTACTTGACGTCCTAAAGTGTGGACGTCCTAATACACTCG
TGTTACACATCACCCCCAAGTGTAACAAATGGTGGAGATGCAGCGTTACT
AAGGAGACAAGGCAAGGAAGTTTATCTTATAGTATTATTCATTGTCAGAG
GCGAAAATCGTTTAGGGGCTCTACCACAAGCGGTTTAACCAACGGGTTGT
GCCAAATCTTAAATTGTTGGATACGGAGCCACGTTTTCGGCTGACAGTGG
GGAAGACTATTTGGTTTCTATTAGCTTTCTCTCAAGGAAATCGTTTATTG
CTGTGACAAGATTTTGAGGTATTGTAATGCAGAAAGACATTAATCATTTT
TTTTTGCCGGAGGTAAATGAGAAAGTCATCGAATCGACGTTGGCCTAGTT
GTCCAAGGGATCCGAGCAGACGTTTACACCCTTTGCCTCCATCTACGCGC
CCGGTACCGGAACAGCATCTGGAAGGAAAAACTGTTGAGCCGGACAGCAC
AGAGGACGTAGTGGGAAGTGGGCAGCGGATAATCCAGGCTGAAAAAAGGT
TGGAGAGTACTGCGAAAGATCTTGAAGAATCTTACGTAGACAAGAGTATT
GAGGCAGTTAAAGAAGGTAGCGAAAAAAGTGAAGACGACGAGTTGGAGAG
TACTGCGAAAGATCTTGAAGAATCTAACGTAGACAAGAGTATTGACGACG
CACACGAAAGTAGCGAAGAAAGCGAAGAAGAGGAAAACGGGGATAGCACT
GACGAGGAGCAGTTATTTGCAGATACCGATAGTGATTCAGGTACTGGCAT
TATGCCTCCTCAGATAAAGTTTTTGAGTCCCAAGGTCTTTAAGGCAACGC
CGGAAGATGACGCCTTCGACTGGCTTGAGCGTTACGAGTCGACGGGAGCG
TACAATCGATGGGGCGATACGGAGCTAAGGGCGAATTTCGGCATGTA
>rnd-1_family-28#Unknown ( RepeatScout Family Size = 201, Final Multiple Alignment Size = 100, Localized to 931 out of 1064 contigs )
TTTAGACCTAATATTTTTACCGATAAAACTATTTTAATTTCGTGTACTGG
GACGGGGGGATTACCCGAGACCCGTTAAACCGCACCGACCTACCTACCTG
AAAAATGGCCGATCGGTTACTACTCGGGTAGGTACTTTTCAAGCGGTTTT
NTTCCGTTCAAAATACCCGCTGTAAAAGATACGGCCCGGCCTNAACTTAA
AAAGGGTGGGCAAGTGAAGGAAAATAAATAAAACTATAATGTATTACACG
AAACGGGTCAAATAGGGTACANAGTAATGATATCGGGTTTTGGAACCGGT
TCCACTACCCGAATGCCCATGGGTGGAAATTCACAATTATTACANTAATT
TTAATGAAANTATACCGTTGCTTAATTAAGTAATATTCTAANAAATGAAA
ACAAAATTATAAAGTTAAAAGGCATTGTATTACGGAAAGGAAACAGAAAG
AAAAATAAACAATAAACATAAATAATAACAAACACAAAACAAAAAAATAA
CGGCTCGGGGGTTTTGTGT
>rnd-1_family-13#Unknown ( RepeatScout Family Size = 510, Final Multiple Alignment Size = 100, Localized to 931 out of 1064 contigs )
GGTTTAACGAGAAAACCAATAACTNAATCGAAATCAGCGTTCAATTTCGA
TTATGCCGTGTGATTTTT
>rnd-1_family-93#DNA/MULE-MuDR ( RepeatScout Family Size = 105, Final Multiple Alignment Size = 100, Localized to 931 out of 1064 contigs )
GGAGAATCCAACTGTAATAAAATTTCACCCAAAAAACGAAAACCCGCGGC
ACAGGAGGGTCCCTAAATCCACCAACCTGCCACCAACCAATCAGAACCCG
ACTTTCACGACCAAAATTTGAATTTCGATCAAACAAAAAAATATATAAAA
TTAACAAANAAACCTACAGATTTGGAAACNACCCATGGCACGNAGTTTAA
TACGGCGAATCGGATAAAAAATAAATGAAAACGAAAAGTTCCCCNGTTTA
CACGCGATAATTCTNCCCAATTCGCAGCCAATCANAACCCGGCTGGAACC
CCTGGGGAAACAATAAACAGTTTGGGGCCCATAACCACGGCATAGCCTTC
CATCTTTACCAAGGTAAATCTCTCAGGGATAATTATATTTNTGTTGGGAA
TTTTTAATTACTNTTTTCATTCTCTNGATTTTGCGGAGTAAAATCTTCGA
CAAAAAACATTGACGTGGATGTTAACAAGATGGGCACTTGGGTGTTATCC
CCTTCCGGTATCAAACTCTTGACTAATAATCAATCGGAGTCTTTCAATGC
CTCCATGAAGAGACTCATTAACTGGAAACAGCAGACTATTGATGTGATGG
CCAATTCACTAAGGAAAATTTCCCTGTTTTATGCCATGAAAATTCGAAGA
GGTCGGCTAGGATGTCGTGANTACACACTTTTCCCACATAACACAAGGCA
GTCCGTCGGATGTCCGACAGATGTCGGGGTCGGATGTTGAGTACATCTTT
TTGATATCC
>rnd-1_family-64#LTR/Gypsy ( RepeatScout Family Size = 129, Final Multiple Alignment Size = 100, Localized to 931 out of 1064 contigs )
CCCCAGATAAAAAATTTGAAACCCAGTCCTCCAGAGGGTTATGACGGAAA
TGGAAAAAAACTCACTTCGTTTGAAGAAAGGGAAAACTAAAAGCCACCGA
ACCGTACGTTGGGCCACTCGGTGGATACCCTAAGCCCCGACAGTTTGTCC
AGTCCGTATCCAAAAGCCCCACCGCCCCGAGAATAAGGTTGCAAATAGGG
AATTGTTCCTTTAACGCCCTAGTAGATAGCGGAGCAGGAAGAAGCCTNAT
CAGTAGCACGCTTTTCGACAAGCTACGACAACAGGAAGAGAACCTACAAT
ATTCAAGAGAGGTAGCCGTAGACCTCTTCGATATCAGCGACAGGCCCCTG
ATCCGCCAGGGAACCGTAGAAGTTAACGTTCTCGTCGAGGAAGAGAGGCC
CCGCGAACCCTTTCGGCAAGAGTTCATCGTCGTTCAGGGAATTATGGAAG
AATGCGTNCTAGGTTTAGACGCTCTTTATAAACATAAGTTTATCGATGAC
GGNAGACGACGGCGCGTCTATCGAGTGACGGAGTCTGATCAACTCCAGGA
AACGTAGACNANCCGATCGTGATGGCGGCCAGTAGATTGAAAATACCTCC
ATCATCCGCATGCCTGNTGGAGAGCTAGAGAATAGTGGATCGTTCAACCC
TCTCGATACTTGCCGCTTTCTCAGACGCTGTAATATTCCCCCCGGGCTTC
GANTGGANCCCTACGTCTCTACGAAACCAAATNGTTCGCTCCGTGTGGTG
GCTGTTAATGGAACAGATAAAACCATNTTCCTNCCTCGCCTTACAGTGTT
AGGAACCCTTCGTATTTCCAGACCTTCGAGAAAGCCTGTTGAAACAATGG
CTTCAATTAGCGTAGCTTCAGNTCCAATCAACNCAGCAGCCGTTGAGCCG
GCTCTTCCAGACATAGATGAGGAAAACAAAGAGGAATTGCGCAGATTAAT
AATAAATAATTATAACAGTTTCGCTTTTAAAACAAGCGANCTAGGNAATA
CNGGNCTAGTNAAACACGNCATCGACACNCAAGGACGAGGCCCCATTCGN
CAAAGGCCNTATAGAACGTCNCCAAAACAAAAGGAAATNGCTAAAAANAT
CATCGAGGAANTGCTAANNAACAANATAATNCGCCATTCGATNTCCCCGT
GGGCAGCCCCNGTNGTATTGGTAAGNAAGAAAACGGGGGACGTNCGNTTG
TGCGTCGACTATAGAAAATTAAACGCAATNACGAANAAAGATNCNTNCCC
NCTACCNNGGATNGACGACGCNCTNGATCGACTTGCGGGACAGAAGTATT
TTTCCACNCTGGATTTAGCNNCCGGNTACTGGCAAATNGAAATNGAGGAG
GAATCCAAAGAAAAAACAGCTTTCGTCGTCGATGACAATTTGTACGAATT
TAATCGNATGCCGTTCGGTTTGACNAACGCNCCGGGNACNTTTCAAAGAN
TAATGAATNNCGTNCTACGAAAAGTTATTGGAAAAATTTGCCTNGTTTAC
CTGGACGACATCATAGTTTTTTCAGNAACAATTGAAGANCATNTNACACA
NTTNGAAGACTGTT
>rnd-1_family-62#Unknown ( RepeatScout Family Size = 132, Final Multiple Alignment Size = 100, Localized to 931 out of 1064 contigs )
ACCACGATATAATAGGAAAGGTACACTCTCGCGCTATCCCAGTCCGGAAG
AAACGGCGGGTGTTCAGTAAAGGGTCCCAAGATTCCCCGCCAGGTTCGCT
AGTATAGGAGGCCCCTCGCCTCTCGGGGGTATAGTAAAAATTGGGGTTTT
TCGTTCGTTATCTATAAAATTACCAATCAATGTGTCCAGAAATTGATTTC
ATTTAAGCTTAATTTAATTCCCTATCCTTAAATACCTAATTCATCTAGAT
TAGGCAATTATTTATATGTTAAATTTGTGATTGAAATTCACAATTTTTTG
AAATTTGCGCCTTTCGCAACATTGCCTATTTCATTATATTAAACACGTTT
GTCTTCTCTCTAGTGCAGCAACTTTTACACCTTTGTTAAAAATGGATATA
TTTAATAAATATTGACGAATTCTATTTNTAATGAATTCTGCACTAGAGAG
AAGACAAACGTGTTTAATATAATGAAATAGGCAACGTCGCGAAAGGCGCA
ATTTTCAAAAAAGNGTGAATTTNAAACATAAATAAAAAATTCCCAAATTG
CACCGTCATCTCGATTTTTGGTCCCTAAAAATCGGGAATGAAAAGAAGCC
CCAGTGNATTCACTTTTCTAGCACACGNACTGATAATTAAAAATAAAAAT
AAAAAAANGTGTTTTTCCCTATCACCCCTGTAGACGACCGGCCTCCTAGA
CTAGCGAACCTGGCGGGGAATCCTGGAACCNCTTAGTAAACACCCGCCG
>rnd-1_family-24#Unknown ( RepeatScout Family Size = 224, Final Multiple Alignment Size = 100, Localized to 931 out of 1064 contigs )
CCCATATAGCACATTTCTGCCGTCGGATGTCCGAATCATGGCCGAACATC
CGTTAGATATCCATGTACTCAATGGGTAGTTCCAGGGATGTCCGTCGGCT
AGTCACCTTGGAAGTGCAATGGATGTGCGAAAATTATATTCTACGGACCT
CCTTCCAACAGCCAAGAAGATTTTCAATTGTTTCATTTAAGGATCGGCCT
CGAGCCAATCGGGGCGCTTTTTTGCCAATCGGGTTTCTCATTTCGGGCCA
TCGAGGCGTGGCTCAGGGTGGAAAATTCTTCTCCCCGAATTCAATCGGGG
TTNAATCGGGGTGCCTAATCGGGGATGCAACCCCGATTGCAATCAATCGA
TTCATCGACGCAAAAAACATAATCGATCGACTGTTTCACCCGATCGATCC
GATAACAACCCCGATAATAGCTCGTTCTACCCGCCTGCCCCGATTTTTAC
TCTGAAACCGAAAGAACGGCATTTTTNNAAATNGCGTCGGGGCAACGGGT
TAACCTCGANTTTTTCCCCGCACCGCCCCGGTTGACGAAGTGGCACCCCG
ATTCAGCCCCGAATGCACTTTNTCGGNGCGGGGCGGTTAACCCGATTAGA
GCTAATCGGGGCCGATCGCTAAGTTTCATTATTAATTGTCAAAATTTATT
TGTTTCCAAAAGGGGAGAACTTAACCGTGTTCAAATTTTTCCCTTGAACG
TATTTTTATTTTAAGTCCAGCATTTAATACGAAAAATTNAAAAAATAAAG
GAGTAGTTATCTATTTGCCGGATGGTTTATTTTTAAATTTATTACAAAAA
ATGAATAAAATATATGTAAGTCGTGAGTTTGTTTGCACAGGCTTTCCGTT
TAGCTTACGGGAACCAAGCCAT
>rnd-1_family-31#Unknown ( RepeatScout Family Size = 195, Final Multiple Alignment Size = 100, Localized to 931 out of 1064 contigs )
ATACAGTACCTACCAGAAGTCTTTGGAAGCCTGAGAGAACCTTATGCAAA
AACGCCGTTTTTGCGGTTCTCTCAGTGCTACAATTTTCACCCAAATGGTA
CNATTTTTTGTGTGTACGTTCTCATAAATAGTGAGAACGTCCCTAATTTT
TTCCAGAATTTTATTTTAATGGGAAGGGTGGGTAAAAATTCGATGAAAAA
GTCTTTAGAAAGCCGAGAGGACCTTATGCAAATGAGGTCACTTTGGCTTT
TTTTTTTNAACAAACAGCTAGGGCTACGAAGACGCAAAAGGGCTTNAAAA
AAAGAGCTACGTTAGTTCTACNTGCAGCCTAATTTTCAGATTTTTTTCTT
TTTNTTCAACGGTTTTAGANTAGGTTAAAAAACGAAATTATGGAAATTCC
TTTTTTGCGGCATCAACCAGAGTTGCCGAATTCTTAGAAACCCTTTGTTT
TTTTTCCCTACAGTTTTACCAGAGTAANAGAATACTATATATATAATAGA
ATACTATATATATATATACCAGAGTAATAGAATACTATGTATAATATATA
TAGTATTCTATTACTCTGGTAAAACTGTAGGAAAAAAAACAAAGGGTTTC
TAAGAATTCGGCAACTCCGGTTGATGCCGCAAAAAAGGGATTTCCATAAT
TTCGTTTTTTAACCACCTNTAAAATCGTTGGATAAAAAGAAAAAAATCTG
AAAATTAGGCTGCAGGTAGAACTAACGTAGCTCTTTTTTTTAAGCCCTTT
TGCGTCTTCGTAGCCCTAGCTGTTTGTTTAAAAAAAAAAGCCAAAGTGAC
CTCATTTGCATAAGGTCCTCTCGGCTTTCTAAAGACTTTTTCATCGAATT
TTCACCCACCCTTCCCATTAAAATAAAATTCTGGAAAAAATTAAGGACGT
TCTCACTATTTATGAGAACGTACACACAAAAAATTGTACCATTTGGGTGA
AGATTGTGGCACTGAGAGAACCGCAAAAACGGCGTTTTTGCATANGGTTC
TCTCAGGCTTCCAAAGACTTCTGGTAGGTACTGTA
>rnd-1_family-96#Unknown ( RepeatScout Family Size = 103, Final Multiple Alignment Size = 100, Localized to 931 out of 1064 contigs )
AATAGACCAGTTTCGGATGCTGCGTTGCAAAATTTAAAAAAATCCAGGGG
GGTTTCGATTGCAGGGGGAGATAGGAAAAAAGGGGGTTTTTGATTTATTT
ACCCTAGTAATACTTTTCCAATTCAGGAAATGTTCTAGAATACTACACTT
TAAGACATTCTGCGTCTTCTCCAGTCTTTATAAATAATTAATCATCCCTA
GTTTATCCATTATCCCCATATCCACATTTGAATCACCCATGTTTACATAT
TTTCTTGACACTAGAAACGCAAAAAATACTAAACAGCATCCCTAGCCTTT
TACTTGAATTAATTTTCATGGATAAACTAGGGATGATTAATTATTTATAA
AGACTGGAGAAGACGCAGAATGTCTTAAAGTGTAGTATTCTAGAACATTT
CCTGAATTGGAAAAGTATTACTAGGGTAAATAAATCAAAAACCCCCTTTT
TTCCTATCTCCCCCTGCAATCGAAACCCCCCTGGATTTTTTTAAATTTTG
CAACGCAGCATCCGAAACTGGTCTAT
>rnd-1_family-79#Unknown ( RepeatScout Family Size = 116, Final Multiple Alignment Size = 100, Localized to 931 out of 1064 contigs )
TGCCCGTCACATCACTCACAGCCTCTGCCCGTCGACNCCCTCTCTGCCCG
TCGACCCATCGCTGCCTTGCCCGTCAAGCCCNCTCGTAGTCTCTGCCCGT
CGACCCATATCTTTGCCTGCCCGTCNACCCCCTCACAGTCTCTGCCCGTC
GACCCNCTCGCTGTNTCTGCCCGTCGACCCACTCACAGTCTCTGCCCGTC
GACCCANTCACTGCCCGCCAAAATGCCCGCTGTAGTTGCCCGTCGACTCA
CTCACAGTCTCTGCCCGTCGACCCACTCGCTGCCCGCCAAAACGCCCGCT
GTAGTTGCCCGTCGACCNATTATTGCCTCTGCCCGTCTAATCCCTCACAG
TCTCTGCCCGTCGACCCGCTCCTCTGCCCGTCAACCCCCTCTCTGCCCGT
CGACCACAATCGGTCCGCCAAAACGCCCGCTGTAGTGGCCCGTCGACCCT
ATCGTTGCCTCTGCCCGTCNTCCCCCTCACAGTCTCTGCCCGTCGACCCA
CTTACTGCCCA
>rnd-1_family-74#Unknown ( RepeatScout Family Size = 121, Final Multiple Alignment Size = 100, Localized to 931 out of 1064 contigs )
CGACCATGCCCCGACCCAAAACCCTCGTTTTTTCGTATAGTANTCCCCGC
AAGAGGGTACCCCTTTTCGGTAAAAGTCTATTTTCCCCGCAAGAGGGTAC
CCCTTTTCTGAGAGGGAAAATAGCCATAGTGGAGGAACCAGGGGTCTATG
ACTCTG
>rnd-1_family-37#Unknown ( RepeatScout Family Size = 170, Final Multiple Alignment Size = 100, Localized to 931 out of 1064 contigs )
GCTCGGCCCCGCGCCAATCGGGGAGCTTTTTAGTCGATCCGGTGCGGGGA
TAATCTTAATCGGGGAGCTTTTTAGTCGATCCGGTGCGGGGATAATCTTA
ATCGGGGAAGTGATTTCGGTGCTCGGTGCGGTGATATCGGTGATCGGTGC
CTTCCCCGATTATCAATGAATAGTGATCTAAATTGGCAGTTGCCCTGCGG
CCAACAAGAACAAAATGTGACCCTAGTCACGTGATTCTCGTTGGCCTATC
AGAACGCAAGGTCACTGGTAAGACTAACCCCCTATGGCTGAAGCGGTGCT
ATCGGTGCAGCACCGATTATAGCACCGTTCCGCACCGAAAAAAGAAATCC
CCGCACCGAACTTCCCCGATTCATTTTTATCGGGGAAGCTTAGCGGTGTC
CCCGATTAGAATGTGATCGGGGCCGAGCCCTA
>rnd-1_family-0#SINE? ( RepeatScout Family Size = 3091, Final Multiple Alignment Size = 100, Localized to 931 out of 1064 contigs )
GACGAAAAATTGCCGTCACTGTTTGAGTTTCAGTTTGAGAACACTTTTGC
GGCTTTGTTGCAGCCAGAAGCCATAACTATTTAAATAGTTCACTAATGGG
TGAACAACTTGAGTGGGTGAAACGGCTGGAGATGCAGGGTATCGATCCCC
GTACTTCTCGCATGCTAAGCGAGCGCTCTACCATCTGAGCTACATCCCCG
AGTACAACGCTCACTGTGGGCTCATCCGGGAATTGAACCCGGGACCTCTC
GCACCCTAAGCGAGAATCATACTACTAGACCAATGAGCCGCACACAAACA
TACCACTTTAACAAATTGGAAGAAGAAAACCCCCAGTCCTGATGAGGCTT
GATGAATGTTTCAAACTTTGTAAACTATGCTGAGGTAGTAAGTGAAGGGT
CGGTCACTGCCATCGAGTGTACACAAAACCTACCCCTGCTGGAGGAAATA
GATTAAAGAAAGGGGTGTGACAACAAAGACAATTATTTGACAGCGGTAAA
CGAGCGAAAAGAACAAAGTTATGACACAAAAACAACAAGCCCGAGGCATG
GTGATTTGCAAAAATGGTTGGGAGCTCCGGAAAAACACATGTCAGCAAGA
ATCGCACTACTAGACCAATAAGGTTACAAAAATTTAACATCAACTAACCT
AGAGTGACAACCGCCAGTCCTGGAAAGACTTGGTTGATGTTTGCAAGTTT
CTAAACTAAGCCGAAGTGATGGTTATTGGAATCAGGTGTGACAAAAACTT
TATCATTTTGCTGGATTCCACACGGCCTGAGTGTTAACGTAATGTGCCGA
AATAGCTCAGTTGGGAGAGCGTTAGACTGAAGATCTAAAGGTCCCTGGTT
CGATCCCGGGTTTCGGCAACCAACGGCTGATAACATCCCATATGGTCTAG
TGGCTAGGATACCTGGCTTTCACCCAGGAGGCTCGGGTTCGATTCCCGGT
ATGGGAACAGTTAGAATTGTTCATTGTTACAATGTCATATTTTTGTTGCT
TGGTTGAATCAAAAATAGAAAAATTCTCTGCTTTGGCAAGTTATCGATAA
TCAGTCATCGGTGTACAGTCTTAGACGGAGATTTGACGAAAAATTGCCGT
CACTGTTTGAGTTTCAGTTTGAGAACACTTTTGCGGCTTTGTTGCAGCCA
GAAGCCATAACTATTTAAATAGTTCACTAATGGGTGAACAACTTGAGTGG
GTGAAACGGCTGGAGATGCAGGGTATCGATCCCCGTACTTCTCGCATGCT
AAGCGAGCGCTCTACCATCTGAGCTACATCCCCGAGTACAACGCTCACTG
TGGGCTCATCCGGGAATTGAACCCGGGACCTCTCGCACCCTAAGCGAGAA
TCATACTACTAGACCAATGAGCCGCACACAAACATACCACTTTAACAAAT
TGGAAGAAGAAAACCCCCAGTCCTGATGAGGCTTGATGAATGTTTCAAAC
TTTGTAAACTATGCTGAGGTAGTAAGTGAAGGGTCGGTCACTGCCATCGA
GTGTACACAAAACCTACCCCTGCTGGAGGAAATAGATTAAAGAAAGGGGT
GTGACAACAAAGACAATTATTTGACAGCGGTAAACGAGCGAAAAGAACAA
AGTTATGACACAAAAACAACAAGCCCGAGGCATGGTGATTTGCAAAAATG
GTTGGGAGCTCCGGAAAAACACATGTCAGCAAGAATCGCACTACTAGACC
AATAAGGTTACAAAAATTTAACATCAACTAACCTAGAGTGACAACCGCCA
GTCCTGGAAAGACTTGGTTGATGTTTGCAAGTTTCTAAACTAAGCCGAAG
TGATGGTTATTGGAATCAGGTGTGACAAAAACTTTATCATTTTGCTGGAT
TCCACACGGCCTGAGTGTTAACGTAATGTGCCGAAATAGCTCAGTTGGGA
GAGCGTTAGACTGAAGATCTAAAGGTCCCTGGTTCGATCCCGGGTTTCGG
CAACCAACGGCTGATAACATCCCATATGGTCTAGTGGCTAGGATACCTGG
CTTTCACCCAGGAGGCTCGGGTTCGATTCCCGGTATGGGAACAGTTAGAA
TTGTTCATTGTTACAATGTCATATTTTTGTTGCTTGGTTGAATCAAAAAT
AGAAAAATTCTCTGCTTTGGCAAGTTATCGATAATCAGTCATCGGTGTAC
AGTCTTAGACGGAGATTTGACGAAAAATTGCCGTCACTGTTTGAGTTTCA
GTTTGAGAACACTTTTGCGGCTTTGTTGCAGCCAGAAGCCATAACTATTT
AAATAGTTCACTAATGGGTGAACAACTTGAGTGGGTGAAACGGCTGGAGA
TGCAGGGTATCGATCCCCGTACTTCTCGCATGCTAAGCGAGCGCTCTACC
ATCTGAGCTACATCCCCGAGTACAACGCTCACTGTGGGCTCATCCGGGAA
TTGAACCCGGGACCTCTCGCACCCTAAGCGAGAATCATACTACTAGACCA
ATGAGCCGCACACAAACATACCACTTTAACAAATTGGAAGAAGAAAACCC
CCAGTCCTGATGAGGCTTGATGAATGTTTCAAACTTTGTAAACTATGCTG
AGGTAGTAAGTGAAGGGTCGGTCACTGCCATCGAGTGTACACAAAACCTA
CCCCTGCTGGAGGAAATAGATTAAAGAAAGGGGTGTGACAACAAAGACAA
TTATTTGACAGCGGTAAACGAGCGAAAAGAACAAAGTTATGACACAAAAA
CAACAAGCCCGAGGCATGGTGATTTGCAAAAATGGTTGGGAGCTCCGGAA
AAACACATGTCAGCAAGAATCGCACTACTAGACCAATAAGGTTACAAAAA
TTTAACATCAACTAACCTAGAGTGACAACCGCCAGTCCTGGAAAGACTTG
GTTGATGTTTGCAAGTTTCTAAACTAAGCCGAAGTGATGGTTATTGGAAT
CAGGTGTGACAAAAACTTTATCATTTTGCTGGATTCCACACGGCCTGAGT
GTTAACGTAATGTGCCGAAATAGCTCAGTTGGGAGAGCGTTAGACTGAAG
ATCTAAAGGTCCCTGGTTCGATCCCGGGTTTCGGCAACCAACGGCTGATA
ACATCCCATATGGTCTAGTGGCTAGGATACCTGGCTTTCACCCAGGAGGC
TCGGGTTCGATTCCCGGTATGGGAACAGTTAGAATTGTTCATTGTTACAA
TGTCATATTTTTGTTGCTTGGTTGAATCAAAAATAGAAAAATTCTCTGCT
TTGGCAAGTTATCGATAATCAGTCATCGGTGTACAGTCTTAGACGGAGAT
TTGACGAAAAATTGCCGTCACTGTTTGAGTTTCAGTTTGAGAACACTTTT
GCGGCTTTGTTGCAGCCAGAAGCCATAACTATTTAAATAGTTCACTAATG
GGTGAACAACTTGAGTGGGTGAAACGGCTGGAGATGCAGGGTATCGATCC
CCGTACTTCTCGCATGCTAAGCGAGCGCTCTACCATCTGAGCTACATCCC
CGAGTACAACGCTCACTGTGGGCTCATCCGGGAATTGAACCCGGGACCTC
TCGCACCCTAAGCGAGAATCATACTACTAGACCAATGAGCCGCACACAAA
CATACCACTTTAACAAATTGGAAGAAGAAAACCCCCAGTCCTGATGAGGC
TTGATGAATGTTTCAAACTTTGTAAACTATGCTGAGGTAGTAAGTGAAGG
GTCGGTCACTGCCATCGAGTGTACACAAAACCTACCCCTGCTGGAGGAAA
TAGATTAAAGAAAGGGGTGTGACAACAAAGACAATTATTTGACAGCGGTA
AACGAGCGAAAAGAACAAAGTTATGACACAAAAACAACAAGCCCGAGGCA
TGGTGATTTGCAAAAATGGTTGGGAGCTCCGGAAAAACACATGTCAGCAA
GAATCGCACTACTAGACCAATAAGGTTACAAAAATTTAACATCAACTAAC
CTAGAGTGACAACCGCCAGTCCTGGAAAGACTTGGTTGATGTTTGCAAGT
TTCTAAACTAAGCCGAAGTGATGGTTATTGGAATCAGGTGTGACAAAAAC
TTTATCATTTTGCTGGATTCCACACGGCCTGAGTGTTAACGTAATGTGCC
GAAATAGCTCAGTTGGGAGAGCGTTAGACTGAAGATCTAAAGGTCCCTGG
TTCGATCCCGGGTTTCGGCAACCAACGGCTGATAACATCCCATATGGTCT
AGTGGCTAGGATACCTGGCTTTCACCCAGGAGGCTCGGGTTCGATTCCCG
GTATGGGAACAGTTAGAATTGTTCATTGTTACAATGTCATATTTTTGTTG
CTTGGTTGAATCAAAAATAGAAAAATTCTCTGCTTTGGCAAGTTATCGAT
AATCAGTCATCGGTGTACAGTCTTAGACGGAGATTTGACGAAAAATTGCC
GTCACTGTTTGAGTTTCAGTTTGAGAACACTTTTGCGGCTTTGTTGCAGC
CAGAAGCCATAACTATTTAAATAGTTCACTAATGGGTGAACAACTTGAGT
GGGTGAAACGGCTGGAGATGCAGGGTATCGATCCCCGTACTTCTCGCATG
CTAAGCGAGCGCTCTACCATCTGAGCTACATCCCCGAGTACAACGCTCAC
TGTGGGCTCATCCGGGAATTGAACCCGGGACCTCTCGCACCCTAAGCGAG
AATCATACTACTAGACCAATGAGCCGCACACAAACATACCACTTTAACAA
ATTGGAAGAAGAAAACCCCCAGTCCTGATGAGGCTTGATGAATGTTTCAA
ACTTTGTAAACTATGCTGAGGTAGTAAGTGAAGGGTCGGTCACTGCCATC
GAGTGTACACAAAACCTACCCCTGCTGGAGGAAATAGATTAAAGAAAGGG
GTGTGACAACAAAGACAATTATTTGACAGCGGTAAACGAGCGAAAAGAAC
AAAGTTATGACACAAAAACAACAAGCCCGAGGCATGGTGATTTGCAAAAA
TGGTTGGGAGCTCCGGAAAAACACATGTCAGCAAGAATCGCACTACTAGA
CCAATAAGGTTACAAAAATTTAACATCAACTAACCTAGAGTGACAACCGC
CAGTCCTGGAAAGACTTGGTTGATGTTTGCAAGTTTCTAAACTAAGCCGA
AGTGATGGTTATTGGAATCAGGTGTGACAAAAACTTTATCATTTTGCTGG
ATTCCACACGGCCTGAGTGTTAACGTAATGTGCCGAAATAGCTCAGTTGG
GAGAGCGTTAGACTGAAGATCTAAAGGTCCCTGGTTCGATCCCGGGTTTC
GGCAACCAACGGCTGATAACATCCCATATGGTCTAGTGGCTAGGATACCT
GGCTTTCACCCAGGAGGCTCGGGTTCGATTCCCGGTATGGGAACAGTTAG
AATTGTTCATTGTTACAATGTCATATTTTTGTTGCTTGGTTGAATCAAAA
ATAGAAAAATTCTCTGCTTTGGCAAGTTATCGATAATCAGTCATCGGTGT
ACAGTCTTAGACGGAGATTTGACGAAAAATTGCCGTCACTGTTTGAGTTT
CAGTTTGAGAACACTTTTGCGGCTTTGTTGCAGCCAGAAGCCATAACTAT
TTAAATAGTTCACTAATGGGTGAACAACTTGAGTGGGTGAAACGGCTGGA
GATGCAGGGTATCGATCCCCGTACTTCTCGCATGCTAAGCGAGCGCTCTA
CCATCTGAGCTACATCCCCGAGTACAACGCTCACTGTGGGCTCATCCGGG
AATTGAACCCGGGACCTCTCGCACCCTAAGCGAGAATCATACTACTAGAC
CAATGAGCCGCACACAAACATACCACTTTAACAAATTGGAAGAAGAAAAC
CCCCAGTCCTGATGAGGCTTGATGAATGTTTCAAACTTTGTAAACTATGC
TGAGGTAGTAAGTGAAGGGTCGGTCACTGCCATCGAGTGTACACAAAACC
TACCCCTGCTGGAGGAAATAGATTAAAGAAAGGGGTGTGACAACAAAGAC
AATTATTTGACAGCGGTAAACGAGCGAAAAGAACAAAGTTATGACACAAA
AACAACAAGCCCGAGGCATGGTGATTTGCAAAAATGGTTGGGAGCTCCGG
AAAAACACATGTCAGCAAGAATCGCACTACTAGACCAATAAGGTTACAAA
AATTTAACATCAACTAACCTAGAGTGACAACCGCCAGTCCTGGAAAGACT
TGGTTGATGTTTGCAAGTTTCTAAACTAAGCCGAAGTGATGGTTATTGGA
ATCAGGTGTGACAAAAACTTTATCATTTTGCTGGATTCCACACGGCCTGA
GTGTTAACGTAATGTGCCGAAATAGCTCAGTTGGGAGAGCGTTAGACTGA
AGATCTAAAGGTCCCTGGTTCGATCCCGGGTTTCGGCAACCAACGGCTGA
TAACATCCCATATGGTCTAGTGGCTAGGATACCTGGCTTTCACCCAGGAG
GCTCGGGTTCGATTCCCGGTATGGGAACAGTTAGAATTGTTCATTGTTAC
AATGTCATATTTTTGTTGCTTGGTTGAATCAAAAATAGAAAAATTCTCTG
CTTTGGCAAGTTATCGATAATCAGTCATCGGTGTACAGTCTTAGACGGAG
ATTTGACGAAAAATTGCCGTCACTGTTTGAGTTTCAGTTTGAGAACACTT
TTGCGGCTTTGTTGCAGCCAGAAGCCATAACTATTTAAATAGTTCACTAA
TGGGTGAACAACTTGAGTGGGTGAAACGGCTGGAGATGCAGGGTATCGAT
CCCCGTACTTCTCGCATGCTAAGCGAGCGCTCTACCATCTGAGCTACATC
CCCGAGTACAACGCTCACTGTGGGCTCATCCGGGAATTGAACCCGGGACC
TCTCGCACCCTAAGCGAGAATCATACTACTAGACCAATGAGCCGCACACA
AACATACCACTTTAACAAATTGGAAGAAGAAAACCCCCAGTCCTGATGAG
GCTTGATGAATGTTTCAAACTTTGTAAACTATGCTGAGGTAGTAAGTGAA
GGGTCGGTCACTGCCATCGAGTGTACACAAAACCTACCCCTGCTGGAGGA
AATAGATTAAAGAAAGGGGTGTGACAACAAAGACAATTATTTGACAGCGG
TAAACGAGCGAAAAGAACAAAGTTATGACACAAAAACAACAAGCCCGAGG
CATGGTGATTTGCAAAAATGGTTGGGAGCTCCGGAAAAACACATGTCAGC
AAGAATCGCACTACTAGACCAATAAGGTTACAAAAATTTAACATCAACTA
ACCTAGAGTGACAACCGCCAGTCCTGGAAAGACTTGGTTGATGTTTGCAA
GTTTCTAAACTAAGCCGAAGTGATGGTTATTGGAATCAGGTGTGACAAAA
ACTTTATCATTTTGCTGGATTCCACACGGCCTGAGTGTTAACGTAATGTG
CCGAAATAGCTCAGTTGGGAGAGCGTTAGACTGAAGATCTAAAGGTCCCT
GGTTCGATCCCGGGTTTCGGCAACCAACGGCTGATAACATCCCATATGGT
CTAGTGGCTAGGATACCTGGCTTTCACCCAGGAGGCTCGGGTTCGATTCC
CGGTATGGGAACAGTTAGAATTGTTCATTGTTACAATGTCATATTTTTGT
TGCTTGGTTGAATCAAAAATAGAAAAATTCTCTGCTTTGGCAAGTTATCG
ATAATCAGTCATCGGTGTACAGTCTTAGACGGAGATTTGACGAAAAATTG
CCGTCACTGTTTGAGTTTCAGTTTGAGAACACTTTTGCGGCTTTGTTGCA
GCCAGAAGCCATAACTATTTAAATAGTTCACTAATGGGTGAACAACTTGA
GTGGGTGAAACGGCTGGAGATGCAGGGTATCGATCCCCGTACTTCTCGCA
TGCTAAGCGAGCGCTCTACCATCTGAGCTACATCCCCGAGTACAACGCTC
ACTGTGGGCTCATCCGGGAATTGAACCCGGGACCTCTCGCACCCTAAGCG
AGAATCATACTACTAGACCAATGAGCCGCACACAAACATACCACTTTAAC
AAATTGGAAGAAGAAAACCCCCAGTCCTGATGAGGCTTGATGAATGTTTC
AAACTTTGTAAACTATGCTGAGGTAGTAAGTGAAGGGTCGGTCACTGCCA
TCGAGTGTACACAAAACCTACCCCTGCTGGAGGAAATAGATTAAAGAAAG
GGGTGTGACAACAAAGACAATTATTTGACAGCGGTAAACGAGCGAAAAGA
ACAAAGTTATGACACAAAAACAACAAGCCCGAGGCATGGTGATTTGCAAA
AATGGTTGGGAGCTCCGGAAAAACACATGTCAGCAAGAATCGCACTACTA
GACCAATAAGGTTACAAAAATTTAACATCAACTAACCTAGAGTGACAACC
GCCAGTCCTGGAAAGACTTGGTTGATGTTTGCAAGTTTCTAAACTAAGCC
GAAGTGATGGTTATTGGAATCAGGTGTGACAAAAACTTTATCATTTTGCT
GGATTCCACACGGCCTGAGTGTTAACGTAATGTGCCGAAATAGCTCAGTT
GGGAGAGCGTTAGACTGAAGATCTAAAGGTCCCTGGTTCGATCCCGGGTT
TCGGCAACCAACGGCTGATAACATCCCATATGGTCTAGTGGCTAGGATAC
CTGGCTTTCACCCAGGAGGCTCGGGTTCGATTCCCGGTATGGGAACAGTT
AGAATTGTTCATTGTTACAATGTCATATTTTTGTTGCTTGGTTGAATCAA
AAATAGAAAAATTCTCTGCTTTGGCAAGTTATCGATAATCAGTCATCGGT
GTACAGTCTTAGACGGAGATTTGACGAAAAATTGCCGTCACTGTTTGAGT
TTCAGTTTGAGAACACTTTTGCGGCTTTGTTGCAGCCAGAAGCCATAACT
ATTTAAATAGTTCACTAATGGGTGAACAACTTGAGTGGGTGAAACGGCTG
GAGATGCAGGGTATCGATCCCCGTACTTCTCGCATGCTAAGCGAGCGCTC
TACCATCTGAGCTACATCCCCGAGTACAACGCTCACTGTGGGCTCATCCG
GGAATTGAACCCGGGACCTCTCGCACCCTAAGCGAGAATCATACTACTAG
ACCAATGAGCCGCACACAAACATACCACTTTAACAAATTGGAAGAAGAAA
ACCCCCAGTCCTGATGAGGCTTGATGAATGTTTCAAACTTTGTAAACTAT
GCTGAGGTAGTAAGTGAAGGGTCGGTCACTGCCATCGAGTGTACACAAAA
CCTACCCCTGCTGGAGGAAATAGATTAAAGAAAGGGGTGTGACAACAAAG
ACAATTATTTGACAGCGGTAAACGAGCGAAAAGAACAAAGTTATGACACA
AAAACAACAAGCCCGAGGCATGGTGATTTGCAAAAATGGTTGGGAGCTCC
GGAAAAACACATGTCAGCAAGAATCGCACTACTAGACCAATAAGGTTACA
AAAATTTAACATCAACTAACCTAGAGTGACAACCGCCAGTCCTGGAAAGA
CTTGGTTGATGTTTGCAAGTTTCTAAACTAAGCCGAAGTGATGGTTATTG
GAATCAGGTGTGACAAAAACTTTATCATTTTGCTGGATTCCACACGGCCT
GAGTGTTAACGTAATGTGCCGAAATAGCTCAGTTGGGAGAGCGTTAGACT
GAAGATCTAAAGGTCCCTGGTTCGATCCCGGGTTTCGGCAACCAACGGCT
GATAACATCCCATATGGTCTAGTGGCTAGGATACCTGGCTTTCACCCAGG
AGGCTCGGGTTCGATTCCCGGTATGGGAACAGTTAGAATTGTTCATTGTT
ACAATGTCATATTTTTGTTGCTTGGTTGAATCAAAAATAGAAAAATTCTC
TGCTTTGGCAAGTTATCGATAATCAGTCATCGGTGTACAGTCTTAGACGG
AGATTTGACGAAAAATTGCCGTCACTGTTTGAGTTTCAGTTTGAGAACAC
TTTTGCGGCTTTGTTGCAGCCAGAAGCCATAACTATTTAAATAGTTCACT
AATGGGTGAACAACTTGAGTGGGTGAAACGGCTGGAGATGCAGGGTATCG
ATCCCCGTACTTCTCGCATGCTAAGCGAGCGCTCTACCATCTGAGCTACA
TCCCCGAGTACAACGCTCACTGTGGGCTCATCCGGGAATTGAACCCGGGA
CCTCTCGCACCCTAAGCGAGAATCATACTACTAGACCAATGAGCCGCACA
CAAACATACCACTTTAACAAATTGGAAGAAGAAAACCCCC
>rnd-1_family-3#SINE? ( RepeatScout Family Size = 1863, Final Multiple Alignment Size = 100, Localized to 931 out of 1064 contigs )
CCCCAAAAAACTGAGAGGGCATTCAGTCAGGATGGCCGAGCGGTCCAAGG
CGCTGCGTTCAGGTCGCAGTCCAGTTCTCTGGGCGAGGGTTCGAATCCCT
CTTCTGACACACACGTAAAAGATTTATATCAAAACCAATTGAAGTAGATC
AGCTGTTAATGAGTTATAGCGGGTTTTCATCAATTGTTCTGACATTAACT
AACAGCAGATGTGGCCGAGTGGTTAAGGCGACTGACTAGAAATCAGTTTC
CCTTCGGGAGCGTAGGTTCGAATCCTACCATCTGCGTTGCGGTGGGTAGC
GCGCGTAACGATAAGAAAACTAGGAAATTGCGCTGCTTACTATTACAATT
ACTATACGTGAGAATTGAATGAGATTTTTGTTAATACTTACTGAAGTTTG
CTCAGTTGTCACGCACACCATTTCTATTGATAGTACTCAACTGAATCTAA
AGATTCATGTCCCTTCGATAGCTCAGTTGGTAGAGCGGTGGACTGTAGCA
TTGTACAAAGATATCCATAGGTCACTGGTTCAACTCCGGTTCGAAGGACT
GTACACTTAATTTCTTTTCTGTTTGTTTTTTGTCTCTGTTCGTTGCAATG
CTTTCAAACAAATCTGGCTTTTTACACCACGTACAAATTCCCCACCGTGA
TGGTGCACCAGAATGAGAAACGTGCTCGCTGGTAAAAAAAAGAGAGCATA
GATTCACGATTGTTATACGCCATGGATTGAGCAGAAGTTCCTGGACGTTA
GCTGCACTAATTCAATACATCGTTGAATACTCTTTCGTCAAGTCGGCCCA
AGAGCACTGCGCATGGGGGACACACAAAAGCAAATATCTGAATACAGTTC
ATTTTAGGAAATCTGACAGCTGACTGACTATCACTATTCAATAGATCATT
TCCACGTACAAACAACGTTAAGCTGCAGCAACGGATTGGACTTGAAAAAT
AAGAGGTACAAAAGCTTTGGTCGGCATTATTGTTACTGTATTCCACACGG
AATACATATACTAAAATTGGAACGATACAGAGAAGATTAGCATGGCCCCT
GCGCAAGGATGACACGCAAAATCGTGAAGCGTTCCACATTTTTGGCCATG
TTCATTAAGTAAACCAAAACCCGTCTAATACGGATAGCTATGTCTTTGCG
AGTTGATCCTATCAGCCTTCTTAGCTCAGTGGCAGAGCACTAGTCTTGTA
AACACCTGGCTAACTAGGGGTCATGAGTTCAATTCTCATAGAGGGCACAA
TGCACTGAAGACATTTATATAATTGTTAACATACGCGCAGCCACAAAATC
ATGATCACAATGTAAGTGAAATACAGGGGACCACTCCCCAAAATTATTCA
AAGGCATTCAGTCAGGATGGCCGAGCGGTCCAAGGCGCTGCGTTCAGGTC
GCAGTCCAGTTCTCTGGGCGAGGGTTCGAATCCCTCTTCTGACACACACG
TAAAAGATTTATATCAAAACCAATTGAAGTAGATCAGCTGTTAATGAGTT
ATAGCGGGTTTTCATCAATTGTTCTGACATTAACTAACAGCAGATGTGGC
CGAGTGGTTAAGGCGACTGACTAGAAATCAGTTTCCCTTCGGGAGCGTAG
GTTCGAATCCTACCATCTGCGTTGCGGTGGGTAGCGCGCGTAACGATAAG
AAAACTAGGAAATTGCGCTGCTTACTATTACAATTACTATACGTGAGAAT
TGAATGAGATTTTTGTTAATACTTACTGAAGTTTGCTCAGTTGTCACGCA
CACCATTTCTATTGATAGTACTCAACTGAATCTAAAGATTCATGTCCCTT
CGATAGCTCAGTTGGTAGAGCGGTGGACTGTAGCATTGTACAAAGATATC
CATAGGTCACTGGTTCAACTCCGGTTCGAAGGACTGTACACTTAATTTCT
TTTCTGTTTGTTTTTTGTCTCTGTTCGTTGCAATGCTTTCAAACAAATCT
GGCTTTTTACACCACGTACAAATTCCCCACCGTGATGGTGCACCAGAATG
AGAAACGTGCTCGCTGGTAAAAAAAAGAGAGCATAGATTCACGATTGTTA
TACGCCATGGATTGAGCAGAAGTTCCTGGACGTTAGCTGCACTAATTCAA
TACATCGTTGAATACTCTTTCGTCAAGTCGGCCCAAGAGCACTGCGCATG
GGGGACACACAAAAGCAAATATCTGAATACAGTTCATTTTAGGAAATCTG
ACAGCTGACTGACTATCACTATTCAATAGATCATTTCCACGTACAAACAA
CGTTAAGCTGCAGCAACGGATTGGACTTGAAAAATAAGAGGTACAAAAGC
TTTGGTCGGCATTATTGTTACTGTATTCCACACGGAATACATATACTAAA
ATTGGAACGATACAGAGAAGATTAGCATGGCCCCTGCGCAAGGATGACAC
GCAAAATCGTGAAGCGTTCCACATTTTTGGCCATGTTCATTAAGTAAACC
AAAACCCGTCTAATACGGATAGCTATGTCTTTGCGAGTTGATCCTATCAG
CCTTCTTAGCTCAGTGGCAGAGCACTAGTCTTGTAAACACCTGGCTAACT
AGGGGTCATGAGTTCAATTCTCATAGAGGGCACAATGCACTGAAGACATT
TATATAATTGTTAACATACGCGTAGCCACAAAATCATGATCACAATGTAA
GTGAAATACAGGGGACCACTCCCCAAAATTATTCAAAGGCATTCAGTCAG
GATGGCCGAGCGGTCCAAGGCGCTGCGTTCAGGTCGCAGTCCAGTTCTCT
GGGCGAGGGTTCGAATCCCTCTTCTGACACACACGTAAAAGATTTATATC
AAAACCAATTGAAGTAGATCAGCTGTTAATGAGTTATAGCGGGTTTTCAT
CAATTGTTCTGACATTAACTAACAGCAGATGTGGCCGAGTGGTTAAGGCG
ACTGACTAGAAATCAGTTTCCCTTCGGGAGCGTAGGTTCGAATCCTACCA
TCTGCGTTGCGGTGGGTAGCGCGCGTAACGATAAGAAAACTAGGAAATTG
CGCTGCTTACTATTACAGTTACTATACGTGAGAATTGAATGAGATTTTTG
TTAATACTTACTGAAGTTTGCTCAGTTGTCACGCACACCATTTCTATTGA
TAGTACTCAACTGAATCTAAAGATTCATGTCCCTTCGATAGCTCAGTTGG
TAGAGCGGTGGACTGTAGCATTGTACAAAGATATCCATAGGTCACTGGTT
CAACTCCGGTTCGAAGGACTGTACACTTGATTTCTTTTCTGTTTGTTTTT
TTGTCTCTGTTCGTTGCAATGCTTTCAAACAAATCTGGCTTTTTACACCA
CGTACAAATTCCCCACCGTGATGGTGCACCAGAATGAGAAACGTGCTCGC
TGGTAAAAAAAAGAGAGCATAGATTCACGATTGTTATACGCCATGGATTG
AGCAGAAGTTCCTGGACGTTAGCTGCACTAATTCAATACATCGTTGAATA
CTCTTTCGTCAAGTCGGCCCAAGAGCACTGCGCATGGGGGACACACAAAA
GCAAATATCTGAATACAGTTCATTTTAGGAAATCTGACAGCTGACTGACT
ATCACTATTCAATAGATCATTTCCACGTACAAACAACGTTAAGCTGCAGC
AACGGATTGGACTTGAAAAATAAGAGGTACAAAAGCTTTGGTCGGCATTA
TTGTTACTGTATTCCACACGGAATACATATACTAAAATTGGAACGATACA
GAGAAGATTAGCATGGCCCCTGCGCAAGGATGACACGCAAAATCGTGAAG
CGTTCCACATTTTTGGCCATGTTCATTAAGTAAACCAAAACCCGTCTAAT
ACGGATAGCTATGTCTTTGCGAGTTGATCCTATCAGCCTTCTTAGCTCAG
TGGCAGAGCACTAGTCTTGTAAACACCTGGCTAACTAGGGGTCATGAGTT
CAATTCTCATAGAGGGCACAATGCACTGAAGACATTTATATAATTGTTAA
CATACGCGTAGCCACAAAATCATGATCACAATGTAAGTGAAATACAGGGG
ACCACTCCCCAAAATTATTCAAAGGCATTCAGTCAGGATGGCCGAGCGGT
CCAAGGCGCTGCGTTCAGGTCGCAGTCCAGTTCTCTGGGCGAGGGTTCGA
ATCCCTCTTCTGACACACACGTAAAAGATTTATATCAAAACCAATTGAAG
TAGATCAGCTGTTAATGAGTTATAGCGGGTTTTCATCAATTGTTCTGACA
TTAACTAACAGCAGATGTGGCCGAGTGGTTAAGGCGACTGACTAGAAATC
AGTTTCCCTTCGGGAGCGTAGGTTCGAATCCTACCATCTGCGTTGCGGTG
GGTAGCGCGCGTAACGATAAGAAAACTAGGAAATTGCGCTGCTTACTATT
ACAGTTACTATACGTGAGAATTGAATGAGATTTTTGTTAATACTTACTGA
AGTTTGCTCAGTTGTCACGCACACCATTTCTATTGATAGTACTCAACTGA
ATCTAAAGATTCATGTCCCTTCGATAGCTCAGTTGGTAGAGCGGTGGACT
GTAGCATTGTACAAAGATATCCATAGGTCACTGGTTCAACTCCGGTTCGA
AGGACTGTACACTTGATTTCTTTTCTGTTTGTTTTTTTGTCTCTGTTCGT
TGCAATGCTTTCAAACAAATCTGGCTTTTTACACCACGTACAAATTCCCC
ACCGTGATGGTGCACCAGAATGAGAAACGTGCTCGCTGGTAAAAAAAAGA
GAGCATAGATTCACGATTGTTATACGCCATGGATTGAGCAGAAGTTCCTG
GACGTTAGCTGCACTAATTCAATACATCGTTGAATACTCTTTCGTCAAGT
CGGCCCAAGAGCACTGCGCATGGGGGACACACAAAAGCAAATATCTGAAT
ACAGTTCATTTTAGGAAATCTGACAGCTGACTGACTATCACTATTCAATA
GATCATTTCCACGTACAAACAACGTTAAGCTGCAGCAACGGATTGGACTT
GAAAAATAAGAGGTACAAAAGCTTTGGTCGGCATTATTGTTACTGTATTC
CACACGGAATACATATACTAAAATTGGAACGATACAGAGAAGATTAGCAT
GGCCCCTGCGCAAGGATGACACGCAAAATCGTGAAGCGTTCCACATTTTT
GGCCATGTTCATTAAGTAAACCAAAACCCGTCTAATACGGATAGCTATGT
CTTTGCGAGTTGATCCTATCAGCCTTCTTAGCTCAGTGGCAGAGCACTAG
TCTTGTAAACACCTGGCTAACTAGGGGTCATGAGTTCAATTCTCATAGAG
GGCACAATGCACTGAAGACATTTATATAATTGTTAACATACGCGTAGCCA
CAAAATCATGATCACAATGTAAGTGAAATACAGGGGACCACTCCCCAAAA
TTATTCAAAGGCATTCAGTCAGGATGGCCGAGCGGTCCAAGGCGCTGCGT
TCAGGTCGCAGTCCAGTTCTCTGGGCGAGGGTTCGAATCCCTCTTCTGAC
ACACACGTAAAAGATTTATATCAAAACCAATTGAAGTAGATCAGCTGTTA
ATGAGTTATAGCGGGTTTTCATCAATTGTTCTGACATTAACTAACAGCAG
ATGTGGCCGAGTGGTTAAGGCGACTGACTAGAAATCAGTTTCCCTTCGGG
AGCGTAGGTTCGAATCCTACCATCTGCGTTGCGGTGGGTAGCGCGCGTAA
CGATAAGAAAACTAGGAAATTGCGCTGCTTACTATTACAGTTACTATACG
TGAGAATTGAATGAGATTTTTGTTAATACTTACTGAAGTTTGCTCAGTTG
TCACGCACACCATTTCTATTGATAGTACTCAACTGAATCTAAAGATTCAT
GTCCCTTCGATAGCTCAGTTGGTAGAGCGGTGGACTGTAGCATTGTACAA
AGATATCCATAGGTCACTGGTTCAACTCCGGTTCGAAGGACTGTACACTT
GATTTCTTTTCTGTTTGTTTTTTTGTCTCTGTTCGTTGCAATGCTTTCAA
ACAAATCTGGCTTTTTACACCACGTACAAATTCCCCACCGTGATGGTGCA
CCAGAATGAGAAACGTGCTCGCTGGTAAAAAAAAGAGAGCATAGATTCAC
GATTGTTATACGCCATGGATTGAGCAGAAGTTCCTGGACGTTAGCTGCAC
TAATTCAATACATCGTTGAATACTCTTTCGTCAAGTCGGCCCAAGAGCAC
TGCGCATGGGGGACACACAAAAGCAAATATCTGAATACAGTTCATTTTAG
GAAATCTGACAGCTGACTGACTATCACTATTCAATAGATCATTTCCACGT
ACAAACAACGTTAAGCTGCAGCAACGGATTGGACTTGAAAAATAAGAGGT
ACAAAAGCTTTGGTCGGCATTATTGTTACTGTATTCCACACGGAATACAT
ATACTAAAATTGGAACGATACAGAGAAGATTAGCATGGCCCCTGCGCAAG
GATGACACGCAAAATCGTGAAGCGTTCCACATTTTTGGCCATGTTCATTA
AGTAAACCAAAACCCGTCTAATACGGATAGCTATGTCTTTGCGAGTTGAT
CCTATCAGCCTTCTTAGCTCAGTGGCAGAGCACTAGTCTTGTAAACACCT
GGCTAACTAGGGGTCATGAGTTCAATTCTCATAGAGGGCACAATGCACTG
AAGACATTTATATAATTGTTAACATACGCGTAGCCACAAAATCATGATCA
CAATGTAAGTGAAATACAGGGGACCACTCCCCAAAATTATTCAAAGGCAT
TCAGTCAGGATGGCCGAGCGGTCCAAGGCGCTGCGTTCAGGTCGCAGTCC
AGTTCTCTGGGCGAGGGTTCGAATCCCTCTTCTGACACACACGTAAAAGA
TTTATATCAAAACCAATTGAAGTAGATCAGCTGTTAATGAGTTATAGCGG
GTTTTCATCAATTGTTCTGACATTAACTAACAGCAGATGTGGCCGAGTGG
TTAAGGCGACTGACTAGAAATCAGTTTCCCTTCGGGAGCGTAGGTTCGAA
TCCTACCATCTGCGTTGCGGTGGGTAGCGCGCGTAACGATAAGAAAACTA
GGAAATTGCGCTGCTTACTATTACAGTTACTATACGTGAGAATTGAATGA
GATTTTTGTTAATACTTACTGAAGTTTGCTCAGTTGTCACGCACACCATT
TCTATTGATAGTACTCAACTGAATCTAAAGATTCATGTCCCTTCGATAGC
TCAGTTGGTAGAGCGGTGGACTGTAGCATTGTACAAAGATATCCATAGGT
CACTGGTTCAACTCCGGTTCGAAGGACTGTACACTTGATTTCTTTTCTGT
TTGTTTTTTTGTCTCTGTTCGTTGCAATGCTTTCAAACAAATCTGGCTTT
TTACACCACGTACAAATTCCCCACCGTGATGGTGCACCAGAATGAGAAAC
GTGCTCGCTGGTAAAAAAAAGAGAGCATAGATTCACGATTGTTATACGCC
ATGGATTGAGCAGAAGTTCCTGGACGTTAGCTGCACTAATTCAATACATC
GTTGAATACTCTTTCGTCAAGTCGGCCCAAGAGCACTGCGCATGGGGGAC
ACACAAAAGCAAATATCTGAATACAGTTCATTTTAGGAAATCTGACAGCT
GACTGACTATCACTATTCAATAGATCATTTCCACGTACAAACAACGTTAA
GCTGCAGCAACGGATTGGACTTGAAAAATAAGAGGTACAAAAGCTTTGGT
CGGCATTATTGTTACTGTATTCCACACGGAATACATATACTAAAATTGGA
ACGATACAGAGAAGATTAGCATGGCCCCTGCGCAAGGATGACACGCAAAA
TCGTGAAGCGTTCCACATTTTTGGCCATGTTCATTAAGTAAACCAAAACC
CGTCTAATACGGATAGCTATGTCTTTGCGAGTTGATCCTATCAGCCTTCT
TAGCTCAGTGGCAGAGCACTAGTCTTGTAAACACCTGGCTAACTAGGGGT
CATGAGTTCAATTCTCATAGAGGGCACAATGCACTGAAGACATTTATATA
ATTGTTAACATACGCGTAGCCACAAAATCATGATCACAATGTAAGTGAAA
TACAGGGGACCACTCCCCAAAATTATTCAAAGGCATTCAGTCAGGATGGC
CGAGCGGTCCAAGGCGCTGCGTTCAGGTCGCAGTCCAGTTCTCTGGGCGA
GGGTTCGAATCCCTCTTCTGACACACACGTAAAAGATTTATATCAAAACC
AATTGAAGTAGATCAGCTGTTAATGAGTTATAGCGGGTTTTCATCAATTG
TTCTGACATTAACTAACAGCAGATGTGGCCGAGTGGTTAAGGCGACTGAC
TAGAAATCAGTTTCCCTTCGGGAGCGTAGGTTCGAATCCTACCATCTGCG
TTGCGGTGGGTAGCGCGCGTAACGATAAGAAAACTAGGAAATTGCGCTGC
TTACTATTACAGTTACTATACGTGAGAATTGAATGAGATTTTTGTTAATA
CTTACTGAAGTTTGCTCAGTTGTCACGCACACCATTTCTATTGATAGTAC
TCAACTGAATCTAAAGATTCATGTCCCTTCGATAGCTCAGTTGGTAGAGC
GGTGGACTGTAGCATTGTACAAAGATATCCATAGGTCACTGGTTCAACTC
CGGTTCGAAGGACTGTACACTTGATTTCTTTTCTGTTTGTTTTTTTGTCT
CTGTTCGTTGCAATGCTTTCAAACAAATCTGGCTTTTTACACCACGTACA
AATTCCCCACCGTGATGGTGCACCAGAATGAGAAACGTGCTCGCTGGTAA
AAAAAAGAGAGCATAGATTCACGATTGTTATACGCCATGGATTGAGCAGA
AGTTCCTGGACGTTAGCTGCACTAATTCAATACATCGTTGAATACTCTTT
CGTCAAGTCGGCCCAAGAGCACTGCGCATGGGGGACACACAAAAGCAAAT
ATCTGAATACAGTTCATTTTAGGAAATCTGACAGCTGACTGACTATCACT
ATTCAATAGATCATTTCCACGTACAAACAACGTTAAGCTGCAGCAACGGA
TTGGACTTGAAAAATAAGAGGTACAAAAGCTTTGGTCGGCATTATTGTTA
CTGTATTCCACACGGAATACATATACTAAAATTGGAACGATACAGAGAAG
ATTGGGGACANGGCCCCNGCGCAAAGGATGACACGCAAAATCGTGAAGCG
TTCCACATTTTTGGCCATGTTCATTAAGTAAACCAAAACCCGTCTAATAC
GGATAGCTATGTCTTTGCGAGTTGATCCTATCAGCCTTCTTAGCTCAGTG
GCAGAGCACTAGTCTTGTAAACACCTGGCTAACTAGGGGTCATGAGTTCA
ATTCTCATAGAGGGCACAATGCACTGAAGACATTTATATAATTGTTAACA
TACGCGTAGCCACAAAATCATGATCACAATGTAAGTGAAATACAGGGGAC
CACTCCCCAAAATTATTCAAAGGCATTCAGTCAGGATGGCCGAGCGGTCC
AAGGCGCTGCGTTCAGGTCGCAGTCCAGTTCTCTGGGCGAGGGTTCGAAT
CCCTCTTCTGACACACACGTAAAAGATTTATATCAAAACCAATTGAAGTA
GATCAGCTGTTAATGAGTTATAGCGGGTTTTCATCAATTGTTCTGACATT
AACTAACAGCAGATGTGGCCGAGTGGTTAAGGCGACTGACTAGAAATCAG
TTTCCCTTCGGGAGCGTAGGTTCGAATCCTACCATCTGCGTTGCGGTGGG
TAGCGCGCGTAACGATAAGAAAACTAGGAAATTGCGCTGCTTACTATTAC
AGTTACTATACGTGAGAATTGAATGAGATTTTTGTTAATACTTACTGAAG
TTTGCTCAGTTGTCACGCACACCATTTCTATTGATAGTACTCAACTGAAT
CTAAAGATTCATGTCCCTTCGATAGCTCAGTTGGTAGAGCGGTGGACTGT
AGCATTGTACAAAGATATCCATAGGTCACTGGTTCAACTCCGGTTCGAAG
GACTGTACACTTGATTTCTTTTCTGTTTGTTTTTTTGTCTCTGTTCGTTG
CAATGCTTTCAAACAAATCTGGCTTTTTACACCACGTACAAATTCCCCAC
CGTGATGGTGCACCAGAATGAGAAACGTGCTCGCTGGTAAAAAAAAGAGA
GCATAGATTCACGATTGTTATACGCCATGGATTGAGCAGAAGTTCCTGGA
CGTTAGCTGCACTAATTCAATACATCGTTGAATACTCTTTCGTCAAGTCG
GCCCAAGAGCACTGCGCATGGGGGACACACAAAAGCAAATATCTGAATAC
AGTTCATTTTAGGAAATCTGACAGCTGACTGACTATCACTATTCAATAGA
TCATTTCCACGTACAAACAACGTTAAGCTGCAGCAACGGATTGGACTTGA
AAAATAAGAGGTACAAAAGCTTTGGTCGGCATTATTGTTACTGTATTCCA
CACGGAATACATATACTAAAATTGGAACGATACAGAGAAGATTAGCATGG
CCCCTGCGCAAGGATGACACGCAAAATCGTGAAGCGTTCCACATTTTTGG
CCATGTTCATTAAGTAAACCAAAACCCGTCTAATACGGATAGCTATGTCT
TTGCGAGTTGATCCTATCAGCCTTCTTAGCTCAGTGGCAGAGCACTAGTC
TTGTAAACACCTGGCTAACTAGGGGTCATGAGTTCAATTCTCATAGAGGG
CACAATGCACTGAAGACATTTATATAATTGTTAACATACGCGTAGCCACA
AAATCATGATCACAATGTAAGTGAAATACAGGGGACCACTCCCCAAAATT
ATTCAAAGGCATTCAGTCAGGATGGCCGAGCGGTCCAAGGCGCTGCGTTC
AGGTCGCAGTCCAGTTCTCTGGGCGAGGGTTCGAATCCCTCTTCTGACAC
ACACGTAAAAGATTTATATCAAAACCAATTGAAGTAGATCAGCTGTTAAT
GAGTTATAGCGGGTTTTCATCAATCGTTCTGACATTAACTAACAGCAGAT
GTGGCCGAGTGGTTAAGGCGACTGACTAGAAATCAGTTTCCCTTCGGGAG
CGTAGGTTCGAATCCTACCATCTGCGTTGCGGTGGGTAGCGCGCGTAACG
ATAAGAAAACTAGGAAATTGCGCTGCTTACTATTACAGTTACTATACGTG
AGAATTGAATGAGATTTTTGTTAATACTTACTGAAGTTTGCTCAGTTGTC
ACGCACACCATTTCTATTGATAGTACTCAACTGAATCTAAAGATTCATGT
CCCTTCGATAGCTCAGTTGGTAGAGCGGTGGACTGTAGCATTGTACAAAG
ATATCCATAGGTCACTGGTTCAACTCCGGTTCGAAGGACTGTACACTTGA
TTTCTTTTCTGTTTGTTTTTTTGTCTCTGTTCGTTGCAATGCTTTCAAAC
AAATCTGGCTTTTTACACCACGTACAAATTCCCCACCGTGATGGTGCACC
AGAATGAGAAACGTGCTCGCTGGTAAAAAAAAGAGAGCATAGATTCACGA
GTGTTATACGCCATGGATTGAGCAGAAGTTTCTGGACGGAAGCTGCACTA
ATGCAATACATCGTTGAATACATTTTCGTCAAGTCGGCCACGTAAGAGCA
CTGCGCATGGGGGACACACAAAAGCAAATATCTGAATACAGTTCATTTTA
GGAAATCTGACAGCTGACTGACTATCACTATTCAATAGATCATTTCCACG
TACAAACAACGTTAAGCTGCAGCAACGGATTGGACTTGAAAAATAAGAGG
TACAAAAGCTTTGGTCGGCATTATTGTTACTGTATTCCACACGGAATACA
TATACTAAAATTGGAACGATACAGAGAAGATTAGCATGGCCCCTGCGCAA
GGATGACACGCAAAATCGTGAAGCGTTCCACATTTTTGGCCATGTTCATT
AAGTAAACCAAAACCCGTCTAATACGGATAGCTATGTCTTTGCGAGTTGA
TCCTATCAGCCTTCTTAGCTCAGTGGCAGAGCACTAGTCTTGTAAACACC
TGGCTAACTAGGGGTCATGAGTTCAATTCTCATAGAGGGCACAATGCACT
GAAGACATTTATATAATTGTTAACATACGCGTAGCCACAAAATCATGATC
ACAATGTAAGTGAAATACAGGGGACCACTCCCCAAAATTATTCAAAGGCA
TTCAGTCAGGATGGCCGAGCGGTCCAAGGCGCTGCGTTCAGGTCGCAGTC
CAGTTCTCTGGGCGAGGGTTCGAATCCCTCTTCTGACACACACGTAAAAG
ATTTATATCAAAACCAATTGAAGTAGATCAGCTGTTAATGAGTTATAGCG
GGTTTTCATCAATTGTTCTGACATTAACTAACAGCAGATGTGGCCGAGTG
GTTAAGGCGACTGACTAGAAATCAGTTTCCCTTCGGGAGCGTAGGTTCGA
ATCCTACCATCTGCGTTGCGGTGGGTAGCGCGCGTAACGATAAGAAAACT
AGGAAATTGCGCTGCTTACTATTACAGTTACTATACGTGAGAATTGAATG
AGATTTTTGTTAATACTTACTGAAGTTTGCTCAGTTGTCACGCACACCAT
TTCTATTGATAGTACTCAACTGAATCTAAAGATTCATGTCCCTTCGATAG
CTCAGTTGGTAGAGCGGTGGACTGTAGCATTGTACAAAGATATCCATAGG
TCACTGGTTCAACTCCGGTTCGAAGGACTGTACACTTGATTTCTTTTCTG
TTTGTTTTTTTGTCTCTGTTCGTTGCAATGCTTTCAAACAAATCTGGCTT
TTTACACCACGTACAAATTCCCCACCGTGATGGTGCACCAGAATGAGAAA
CGTGCTCGCTGGTAAAAAAAAGAGAGCATAGATTCACGATTGTTATACGC
CATGGATTGAGCAGAAGTTCCTGGACGTTAGCTGCACTAATTCAATACAT
CGTTGAATACTCTTTCGTCAAGTCGGCCCAAGAGCACTGCGCATGGGGGA
CACACAAAAGCAAATATCTGAATACAGTTCATTTTAGGAAATCTGACAGC
TGACTGACTATCACTATTCAATAGATCATTTCCACGTACAAACAACGTTA
AGCTGCAGCAACGGATTGGACTTGAAAAATAAGAGGTACAAAAGCTTTGG
TCGGCATTTTGTTCCAATTGTTCCAATGGCATCCAAATATTTCAAATGTT
TCAAATTACAGCGAAGAAAAGGGCCCGCGTAGCGCAAGGATGACACGCAA
AATCGTGAAGCGTTCCATACTTTTGGCCATGTTCATTAAGTAAACCAAAA
CTCGTCTAATACGGATAGCTATGTCTTTGCGAGTTGATGTTATCAGCCTT
CTTAGCTCAGTGGTAGAAAACCAGTCTTGTAAACACCTGGCTAACTAGAG
GTCGGAAGTTCAATTATCATAGAGGGCGTCAATTATCAGTGTACTGCAAA
CATTTATATAATTATTAACATACGCGTAGCCTTAATTCATAATCACAACA
TAAGTGAAATACAGGGGACCGCTCCCAAAAATTATTCAAACGCGTTCAGT
TAGGATGGCCGAGCGGTCAGGTCGGCACTGCGTTCAGTTCGCAGTCCAGT
TCTATGGGCGAGGGTTCGAATCCCTCTTCTGACACACACGTAGAAGATTT
ATATGAAAACCAATTGAAGTAATTCAGCCTTTAATGAGTTATAGAGGCTT
TTCATCAATCGGTGTCACTTAAACTAATAGAAGTTGTGACCGAGTGGTTA
AGGTGACTGACTAGAAATCAGTTTCCCTTCGGGAGCGTAGGTTTGAATCT
TTAAATGTGCTTTGTGATTGACAGCGTACGTAACGATAAGAAAACAAGGA
AATTGCGCTGCCATGTTACTATAAGTGAGAATTGAATGAGATGTTTGTTA
ATACTTGCTGAAGTTTGCTCAGTTGTCACGCACATCATTTCTATTGTTAG
TACTCAACTGAATCTGACGATTAATGTCCTTTTGATAGCTAAGTTGGTAG
ATTGGTGGACTATAGCATTGTATAATGATATCCAAAGGTCACTGGTTCAA
CTCCGGTTTGAAGTGCTTTACACTTCATTTCTGTTCTGGTCGTTTTCTGT
CTCTGTCCGTTGCAATACTTTCAAACAAATCTGGCTTTTCACACCACGTA
CGCATTCCTCGCCGTGACGGTACACTAGAATGAGAAACGTGTTCGCTAAT
AAAAAAGAGCATTGATTCACGACTGTTATAAGCCATGGATTGAGCAGTAG
TTCCTGGACGAAAGCTGCACTAATGCAATACATCGTTGAATACTCTTTCG
TCAAGTCGGCCCAAGAGCACTGCGCATGGGGGACACACAAAAGCAAATAT
CTGAATACAGTTCATTTTAGGAAATCTGACAGCTGACTGACTATCACTAT
TCAATAGATCATTTCCACGTACAAACAACGTTAAGCTGCAGCAACGGATT
GGACTTGAAAAATAAGAGGTACAAAAGCTTTGGTCGGCATTATTGTTACT
GTATTCCACACGGAATACATATACTAAAATTTAAACGATACAGAGAAGAT
TAGCATGGCCCCTGCGCAA
>rnd-1_family-40#Unknown ( RepeatScout Family Size = 162, Final Multiple Alignment Size = 100, Localized to 931 out of 1064 contigs )
TCTTCGCCTCGCCCGTCGCCTCCCGTCTTCGCCTCGCCGTCGTCGCCTCG
CCGTCTTCGCCTCGCCGCCCCGTCTTCGCCTCGCCCGTCGTCCCCGTCTT
CGCCTCGCCGTCGTCGCCTCGCCGTCTTCGCCTCGCCGTCTTCGCCTCGC
CGTCTTCGCCTCGCCGTCTTCGCCTCGCCGTCTTCGCCTCGCCGTCTTCG
CCTCGCCGTCTTCGCCTCGCCGTCCTCGTCGCCCCGTCTTCGCCTCGTCG
CCGTCATCGTGGACTCGCGCTCGTGGTATTGTTTTGTTTTGCATTGTGTT
GTGTATGTTTAAGTTAACCCGTTGGCTGCCACCCCGTTTGCGTCCCATTT
TTTTTNTAGCTTGTAGGGACCGGCNGCGCTGTTCTGCCCCATGGTCTACG
CCACGGGGTGGGACAGTCGCCTTGCGCCTTAAGGCGCCGTAGGCAATGCA
CCAGTAGGGACTTCTCTTTGTCGATGCGGTGGCGGATTCCTGGGGTGTGC
ATTCCCGTAACGGNTTCCGTCACCGTGTCAGCCCGGACTTGTCTTCGGAC
AAGTCCCACCTTGNTCGCGATCCTTCTGACGCGATGCGTAGCTACTGTAG
TTTAAGCAACCTACGGGTTGCGTGGCCTGGCAGCCAACGGGTTAACTTAG
TTAAGTGTATGTTTGTATGTATGTTTTGTATGTATTGTATATGTGTTGTA
TGTATTGAATTGTTATGTAAAATAGTGGTGGAATTGTTGGGTGGAGGNGG
GACAATAAAAACAATTTCAATTTTATCTTTGTGTATTGAATTT
>rnd-1_family-35#Unknown ( RepeatScout Family Size = 172, Final Multiple Alignment Size = 100, Localized to 931 out of 1064 contigs )
TAGGGATCGGCCCCGACCCTAATCGGGGCGCATTTTGCCAATCGGGTTTC
GAAATTCGGGGCTCGGGGCGGGGCGTTCGGGGCTCGGGGTGAAAATTTTT
GAACCCCGATCTCAATCGGGGTTGNATCGGGGTGCCTAATCGGGGATGCA
ACCCCGATTGCAATCAATCGATCGACGTAAAAACATAATCGATCGAGTCG
AAATCGATTATTATGATGAAAATCGGGGAGTTCGCCCCGGTTGCCCCGAT
AAAAACCCGACCCAAATTCGTAGTTTGAATTCAGGCGCCATTTTTGCAAA
TGGCGTCGGGGCAAGCGGGTTAACCTCGATTTTTGCCCCGCCC
>rnd-1_family-100#Unknown ( RepeatScout Family Size = 100, Final Multiple Alignment Size = 100, Localized to 931 out of 1064 contigs )
TTAGGACTANAAAAAGATGTCTTTAAGATGTCCTGTCGGGGATACTTTTG
GACAAGGCAATTNAGGACTANAAAAAGATGTCTTTAAGATGTCCT
>rnd-1_family-68#Unknown ( RepeatScout Family Size = 126, Final Multiple Alignment Size = 100, Localized to 931 out of 1064 contigs )
TTCTTTAGAACGAAGNGAATTATTATTTTTTAAGTTATTTAATAAACAAA
AAAAGCACATATTGCTCGATGAAAATTTGTTTTATATATGAACGAGAATT
TCTCGTAAGGTAACCACAATAATTCATCACCTCATCTGGAATCGAACACC
GATCTCCAGCATCACATTGGTGCGACTCATCGCCACCCCCCTATTCGACC
ATCTCTTAATCGTCCCCTGATCCGACGTCCCCATACGCCGATTCCCCCGC
CATCGTGGAATATATCGATCGTCTACGGGAGGCATTTCAGAACAGTNTCN
GAATTCGCGACAGGGAAATTTAAGATTTCAGTCGGCAGATCTAAATAGCC
ATATTGTCGCGGTTATTGAGGCCCCATGGACTAGTTGTCACGTCCGGCGC
TCCTGTATCGGCTATTGACCGCAACTCTACCCGAGATGTCCGGCAGTCTT
GTCAGCAGATATTTCCCACGATTTC
>rnd-1_family-92#Unknown ( RepeatScout Family Size = 106, Final Multiple Alignment Size = 100, Localized to 931 out of 1064 contigs )
GTTGGCGCAACACAGTCTTCACCCGTGAACGGANACAGATCCGTTTACGT
TGTTCCATGAAAACGGATNCTCCGAGTGGTGACCAACGGATCCGTTTCCG
TTCACTGATGGACAANTAATCGCGCCGCCTTTCCTCCGTACATGTGAGTA
TAATAGTTCGAAGGCGCTCAGATTTGAATCCATTCGCGGAAGTATAAAGT
CATGTTTCCTTTTTTCAGAGTTTGAATGTTGAATTTCCGTTCNCGGATTG
TATTTCAATTTTCAGTGCAAAATTTGTATTACAAGTATTACAATGTTTAC
AGGATTTGTTTCCGTTTACGGATTGTTTACCCTATTTGTACACGTGCCTA
ATTCTTAATTTTCATTGACCACTTAAAACTACTTAATTAATATTCATTGA
ATTGTTGTTTTCTCCAAAAGTTGGTTTTCTTTTGGATTAAAATGCCTTTA
TTGGAAGAGCTTAAGGCAATAAAACAGATTTGCAGTACAACAGTTTTACG
TGTATTAATTAATATTTCAGTTTTGCATGATTAGCAACAAGAAATTTGAA
GAACTGAATGACTGAACTGATAATTACTGAAATACTGCCGTTTAGTGTTA
TTTATTTAACATTGAATTAGAAATTATTAATAATCAATAATAGTTAAGTG
TTTTACGTTTATTTTTCAATGGAACAAGACGAAATTTGAACTGGCGCCNA
AAAATGATGGCCGCCGTCGTGCTCTTTCACGATTGGTTCATCCATATTTG
CTGATTCCTAATCTAAAACTATGTTTAATGACGTTTTTATAAGTGTCATC
GTGTTCCTCGTGATAAGAGGATCACGAAAAGTACANTGTTTATTAGTTTA
AGTGAAGCAAATTANCCGAACGGTGTACGAAAAGTTTGGCGTGTATCCGC
GTCATCCCCCCCCCCCCCCGAAATACGTNAAANTTNAATAATTTATTGCG
GGAAAACTATAAGGCCAAAATTAATAAATTTTACGGAAATGGATAGCTCT
TANCAAGAGCTATCCATTTCTGTAAAAAAATAATTAAAATATTCATAAAC
AAAAAAATTTTATCATGACGAGAAAATTAC
>rnd-1_family-41#Unknown ( RepeatScout Family Size = 155, Final Multiple Alignment Size = 100, Localized to 931 out of 1064 contigs )
AAGAAACACNGTCATTAAATTTACGTGACTCATGGCTCAACGGTTGAGCA
TCGGCGCGGTACGCCGAAAGTTCAGGGTTCGATTCCCGAAAGAGTCAAGT
AANAATCAATGTGATGTAANTGCATTTCGAATAAATATTATGTTGTCNAT
TTCCAAAATAATATTCTCACAAATACCCGGTAGGCATCATTGGNTGAACT
CCGTCAGGGCAGCTGAGCCTGGTTTCCCAGACCACCACACGGCCACTTGG
AGNGGGGTACCTGGCAGGGATTCGAGCGATACACCGTCGAGTTCCCAGGG
CAGCTGAGCCGGGTTCCCCAGACCACCACGCGGCCACTTGGAGTGGGGTA
CTTGGGCAGGNATCCGGGAGATACACCGTCAAGTTCCCAGGCCATCGCCC
GTCCGTTGNGCCATGATTGGCCCCTGNATCCCCAAATCGACATTTNAAGT
TTCTACGTGGATTTTGCGTTATGATGNAGAANTAAATATTATTAATATAA
GTNGTAGCTCAGTGGTAGAGCGGCGGCATGGTAAGTCAAAGGTCTAAGGT
TCGACTCCCACGTAGACGACGT
>rnd-1_family-75#Unknown ( RepeatScout Family Size = 121, Final Multiple Alignment Size = 100, Localized to 931 out of 1064 contigs )
AAATAATTTGAATAATAAAAATNTGATATAAAACAGAATTGGTTACCTAA
CTCCTTGTTGAGTAATTGCATGCATAACAAATTCCCGGCACTGGAAGACC
GCAGGTAAAGATTGCTGGGTCGTATAGTGGGGCATCCGCCGCGTAAACTG
AGTTGGGACCTGTTCAAAAGTAATGTAAAATTCATTTTTGGCTCAACCAT
TTCATCGACTTGACCCTGAACATATGTATACACTTCCATGTTTCCAAAAG
TTAAGTGTAACAATAACATTAAGCGGAAAAGCCAACTAAAAAATGTCTGT
GATTTGTTTTTGGTTTCAATNTTTACCTCCTGAAATTATAATTGCTTTAT
AGCCTTGTTGAAGCAGAAGGGCAGCTGGGGTTTCGAGGGCTAGAATATCA
GATTCCACACATTGTTCTCTGACTCTGCGATCAATAACCTAAAATATAAA
TTTTTTAATTAATAAATTTTTTATATCATCTATCACCCATGGCTTTGTGG
ATGGGTGTCTGCCTGGGAAGCTGAAGATTGTGGAATCAATCTCCACTTGT
GAAAACAATTGATCTAAAGTAATAGGTCACGTGTTGTTTCATTTTACCAA
TTTACCATTTGTTTTACAAAACTAGTAACGAGAAACAAATGTATCGTCCT
CCAACTTTAGGTTTTTCCTGCTAATTTAAGAATACCAAAAGTCACTTTAT
TAACATGATTACAGATTTGTCAAATACCTTAACATCTTTTTACAATCTTT
CCAATGACACTTGGTTGGCATCAAGACATCCTATGTTCCTTGTTCCAAGA
AGCAGGAAAATATTTNCGATACAAGAGTCATCTAAAGAAAGTCCACAGCT
ACAAATTTCCTTAAGGGAAGAGTCTTTTAATACTGCGTAGTCCTATGTTC
AATAACAGTTTAGCTAATATAAATATTTGTCATAGATTTGCATGTGAAAG
CCAAA
>rnd-1_family-69#Unknown ( RepeatScout Family Size = 125, Final Multiple Alignment Size = 100, Localized to 931 out of 1064 contigs )
AATACGAACATAATAACATACATACACAAATACATACATACACATAACTA
AGTTAACCCGTTGGCTGCCAGGCCACGCAACCCGTAGGTTGCTTAAACTA
CAGTAGCTACGCATCGCGTCAGAAGGATCGCGANCAAGGTGGGACTTGTC
CGAAGACAAGTCCGGGCTGACACGGTGACGGAANCCGTTCCGGGAATGCA
CACCCCAGGAATCCGCCACCGCATCGACAAAGAGAAGTCCCTACTGGTGC
ATTGCCTACGGCGCCTTAAGGCGCGGCGACTGTCCCACCCCATGGCATAG
GCCATNGGGCAGAACAGCGCGCCGGTCCCTACAAGCTACAAAAAAAATGG
GACGCAAACGGGGTGGCAGCCAACGGGTTAACTATACACAAACANAACAA
TGCAAAACAAAACAATACCACAGCGCGACGNTCCACGGTGAACTCCCTCT
CCATCGCCGCGGGATGTCTGCTGCTANCCCTTATATCATTTGCTCCATGT
TGCTCAGCCATGGCGCTACCTTAAAAATGAACAAAGTTATCAGAATTGTA
CTTTTCATCAGACAAAAATGAATAAAATTTACGCGTAAATGACTCCGGCA
GACAAGGACAGCATAACTGGAACGTCGATGGTTGATTTTGCANCCGNGGG
AAGACGAAGAAAATGTAGTTCTAAATAGATTAAAATGAGGCAAAAAAGAA
AGCGATTTTGGGCGGAAAATGGCATTTGTCTGATAAAACGATGAAAAAGA
CANNTTAACTTACGCGTGCGGTCCACTGGGGGCGAAACTACCGAAATTGT
CGAAACGGCAGTGTTGTACCGAAGGAAGATGAATATTTGCAGTCCTATCA
CAGAATTTTACGTTACAACACAACAATGCTCCATAACGTGGAAACTTAAA
ATACCAAAAAATGGAGATGGTGTTAAAGCCTATCCATGTTAGCTGGCTAA
GTAACGGTGAGAAGAAGGCTTCTGAAAAGATGACGGTTNGGTGGATGNTG
ACGATGTATGGTTGTAGAATGTTTGACGTTTTGGTGATGGAAAGGCGGAT
GTTTCACAACATAAACATGAATATGTTGCACCAACCAGATGGAAAACAAC
AGTAAACTGTAACACAAGCCAATAAACAGTGTGAGATTCAGGTGATTTTG
TTCTAGTCTACNAAATTGTGTTACGNTAGACNTACCTACAGCGTCAGCAT
CATTTGTGTGTTTNGTTTCATAACTTCTATAGTAATGAAAGTATGATGCC
TATTACAGGTGAAAGCAGAATGTGAATCCTCTCACTGGGAAATAGCATGA
TGGCGAGTTGCAGACATAGGTTGTCCACAGNTATCTGGTTAGTAACTTGC
TTAGCTGATCACAAGGGAAACTGTTNCATATAAAAAAAAAAGCAATCGGT
GTGAAGTGCTTGCCTCCCAACACANACANAGCAATGGATTTACTCAATTG
TAAATAACATACCGTTAGTTTTTGGTTGAAGTATCCTTCGAAATNTAAAA
TTTGGGGAACGTAACAAACATGTNAACCACTCGTTATCCGTTGTCACANG
GCAATTAAAGATGACCAGAGTTTCAAGTAGTCTAATTTTCGACCACTAGA
TGNCTTCATCCAATTGGGGCCTCCTTGGGTCGAATGAGGAATCAAGA
>rnd-1_family-42#LTR/Gypsy ( RepeatScout Family Size = 154, Final Multiple Alignment Size = 100, Localized to 931 out of 1064 contigs )
GCTTGATGGAGAAGCCAAGAGCATTTATTTAGCAAGAGATGGGCAAGGCC
CNTCAGCTATCTCTAGGGTACCGGANATGGCAGTTACGACGGTNAAAAAG
ACGACGCTATCTCGTCAGACGTCGCTNGTAATTGCAGGNCAANTGAANGG
TTCATTTCCGTATGTCTCCCCTCACACAGCATTTATATTTACNCCAGTAG
AAAATTTTCCGGCAGGAGTTTATATCGAAGAATTTATCGGAAAAGTATCG
GGAGATGGAAGCGAATGGGGAGGCCCCATTCGACAACGCCCATATAGAGT
AACNAACAACCAAAGGAAATTATTAGAAGACAAAGTGCAAGAAATGCTTG
ANGCAAANGTCATCCGATACTCGCAGCATGGTCTATAAACTGGAGGTCNA
AGAACTGTCGTCTGCTAGGCTGTTTTGCTGTTCGTCTGCTANTTCTTGAN
AAAATTTGGGGCATCCGCTAGGGGCGCTGACTACCCGGGTCAGTCATAAC
ATTTTGCCGCGTAAACCATGGAGAGTGACGGCTGAGTGGTCTCAGTTCGT
AGTTTAATCATCGAAAAAATCGGTTTTAAGCTAAAATAATTACAAATTAA
TTCATGTTGTTTATCTATTTTTCAATATCCCATGTAATCAGCTCTAGTTT
ATTTGTTTTCATTCGATGTAAGTGACACTATGAGCATGATATGTGAATCC
CCAAGTCTTATGCAGTGCTATTATCTCTTAATCTAATATTTTAACATTTC
CTTGCAATAGGACAAAGAAGATGCCGAACCGTTGTTATGTCCCCGGATGT
AAATCTGGTTTCCCAGATTACCCAAAATATCTTGGTAAATTTACCATGTT
TAGTGCACCTAAGGATGGAAAGTTATTGAAGCGTTGGAATGAATTCATCC
CCAGGAAGGGAACTTTGAAACCTTCTTCTAAAGTATGTTCACATCATTTT
GCAAGTGACGAGAANTAAGATTTTGCGTCGATTATAGGAAATTAAATAGC
ATTACAAAGAAAGACTCTTTTCCCATGCCACGAATCGACGAAACTTTAGA
CAAATTATACGGAAAGAAATTTTCTTCACAACTCTCGATTTAGCTTCCGG
CTATTGGCAAATTCAAGTTCATGATCCAGATATTGAAAAAACNGCTTTTG
TTGTNGAAAATAATCTTTACGAATTTAAAAGAATGGCATTCGGTCTGTGC
AATGCACCAGCCGACTTNCCGATCGATCAATTTTTTTAGTTTGATCGGCG
ATCAACTCATTTCAAAATGAGTTGATCGCGCGATTAACTCCAACCATGGA
AAACAATTATTCCTACGAAGATATTCTGCGACCATTAAGTCCAGGAAACG
TCGCCGATCCATTCCTACCTTCATCGGNAGATAATGTTTCCACCACAGAA
AAACGCAACGACACAACCCAGATGATTCATCACGATNCAATTACCGAGGA
CGACTCCGCACGCGCCGTTAATGACTNAGATGCACGTCCGCCATCCGAGN
CCGAGGAGGATACGTCGGCCGAGAAACCGGAACAACTTAATGTCACCGGA
CGCCCGCAACGTAGTCGAAGGAAGCCTCCGCGTTACAGTGACGGGTTCCA
ATAACAAGAATCGAAGATGAAACATCTACGCTGGAAACTTCAAGTTCAAT
GTCATCGGAAATCGCTCCACTATATTGTAACGCACAGCTGACGTAGGGTT
ATGCAACCTATAGAATTTATCTCATGGTTAACTCCCGAGAGTTAGAT
>rnd-1_family-5#Unknown ( RepeatScout Family Size = 1284, Final Multiple Alignment Size = 100, Localized to 931 out of 1064 contigs )
ACTAGGGGCCCTCACTCCGTTCGGGAAGTTCCCGATAGGGTTGGGCTGCT
AGTTGCTCTTGAATCGCGGCAACCGTATATGCTCTTCCGGCAAAACAGAC
TCCGTATACATGTCCTATGAGGCGTGCGCTGATCATCAACGCCTTCATCC
CGCCTTCCCACTTTTGTCAAAATCGGCCAAAAACGACATCTCTTGAAATT
CTCCAAAAATCAGACGGCATAATCGAAATTGAACGCTGATTTCGATTTAG
TCATTGGTTTTCTCTTTAGACTAGCCGTTTAAAAAATTAACGAAAACAGT
TCTGTTAGCGCACCAACTTCATTTATGGTTTTTAACATGTAAATGAAAAA
CTATAAGACCAATAGAAAAATAAACCTGATTTCCGTGATTTTCATTCAAT
TCTGAATCTAAATCATGTATTTTAAGCCAAATTTGAAATTTGGCCAAAAA
TGAAAAAGTGGGAAGGGTATAGCCTTTCCACTTTTGTCAAAATCGGCCAA
AAATGACATCTCTTGAAATTCTCCAAAAATCAGACGGCATAATCGAAATT
GAACGCTGATTTCGATTTAGTCATTGGTTTTCTCTTTAGACTAGCCGTTT
AAAAAA
>rnd-1_family-26#LTR/Gypsy ( RepeatScout Family Size = 215, Final Multiple Alignment Size = 100, Localized to 931 out of 1064 contigs )
GGGATCCGAGCAGACGTTTACACCCTTTGCCTCCATCTACGCGCCCGGTA
CCGGAACAGCATCTGGAAGGAAAAACTGTTGAGCCGGACAGCACAGAGGA
CGTAGTGGGAAGTGGGCAGCGGATAATCCAGGCTGAAAAAAGGTTGGAGA
GTACTGCGAAAGATCTTGAAGAATCTTACGTAGACAAGAGTATTGAGGCA
GTTAAAGAAGGTAGCGAAAAAAGTGAAGACGACGAGTTGGAGAGTACTGC
GAAAGATCTTGAAGAATCTAACGTAGACAAGAGTATTGACGACGCACACG
AAAGTAGCGAAGAAAGCGAAGAAGAGGAAAACGGGGATAGCACTGACGAG
GAGCAGTTATTTGCAGATACCGATAGTGATTCAGGTACTGGCATTATGCC
TCCTCAGATAAAGTTTTTGAGTCCCAAGGTCTTTAAGGCAACGCCGGAAG
ANGACGCCNTCGACTGGCTNGAGCGTTACGAGTCAACGGGAGCGTACAAT
CGNTGGGGCGACGCTGAGCTAAGGGCGAATTTCGGTATGTACTTGGATGG
NACTGCAAGAAANTGGTTCCTGTGCTCNANACTTCCGACNGANTGGCGAG
ATTTACCCGCACGACCGGCTGCTGGAGGAAACCCGGCTGCNCCCGCAGTA
CCCGGGTCAGAACGCTGTTTTTGAAAGAATTTCAGCCACANAACTACGGN
CTTTTCCAGGAGACACGCTCGCGGAACCGGGTNCAAGGAGTNGACGAGCC
GACNACTAGGTACTACTACGANATTCTCGACCTTTGCAGACTGGTCGACC
CAACAATGNCGGAAGCGCACCGATTGGAACACCTTTTTAGAGGACTNCGA
CCANCGCTNTTCAGAAAAATTTACCCGCTGNAGCCCAAAACANGCGAAGA
ATTTTTAGCGGCGGCGAAACGGTTTACTGANGCCAAGCTCTTGGCCAATA
GACGAAACTGGCCGGACGCGGTGCTCGGGGTGGCAGCAACCAGAGTGGCG
GATGTTCCAATTGATTTCATTCGGACCCTTCCAAAACCAGCTCCAACTGT
GGCTGATACGGAATTATGGAAAGTAATTAAAGAACTGCAAGGTGCGGTAG
AAAGTTTGAAGATTCAAGCAACTCCACCTCCGAAGAGACCAGGAAACGAG
AAGACAGTTACGTGGGGAGAGTCGGAGAGAATCTACAGAAACAATAACGG
AGTACTCAAATGTTACTGTTGTAACGGAACGGGGCACATGGCCCGGAATT
GTTGGGAAAATCCGCAATCTGCTCGTTTCCGACAACGATCCTACTCAGGT
CCTCCTGGCCCACAGAGAGGGCCGTTGGGTCCTCCCGCGCCAATCAACAT
CGTGTCCCAGCTAGCCGAGACGACTGCAGATTCATCAACACAGGAGGAGA
TAAAGGAGCAACCTATCCTTAGACTAGATTTCAGCAAGCTGATCAGAGAA
GAAGTCACTTGTGGAACACGGCAAGTAATGGCAGTCGTCGACACAGGGGC
AGCACTGACAGTTATATCACCGGAGCTGCTACGTGCATCCCAGTTCGTGC
TGCGTCCATGGGACGGACCGCGGGTGGTGATGGCTAATGGAGAACAAGCA
ACGTTGATGGGAGCAGCCACCATTTCGGTCAACCACAAAATGGGAACAGC
AACTGGCGAAGCGGTGGTATTTGGGATGGACGGAATTGATTTGATTTTGG
GCAATGATTTCCTGAAACAGTATGGCAAAGTACAAATCGATTATCGAGAG
CCGAAGGCCTCAATTACTTTTGGAGATCAGCCTCTTGCAGCCATTACATC
GCAGCGGACAGATCACCAAACACGGTCGGTTAAATTGATTACCAACGCTG
ATGTAACAATCCCTTCTTTCTCAGTGGCCAATGTGATGACAGTAGCGCCA
GCTTTACAGGCGGAGAACTTTTGTTTCGAACCATCAGGAAAACTTCTACA
AACCAAGGGAGTGTCGGTGGGACACGCGTTACTGGCAGCCAAAGTGGATT
TCACCCCGTTGGCCAATTTAACGTCGACTAGCGTGTGGATTCCAAAGGGG
ACGACATTGGGAGTCATCAGTGGCTACGACGGAGAAGTGCTGAGCTGTGG
CCTAACGACAAAAGAAGAGAACTCCCCAATGACCAGACCACCAACAAAGG
AAGAAGTGAATCAGCGGAGGAGACTCATAGACGACCTCAAAAAACAAGTA
AATCATGGCATTCCGAAAGACAGACGTGAAAAAATGTTCCAATTGCTAGA
AGAANATTCGGANTGTTTTGCGGCAAACGCTTCGGAAGTAGGNCGCTGCA
ACGTAGCCGAACACGNCATTGANACNGGAGACGCCCCGCCAATCCATCAG
NCCCCNTACGANAGCGCGTGGAAGGCGAGAACNATCGTGAACGAACAAGT
AAAAAGTTTGGAAGAGGCGGGAGTNATCGAACCTTCNNANAGCCCNTGGN
CNTCGCCNGTGGTNCTGGTNAAGAAGAAGGACGGNACGTGGCGATTTTGC
GTCGACTACCGNCGGCTGAACGCAGTNACGATAAGGGATGTNTACCCGCT
GCCGNGNATNGANGACGCGCTGNGTCGACTGGAGGGNGCGGCATTTTTTT
CNATCNTGGACCTGCAAGCCGGGTACCGGCAGGTNCCGGTGANAGANGAG
GACCGTCGAAGACGGCNTTCGTNACNNCNGACGGNCTNTACCAGTTCCGG
GTNATGCCGTTCGGGCTATCGAACGGCCCCGGCACGTTCCAGCGGNTGAT
GGATNTGGTNTTGGCCGGNCTNAGATGGACGACGTGCCTCGTCTACCTGG
ACGACGTCGTCGTCTACTCGGCAACGATCGANGAACATCTGGAGCGACTN
CGNNNGGTNCTGGAGCGTCTNNNGGAAGCGGGTTTAAAATTGAAGNTGNN
NAAATGTCATTTTGCGGAAACCAGNTTGAAAGTNTTGGGTCACGTCGTNA
ACGNGGACGGNATTCGNCCNGATCCGGAGAAANTNGNGGCGGTNNAAAAN
TTCCCACCGTCCAACGAAGGAAAGCCGGCGGCCAAAGTGAAGCGNGTACA
GAGCTTTNTNGGNCTNTGCTCGTATTACCGNCGATTCATCCGAGATTTCG
CCGNAATCGCGCGCCCGTTAACCNCGCTGACGAAAAAGGATGCAGTNTTT
GNNTGGGGAGCGGANCAGGAGCAGCTTCGACGCNCTGAAGNANGCGCTGG
TNGCAGCCCCAGTNCTGGCNCATCCCGATTACGACCTACCGATCGAAATC
ATTCCCGACGCCTGCGATTACGGNNTAGGGGCGGTGCTGNTACAACGCGT
GGAAGGGAAAGAACATCCGNTGGCCTACGCCAGCCGNCTGTTGACCGANT
CNGAAACGAACTACTCGATCACGGAGAAAGAGTGCCTNGCCTTGGTNTGG
GCCGTGAAGAAATTTCGANGTTACGTNTGGGGATGCAAGATCGTGGTGGT
GACNGATCACCACGCCCTGTGTTGGCTGNTGACCAAGAAGGANCTNGCNG
GNCGNCTAGCNCGNTGGAGCCTGTCGCTNCAGGAGTACGACATCGAAATC
GCGTACAGNAGCGGGAGACTNCACGANGACGCGGATCGCCTATCGCGNTA
CCCTNTACCCGTGACCGAAGAGCNAGAAGANGATCGCTGTGTGGCCATTG
GACTTGTGGGGAGTGGCAGATCGGTGGATTTTGGACCGGAGGAAGAATT
>rnd-1_family-59#Unknown ( RepeatScout Family Size = 134, Final Multiple Alignment Size = 100, Localized to 931 out of 1064 contigs )
CCCTACTGGTGCATTGCCTACGGCGCCTTAAGGCGCGGCGACTGTCCCCC
CCATGGCCATGGGGCAGAACAGCGCCCGGTCCCTACAAGCTACAAAAAAA
ATGGGACGCAAACGGGGTGGCAGCCAACGGGTTAACTTAAACATTACAAT
GCAAAA
>rnd-1_family-14#SINE? ( RepeatScout Family Size = 458, Final Multiple Alignment Size = 100, Localized to 931 out of 1064 contigs )
TTTAAAAAGAAAATAGATAAAATCAAATACAGATCGACTATTCTACTAGG
AAAGGGGTATCTACGAGGAGTAGAGGGTATTCCTCGTCTTCGGGGTTTGG
TACACCGTAATGGAAGCAGGCACACAACATTTCCATTGATCCCCGGATTG
CTGCCAATCTGGGCCCATAACCCAGAGGTCCGTAAATCGAAACTACGCTC
TGCTAGTAAAAAATCGAAGGTGAAATATTAAGGCGATACAGTTTACAGAA
TTAACGATAACTAAGAAACAGTATTTTATTAATACCAGTAAACAAACTGT
TGTAAATGATGTGTAACGAACAAATTCATAAATCGAACAGCCCGATATTA
CTCAGGCATGGATGGTTCAGTGGTAGAATGCTCGCCTGCCACGCGGGCTG
CCCGGGTTCGACTCTCGGTCGATGCATTTTACGTCGAATATTAACGTTTC
ATTTAATAACAGTGCTACGAAAGCCGTAAGCAGAATGTAATACAGACTAC
ATATTATGACAGCAGAGTGGCGCAGCGGAAGCGTGCTGGGCCCATAACCC
AGAGGTCCGTAGATCGAAACTACGCTCTGCTATTAGCAAAACTAAAATGA
ATCATACATACATGTTGAAATTAACAATAATTAATAAACAAAATTATCCT
TTAAACAAATTGTTGCAAATGATCTTTAAAGAAAAATAAATGCAATAACG
ACTGTTGTTTAGTCATCGATGGTTTAGTGGTTAGTTTACTTTTTTAAGGG
TGTTTCCGATAGGGAATTCACTTGTATGTAAGGGGTTCATTAAAACATAC
GCAAAAAAATGCGATATAAACTAAAAGATGTTTAAAAAGAAAATAGATAA
AATCAAATACAGATCGACTATTCTACTAGGAAAGGGGTATCTACGAGGAG
TAGAGGGTATTCCTCGTCTTCGGGGTTTGGTACACCGTAATGGAAGCAGG
CACACAACATTTCCATTGATCCCCGGATTGCTGCCAATCTGGCCTTAACC
CAGAGGTCCGTAGATCGAAAGTACGCTCTGCTAATAGCAATACTAAAATT
AAATGTACAGTTCACAGAAACGATGATTAATAAACATAATTATCCAATAA
ACAGGTTGTTGCAAATGATCTTTAAAAATATATAAATCGAATAACTATCA
TCAGGCATCGATGGTTCAGTGGAAGAATGCTCGCCTGCCACGCGGGCGGC
CCGGGTTCGATTCCCGGTCGATGCACATGTAAATGTTATGTTTAAATTAA
TAACAGTGCTACGAAAGCCGTAAGCAGAATGTAATACAGACTACATATTA
TGACAGCAGAGTGGCGCAGCGGAAGCGTGCTGGGCCCATAACCCAGAGGT
CCGTAGATCGAAACTACGCTCTGCTATTAGCAAAACTAAAATGAATCATA
CATACATGTTGAAATTAACAATAATTAATAAACAAAATTATCCTTTAAAC
AAATTGTTGCAAATGATCTTTAAAGAAAAATAAATGCAATAACGACTGTT
GTTTAGTCATCGATGGTTTAGTGGTTAGTTTACTTTTTTAAGGGTGTTTC
CGATAGGGAATTCACTTGTATGTAAGGGGTTCATTAAAACATACGCAAAA
AAATGCGATATAAACTAAAAGATGTTTAAAAAGAAAATAGATAAAATCAA
ATACAGATCGACTATTCTACTAGGAAAGGGGTATCTACGAGGAGTAGAGG
GTATTCCTCGTCTTCGGGGTTTGGTACACCGTAATGGAAGCAGGCACACA
ACATTTCCATTGATCCCCGGATTGCTGCCAATCTGGCCTTAACCCAGAGG
TCCGTAGATCGAAAGTACGCTCTGCTAATAGCAATACTAAAATTAAATGT
ACAGTTCACAGAAACGATGATTAATAAACATAATTATCCAATAAACAGGT
TGTTGCAAATGATCTTTAAAAATATATAAATCGAATAACTATCATCAGGC
ATCGATGGTTCAGTGGAAGAATGCTCGCCTGCCACGCGGGCGGCCCGGGT
TCGATTCCCGGTCGATGCACATGTAAATGTTATGTTTAAATTAATAACAG
TGCTACGAAAGCCGTAAGCAGAATGTAATACAGACTACATATTATGACAG
CAGAGTGGCGCAGCGGAAGCGTGCTGGGCCCATAACCCAGAGGTCCGTAG
ATCGAAACTACGCTCTGCTATTAGCAAAACTAAAATGAATCATACATACA
TGTTGAAATTAACAATAATTAATAAACAAAATTATCCTTTAAACAAATTG
TTGCAAATGATCTTTAAAGAAAAATAAATGCAATAACGACTGTTGTTTAG
TCATCGATGGTTTAGTGGTTAGTTTACTTTTTTAAGGGTGTTTCCGATAG
GGAATTCACTTGTATGTAAGGGGTTCATTAAAACATACGCAAAAAAATGC
GATATAAACTAAAAGATGTTTAAAAAGAAAATAGATAAAATCAAATACAG
ATCGACTATTCTACTAGGAAAGGGGTATCTACGAGGAGTAGAGGGTATTC
CTCGTCTTCGGGGTTTGGTACACCGTAATGGAAGCAGGCACACAACATTT
CCATTGATCCCCGGATTGCTGCCAATCTGGCCTTAACCCAGAGGTCCGTA
GATCGAAAGTACGCTCTGCTAATAGCAATACTAAAATTAAATGTACAGTT
CACAGAAACGATGATTAATAAACATAATTATCCAATAAACAGGTTGTTGC
AAATGATCTTTAAAAATATATAAATCGAATAACTATCATCAGGCATCGAT
GGTTCAGTGGAAGAATGCTCGCCTGCCACGCGGGCGGCCCGGGTTCGATT
CCCGGTCGATGCACATGTAAATGTTATGTTTAAATTAATAACAGTGCTAC
GAAAGCCGTAAGCAGAATGTAATACAGACTACATATTATGACAGCAGAGT
GGCGCAGCGGAAGCGTGCTGGGCCCATAACCCAGAGGTCCGTAGATCGAA
ACTACGCTCTGCTATTAGCAAAACTAAAATGAATCATACATACATGTTGA
AATTAACAATAATTAATAAACAAAATTATCCTTTAAACAAATTGTTGCAA
ATGATCTTTAAAGAAAAATAAATGCAATAACGACTGTTGTTTAGTCATCG
ATGGTTTAGTGGTTAGTTTACTTTTTTAAGGGTGTTTCCGATAGGGAATT
CACTTGTATGTAAGGGGTTCATTAAAACATACGCAAAAAAATGCGATATA
AACTAAAAGATGTTTAAAAAGAAAATAGATAAAATCAAATACAGATCGAC
TATTCTACTAGGAAAGGGGTATCTACGAGGAGTAGAGGGTATTCCTCGTC
TTCGGGGTTTGGTACACCGTAATGGAAGCAGGCACACAACATTTCCATTG
ATCCCCGGATTGCTGCCAATCTGGCCTTAACCCAGAGGTCCGTAGATCGA
AAGTACGCTCTGCTAATAGCAATACTAAAATTAAATGTACAGTTCACAGA
AACGATGATTAATAAACATAATTATCCAATAAACAGGTTGTTGCAAATGA
TCTTTAAAAATATATAAATCGAATAACTATCATCAGGCATCGATGGTTCA
GTGGAAGAATGCTCGCCTGCCACGCGGGCGGCCCGGGTTCGATTCCCGGT
CGATGCACATGTAAATGTTATGTTTAAATTAATAACAGTGCTACGAAAGC
CGTAAGCAGAATGTAATACAGACTACATATTATGACAGCAGAGTGGCGCA
GCGGAAGCGTGCTGGGCCCATAACCCAGAGGTCCGTAGATCGAAACTACG
CTCTGCTATTAGCAAAACTAAAATGAATCATACATACATGTTGAAATTAA
CAATAATTAATAAACAAAATTATCCTTTAAACAAATTGTTGCAAATGATC
TTTAAAGAAAAATAAATGCAATAACGACTGTTGTTTAGTCATCGATGGTT
TAGTGGTTAGTTTACTTTTTTAAGGGTGTTTCCGATAGGGAATTCACTTG
TATGTAAGGGGTTCATTAAAACATACGCAAAAAAATGCGATATAAACTAA
AAGATGTTTAAAAAGAAAATAGATAAAATCAAATACAGATCGACTATTCT
ACTAGGAAAGGGGTATCTACGAGGAGTAGAGGGTATTCCTCGTCTTCGGG
GTTTGGTACACCGTAATGGAAGCAGGCACACAACATTTCCATTGATCCCC
GGATTGCTGCCAATCTGGCCTTAACCCAGAGGTCCGTAGATCGAAAGTAC
GCTCTGCTAATAGCAATACTAAAATTAAATGTACAGTTCACAGAAACGAT
GATTAATAAACATAATTATCCAATAAACAGGTTGTTGCAAATGATCTTTA
AAAATATATAAATCGAATAACTATCATCAGGCATCGATGGTTCAGTGGAA
GAATGCTCGCCTGCCACGCGGGCGGCCCGGGTTCGATTCCCGGTCGATGC
ACATGTAAATGTTATGTTTAAATTAATAACAGTGCTACGAAAGCCGTAAG
CAGAATGTAATACAGACTACATATTATGACAGCAGAGTGGCGCAGCGGAA
GCGTGCTGGGCCCATAACCCAGAGGTCCGTAGATCGAAACTACGCTCTGC
TATTAGCAAAACTAAAATGAATCATACATACATGTTGAAATTAACAATAA
TTAATAAACAAAATTATCCTTTAAACAAATTGTTGCAAATGATCTTTAAA
GAAAAATAAATGCAATAACGACTGTTGTTTAGTCATCGATGGTTTAGTGG
TTAGTTTACTTTAAGGGTGTTTCCGAAAGGGAATAAACTTGTATGAGAGG
GGTGCATTTAAAATATATTAAAATAAGGCTACATGAACTAAAAGATGTTT
AAAAAAGAAACTAGATTNAAATAAAATAAAAATCGGCTATTCTACTGGGA
AAGGGGTTTCTACGNGGAGTAGGGGGATGTCCTCGTCTTCGGGGTTTGGT
GCACCGTAATGGAAGTGGGCACACACCATTTCCATTGATCCCTGGATTGC
TGCCAATCGGGCCTTTAACCCAGAGGTCCGTAGATCGAAAGTACGCTCTG
CTAATAGCAATACTAAAATTAAATGTACAGTTCACAGAAACGATGATTAA
TAAACATAATTATCCAATAAACAGGTTGTTGCAAATGATCTTTAAAA
>rnd-1_family-6#Unknown ( RepeatScout Family Size = 1172, Final Multiple Alignment Size = 100, Localized to 931 out of 1064 contigs )
GAGAAAACTAATACTATTATCGAAATCAGCGTTCAATTTCGAGTATANCG
TGTGATTTTTGTCGAATTCCAAGAGATGTCGGTTTTTGCAGATTTTGACA
AAAGTGGGAAGGCTATACCCTTCCCACTTTTTCATTTTTGGCCAAATTCT
AAATCTAGTTCAAAATACATGATTTCGATTCAAAATTGAACGAAGATCAC
GAAAATCAGGTTTATTTTTGCCTATGGCTTGTAGTTTTTGAAATTTAAGT
AGAAAACGGAAGATAAANGTTGTGCGAACAGCCTTTTTGTTCCGTAAATT
TCAAAAACGGCTNGNCTGACGAGAAAACTAATACTATAATCGAAATCAGC
GTTCAATTTTGTGTATAACGTGTGATTTTTATCGAATTCCAAG
>rnd-1_family-51#Unknown ( RepeatScout Family Size = 144, Final Multiple Alignment Size = 100, Localized to 931 out of 1064 contigs )
TTTAACAAACCCGAAAATCAAAATAAAATAATTTCGTTAAAAAAATCAAA
TACTAAATTTCAAATCAAATCCAACGAAAAAATGTCAAGATCCAAATCAA
TCCCGAATGATTTGAATTTTTAAAATCCAAATCATTCAAATCCAAATCCA
AATTAAATTCTTGTTCAAAATAATTTGTTAAATGCCCAACCCGCCCTAAA
TGACTTTTTTAAGCGAGGCGAATACTCCGATTAGAGCTCATCGGGGCCAA
TCGCTTGTCAATACCAGTAGTTTTTTCTATGATTTTGATTCGAAAATCGA
TTTTATTTTTACGACAATTTGCGTCAAATTCAAATCAAATCAAGGCCCCT
ATTGGATTTCGAAAATCAAATCAAAATCCTCGAATCTTTCGGATTTGATT
TGGATTTGATTTGTTTTGACCCGCCAAATCCAATACACCAGAAAGAACAG
ACAATCAGCTGTATTGCTTTTGCCCATCTATGATTAATTGATTTTAATTA
ATTTTAATATATTATATTACAATATATTGTAACAGATTCACTGGGTTTAA
GGGATGTATTCAGTCATAGACAGCTTACACGACACACACACAGCATTACA
CAGTAACAGCACTAACAGCACTAACAACTAGTCTGAATCACTACATTGGA
CTGCCCCTCTGGCCGGCCATAGACGGGCTTTTGAGTCCTCTGACATCCGG
CCAGAGTGGCAAAGTCCATTGACATCGCACATTTGCATCTCTTAGCATCC
GGCGCTAAGCGACAAAGTACATTGGCGCTACATCCCCCCTCCTACCTACT
GACATGGGTTCCCTAAACTGGATAACAAACCCCACAAGGCATAACANACA
GAGTCCCCCATGTTTTCTACTTTAACATTTGGTAAAACTAATCCGGGTTA
AACGACGACATTCACGCGACCGCATTCGGGCCGGGCTGGCCTTGATCCTC
TTCTCCTGGCTCTCGCACCTCCACAAGACGAGCCAACAGTAGGGTGTCCA
CGTGACTACTCAGCCTCCGATACTCGATCCACAGGTACACCAACAGTGGC
ANCGGGAACAGGCATCCGATCAACCATTCAAAAGGATAACGCTTGGCATT
CCCCTCTTCTTCCCATTGTAAGGACTCCCAAATNTAACTTAATTGTTTTA
TTAANTTAAAGCTGTTTAGCTNAAGTTGTGTGCCGTTTTTCCCTCCCTTG
ACCTTCCTTCCCCCGCTATCGCTTTTATTNTTTTATCGCCCCCTTCCGCT
TGACCGAGGTGTCAATGCCCCCACCTTATCTCTCGACCTTGTTTCCCACC
AGTTCACATTCCTTCGTGAACTGGTGGCTCGTGTTTTCTTTTTTATNACC
CACGCCAACCTTAGCGTCCCCAAGCCGAGGTGGGTATAAAACCCACAACT
NTTTCGTTTCCCGAGCCAGTCCCCTCCTAGCTAGCGTGCGTAGTAGTTGT
GTAGTGTNNCCGACTTGTTGTACGAGGTGTGGAAAAATAATAAACGGTTC
GGTACCCAACTCGTCGTTTCCGTCCTCCCGCGANCACCGTTCCGCGNCGC
CAGCCCCGTTGCCGTCAGCCGCGCCGCGGCAGTCACCGCGCAACTCTACC
CGAACGATGCGTCAAGAACCGTAAGCAATCCATAACCTATCCTTCCTCTC
TTTCCTACAATCTGTTCACTTCATATCCGGGCAGCCGACGTGACTGGCTG
ACGGATCCTAACANCATNACTGTGTACCACCCACACAGTCTGACCAGAAT
ATTCCCTTGTTCTTACATTTACTAACAATATTTTTGTGTATTTGTCGTCT
CTCGTTGCGTGCAATTAAATCAGTCACGTCAGACGTGACTGATTAANTAT
TGCATCTGGTGGCAGCGAAGTCGAACCGTGACCTCGTTCTTTTTTTNCCG
CCTCGCGCCCGCTACCAACAGATGATTCGCTCGTTCAGGCTCCGTGGTGC
GGACACTATGCGTCGCATGCACATTCAATGAACGGACATGCGTCGGGTAG
TTTTCTGCGTAGCGTGATTGAACGTGCGGGTCGTCCTAGCTTATTTATGT
CGCGCTTGGTCGNCGGACGCCATCTTTCTTTTTGGTCGAGTTCGTCCAGG
ACGGACTTAGGGTTCAGAAACTCCCGTTTTTTTTGTTTAAACACCACTCC
CTTTTTTTGCCGTGCAGTGAACCCGTCATCGCTCACGCGGGAGTAGAAGA
TTCACGAAGAGGGATTTTTTTCGTTTTTT
>rnd-1_family-65#SINE? ( RepeatScout Family Size = 129, Final Multiple Alignment Size = 100, Localized to 931 out of 1064 contigs )
TTATTTTCGACCAAGATAAAAAAANTTTGAAAATTTGTCGGCTTCTTCAT
TTTTCGAGACATGGATACCGTGATTTTGGATCAAGGTAATGTAAGACTTA
TTTGAAAATATGTGGGTTTCATAATTTGTCGTCGCATGATCAAAGAAACT
ACGTGGTGTTAATGTATTGAATAACATAGGCATGTATTACGTAGCCCGGC
TAGCTCAGTCGGTAGAGCGCGAGACTCTTAATCTCGGGGTCGNGGGTTCG
AGCCCCACGTCGGGCGTAACTTGAATAGTTTTCTTTCCAGCGAGTTCTCA
TTATCGGTGTTTTCGTTAAATTTGTATGTTATTGAAATCATCCGCTAACG
CATTAGGGCTCAAGACCTCAACGTGGCGGAACTAACAGACGANGTGGCCG
AGTGGTTAAGGCGACGGACTGGNAATCNGTTNCGCTTCGCGNGCGTGGGT
TCGAATCCTACCATCTGCGTCGGGAAACTTAAACTAGAGGTCAATTTCGA
TGCCAAAGATGTTTGTCATAGTCAAGTGTACATCCTTGAGAAAACATTGA
TTGCTGCATTCAATTAAGAAAGCCTCATTTGTTATAAGTAATTCTATGGT
GTTTGATCATNCGTTAGCAGTGGTTCTATGGTGTAATGGTTAGCACTTCA
GACTCTGACTCTGACAATCTGAGTTCAAATCTCGGTAGAACCTTTATTAT
CGTACCGTGGTATTTCTTGTTTTACATGCAGCATTTAGAAACCAACCAGC
TCTTACAGAGATTGACTGTTAGTGGAAAAAATTTAGTTAGTTTNCTTAAT
ACTGCCCCGAGTGAGGTTCGAACTCACGACCTCGAGATTATGAGACTCGC
GCGCTGCCTACTGCGCTATCGAGGCATGTATATGTATTCAACACATTCGA
TCGAGAAACAATCCTATGATACCGTGAACTCTTTACTACCTAAATGAATA
AACAACTTAATTTGTCAGCACGCGCAACTAAAATCTGGTGATCTGTACCA
AGAGTAGAAACTCCCATAGTTCATGTGAAATAAATAAATGAATAATATGC
TTTCAGTATTTGATGTCCAATTATTTTGTTAACACGGCTTAAACTCTGTG
CGTTTTCCCTGAACGAAACCTGTTAGGTAGGTGGTGTTCTGCCGTGTTAG
GCCATCTTGTGAAGGACTCAGAAACCAAGCCACTAGCGCACTTGACATTC
TACCGGTAGATGGCGTATCCAGAATGTCACAATAGCAGACGGAAAACAAC
AATGTGACCGTGAGCCGAGAAGCAAACGCTGTTTTCATCTTTGCTGGTTT
GCTACGATGACCGTTATTTTGAATCA
>rnd-1_family-36#Unknown ( RepeatScout Family Size = 171, Final Multiple Alignment Size = 100, Localized to 931 out of 1064 contigs )
GTGTAGCCATCTATTGATAAGATATCTAGTTTTACTTGATTAATTAAGCC
CGACATTTTAAGCCCGACTTTTTGTACAAAAAGTCGGCTTAAAATTTTGA
CTTGGAATTCGATGAAACCTAACCTGTTATAACCAAAATTAAACGCTGAT
TCCGAATAAAATATTAGTTTTCCCGTCAATTAATCGATTTTTGAATAAAA
CGGAATCAAAGTCGCAANCACTTTGAATCAGAANAACCCAAAAACTAAGT
TTTAAAAAGGGCAGCACTTTGTTTT
>rnd-1_family-52#Unknown ( RepeatScout Family Size = 143, Final Multiple Alignment Size = 100, Localized to 931 out of 1064 contigs )
ATATTGTCACACGAGTTGTATTTGAACAAGNACAAACGAATACAACAAGT
GATGACTTAAATTCTAAACAATGGTTTAACTCGAACAAAAGGGATAACCA
TTACCAAAAGTTGGAGAAGCGTCTGAAGACCTCTAGGGAAACCAGGGAAC
TCCTCTNACGGAGCCCAGCTCCGGGAGCTCACCCGATGGAGACTCATCTA
ACGCAGATTCGGGGCAGCGTTTTATACCGTCGCGCGAATTACTCCCCTTC
CGGACTGCGTATCTGCGTATCTTTCTTAGAGCGGACTTCTCCCGATAATT
TCTTCACCACGATCGCAGCGTTGTCCAAGGAGCGGATGACTCATCTCTGC
GAAGAGATAACCAATCTCCCTTTTCACCCGCGACAATAT
>rnd-1_family-10#Unknown ( RepeatScout Family Size = 641, Final Multiple Alignment Size = 100, Localized to 931 out of 1064 contigs )
ATATTTTTTCATAAATTTTTACAGAAATGGATAGCCCTTACCAAGAGCTA
TCCATTTCTGTAAAATTTATTAATTTTGGNCTTATAGTTTTCCCGCAAAA
AATTATTTAAATTTCACGTATTACTGGGAGGTGGGGATTACCCGATACCC
GCTAAACCGCACCGACCTACCCGAAAAATGGCGAATCGGTTTACTNCTCC
AGTAAGTACTTTTTAAGCAATATTTTTGCAGAAATGGATAGATCTTATCA
AGANCTATCCATTCCTGTAATTTTTAAAANTTTTGGACTTATAGTTTTCC
CGATTATAATTTTTATTGGGGCAGGAAATTCCCCGAGACCCGTCAAACCA
CACCGACCTACACAAAAAATAGCCAATCGGTTTACTACTCGGGTAGGTAC
TTTTNAAGCGATAATTTAACGGAAATGGATAGCTCTCGTCGAGGGCTATC
CATTTCTGTAAAATTTGTCTATTCCGTACTTATATTTTTACGGATAACGT
TAAGTTATTAATACATATTATACGTAGTATATAGGATATATAGGATGTAA
ATATATAGGGATATATATAATATATAGGACGTAATATATAGGAATAATAC
GTATTATAT
>rnd-1_family-18#LTR/Copia ( RepeatScout Family Size = 343, Final Multiple Alignment Size = 100, Localized to 931 out of 1064 contigs )
GGTTCGATAACCGAGCCGGTTCCATAGCTAGGCGGTTCTATAACTGGGCC
GGCACTGTACGACTCTCTTATTGACAACAAGACATGGCCCCTCGTTCCTC
TTCCGCCTGGCCGAGTTGCCATCAAGTCGCGGTGGGTCTTCAAGAAAAAG
CCGGGATCTGCTACATCGGAGGGACGTAAGGCCCGTTTGGTGGCAAAAGA
CTTCTCTCAGCAAACGGGACTCGACTACGGAGAGACCTTCGTCCCTGTCG
TCAAGCCCGACTCCCTTCGAGTCGGGTCTTTCTTTTAAAAGACCAAGTTG
GTCAAAGATTCCCGTCCCATGGACTACTNTAACTTAAGGACGGGACTCTT
TCCCTATCTCGCCNTGTTAAAGCNTGTCGGGTGGGCTNTTTTCACGAAAA
AAATAAAAAATACATCATTAAATGCAGCTTTAAAAGGCGATTGTAACCAC
ATAATTTTTTTCTTTATAAAACGTATCATTTAAGAAGATATTNCGATTTT
AATTNTGGAAGGAGGGGAAAAGGGCGGGCCGCCGGTGCCATCTATCAACC
AAAAATCGCANGTTCTTGCTGATTGACAACTGAACTCGAAATTGTAGAAA
GAAAACAAGCAATGAGTTAGGATTTTTGGCTCCCAGATGGCACCGGCGGC
CCGCCCAATTTCCCTATTTTCTGATAGAAAATAATTAATATCTCNTTAAG
GGTTAATTTTCAATATAGGGACATTTGGTAAGTCAATAATTATTTTTTNA
AACTAAATTTAATAAAAAATAAAAAATTACATGGCCGACATAGGAANTGT
CGAAGAGTCCCGTCCTTAAGTTANAGTAGTCCTACTTATGGTTAGCGATC
GGCCCCGATTAGCCATAATCGGGTTAACCGCCCCGCCCCGGGAAAAGGCA
ATCGGGGCTGAATCGGGGTGCCACTTCGTCAGCCGGGGCGGGGCGGGGCA
AAAATCGAGGTTAACCCGCTTGCCCCGACGCCATTTGCAAAAATGGCGCC
TGAATTCAAAC
>rnd-1_family-54#Unknown ( RepeatScout Family Size = 142, Final Multiple Alignment Size = 100, Localized to 931 out of 1064 contigs )
TAGCGATCGGCCCCGATTAGCCATAATCGGGTTAACCGCCCCGCCCCGGN
AAAGGGCAATCGGGGCTGAATCGGGGTGCCACTTCGTCAGCCGGGGCGGG
GCGGGGCAAAAATCGAGGTTAACCCGCTTGCCCCGACGCCATTTGCAAAA
ATGGCGCCTGAATTCAAACTACGAATTTGGGTCGGGTTTTTATCGGGGCA
ACCGGGGCGAACTCCCCGATTTTCATCGTAATAATCGATTTCGACTCGAT
CGATTATGTTTTTACGTCGATCGATTGATTGCAATCGGGGTTGCATCCCC
GATTAGG
>rnd-1_family-2#SINE? ( RepeatScout Family Size = 2379, Final Multiple Alignment Size = 100, Localized to 931 out of 1064 contigs )
TGCCAAAACCTTCTTATCTGTAGATTAATCATGGATTTCCATCACTGATG
ATTCGGCCACCACGAAGGCAAATTATTAGGGAGGTTTTTAAAAATACCAA
TGCAGTGTCTGTGTGTTCACACCTTTGTTCAATCTTCTATTCCAACGCCC
CTGGGTGGGATCGAACCACCAGCCTTCCGGTTAACAGCCGAACGCGCTAG
CCAATTGCGCCACAGAGGCACATAAATAAATTCTTGCACAAAATCAAAAT
TATGGATAACATAATTAACATTTAACAGAGGTATGATTTCATTTTAGGTA
CAACACTATTCTCTTCAAAGACAAACTGCCAAATCGGTGGATGGGTAGAT
TCAGTTATGTGTGTGTTTGCTGATAACATGTGTCTGTACATGGACTCTTC
CAACTACAGAATGTGATTATTTCCCTATCTCTCCGTATTAAAGCTTGTCA
GGTGATGTTATTTGACGTCTAAACTAAACCACAAATCTTAAATAGAGTTT
CGGACAAAGATTCTTACTACATTCATTGTTCTTAATGAAACATATAACTT
AAGAAGATATATAGATTTCAATTTCAGAAGGAGAGGGAAAAGAGCGAGTC
GCGGATGCCTTCTACCAGCCAAACACCGTAAGCTATTCAAGGTTGATAAG
TTACAGCTTAGCAGCATGGATTACTCAAAGAAACATAAAATTTGCTTGTT
AGTGTTGTTTGTTTGTTTGTTTTTTTTGGTTTTTTTTTTTGGTTTTTTGT
ACTTGAAAACAAGCACGAGCTTAAAATGATCGCGGTTTCTAGATGGATCC
CGAAATTTTCCCTTTCTCCTTCTTTCGTGGTGAAAGAAAAAATATGCTTA
TCTTCTTAAAGGTTCATTCGAAGCGTAGGGATGGTTGGTAAATTAATGAT
TCTTTTTTAATGACTAATCTAAAATGTCAACAACAAAAAAAGTAGATTGC
TGACAGAGGATTTGTTGTTTTGCACATCATTTACTTGATATTGCATGTGT
GCCGACTAGCTCAGCAGTTAGAACATGAGATTCCTAATCAAAGGTTGGTA
GGTTTAACCCCAACGTAAATTGGATAATACAAAGTGTTGGTTACATGACT
TGCTATAATTCAATTTCAATGTAGTAATTGTTATACATGTGTTCCCATAG
TGTAGTGGTTATCACGTCGGCCTAACACGCTGAAGGTCCTCAGTTCGATC
CTGGGTGGGAACAACATTATTAATTCCAAATCAAATGTGAAAGTTGATTT
CTATAAGATATTTCCGATTCTATGGTCAGTTGCATCGAAACCATCGCTGA
TGCGATGAATAAACGTTCTCATAGTGTAGCGGTTATCACGTCGGCTTTAC
ACGCTGAAGGTCCTCAGTTCGACCCTGGGTGAGAACAGTGGTTTTTCAAT
TTTGCAATAAAGACTCAGATCACCGCCATCATGTACATGTGTGTGAAGCA
ACCAAATTTGTTTATCATCAACGACCTGAGTGCTACGCCACAACTTTAAC
CAACGTTACCAAAACCTTGTTATCTGTAGAGCAATCATGGATTTCCATCA
CTGATGACTCGGCCAGCACGAAGGCAAATTATTAGGGAGGTTTTTAAAAA
TACCAATGCAGTGTCTGTGTGTTCACACCTTTGTTCAATCTTCTATTCCA
ACGCCCCTGGGTGGGATCGAACCACCAGCCTTCCGGTTAACAGCCGAACG
CGCTAGCCAATTGCGCCACAGAGGCACATAAATAAATTCTTGCACAAAAT
CAAAATTATGGATAACATAATTAACATTTAACAGAGGTATGATTTCATTT
TAGGTACAACACTATTCTCTTCAAAGACAAACTGCCAAATCGGTGGATGG
GTAGATTCAGTTATGTGTGTGTTTGCTGATAACATGTGTCTGTACATGGA
CTCTTCCAACTACAGAATGTGATTATTTCCCTATCTCTCCGTATTAAAGC
TTGTCAGGTGATGTTATTTGACGTCTAAACTAAACCACAAATCTTAAATA
GAGTTTCGGACAAAGATTCTTACTACATTCATTGTTCTTAATGAAACATA
TAACTTAAGAAGATATATAGATTTCAATTTCAGAAGGAGAGGGAAAAGAG
CGAGTCGCGGATGCCTTCTACCAGCCAAACACCGTAAGCTATTCAAGGTT
GATAAGTTACAGCTTAGCAGCATGGATTACTCAAAGAAACATAAAATTTG
CTTGTTAGTGTTGTTTGTTTGTTTGTTTTTTTTGGTTTTTTTTTTTGGTT
TTTTGTACTTGAAAACAAGCACGAGCTTAAAATGATCGCGGTTTCTAGAT
GGATCCCGAAATTTTCCCTTTCTCCTTCTTTCGTGGTGAAAGAAAAAATA
TGCTTATCTTCTTAAAGGTTCATTCGAAGCGTAGGGATGGTTGGTAAATT
AATGATTCTTTTTTAATGACTAATCTAAAATGTCAACAACAAAAAAAGTA
GATTGCTGACAGAGGATTTGTTGTTTTGCACATCATTTACTTGATATTGC
ATGTGTGCCGACTAGCTCAGCAGTTAGAACATGAGATTCCTAATCAAAGG
TTGGTAGGTTTAACCCCAACGTAAATTGGATAATACAAAGTGTTGGTTAC
ATGACTTGCTATAATTCAATTTCAATGTAGTAATTGTTATACATGTGTTC
CCATAGTGTAGTGGTTATCACGTCGGCCTAACACGCTGAAGGTCCTCAGT
TCGATCCTGGGTGGGAACAACATTATTAATTCCAAATCAAATGTGAAAGT
TGATTTCTATAAGATATTTCCGATTCTATGGTCAGTTGCATCGAAACCAT
CGCTGATGCGATGAATAAACGTTCTCATAGTGTAGCGGTTATCACGTCGG
CTTTACACGCTGAAGGTCCTCAGTTCGACCCTGGGTGAGAACAGTGGTTT
TTCAATTTTGCAATAAAGACTCAGATCACCGCCATCATGTACATGTGTGT
GAAGCAACCAAATTTGTTTATCATCAACGACCTGAGTGCTACGCCACAAC
TTTAACCAACGTTACCAAAACCTTGTTATCTGTAGAGCAATCATGGATTT
CCATCACTGATGACTCGGCCAGCACGAAGGCAAATTATTAGGGAGGTTTT
TAAAAATACCAATGCAGTGTCTGTGTGTTCACACCTTTGTTCAATCTTCT
ATTCCAACGCCCCTGGGTGGGATCGAACCACCAGCCTTCCGGTTAACAGC
CGAACGCGCTAGCCAATTGCGCCACAGAGGCACATAAATAAATTCTTGCA
CAAAATCAAAATTATGGATAACATAATTAACATTTAACAGAGGTATGATT
TCATTTTAGGTACAACACTATTCTCTTCAAAGACAAACTGCCAAATCGGT
GGATGGGTAGATTCAGTTATGTGTGTGTTTGCTGATAACATGTGTCTGTA
CATGGACTCTTCCAACTACAGAATGTGATTATTTCCCTATCTCTCCGTAT
TAAAGCTTGTCAGGTGATGTTATTTGACGTCTAAACTAAACCACAAATCT
TAAATAGAGTTTCGGACAAAGATTCTTACTACATTCATTGTTCTTAATGA
AACATATAACTTAAGAAGATATATAGATTTCAATTTCAGAAGGAGAGGGA
AAAGAGCGAGTCGCGGATGCCTTCTACCAGCCAAACACCGTAAGCTATTC
AAGGTTGATAAGTTACAGCTTAGCAGCATGGATTACTCAAAGAAACATAA
AATTTGCTTGTTAGTGTTGTTTGTTTGTTTGTTTTTTTTGGTTTTTTTTT
TTGGTTTTTTGTACTTGAAAACAAGCACGAGCTTAAAATGATCGCGGTTT
CTAGATGGATCCCGAAATTTTCCCTTTCTCCTTCTTTCGTGGTGAAAGAA
AAAATATGCTTATCTTCTTAAAGGTTCATTCGAAGCGTAGGGATGGTTGG
TAAATTAATGATTCTTTTTTAATGACTAATCTAAAATGTCAACAACAAAA
AAAGTAGATTGCTGACAGAGGATTTGTTGTTTTGCACATCATTTACTTGA
TATTGCATGTGTGCCGACTAGCTCAGCAGTTAGAACATGAGATTCCTAAT
CAAAGGTTGGTAGGTTTAACCCCAACGTAAATTGGATAATACAAAGTGTT
GGTTACATGACTTGCTATAATTCAATTTCAATGTAGTAATTGTTATACAT
GTGTTCCCATAGTGTAGTGGTTATCACGTCGGCCTAACACGCTGAAGGTC
CTCAGTTCGATCCTGGGTGGGAACAACATTATTAATTCCAAATCAAATGT
GAAAGTTGATTTCTATAAGATATTTCCGATTCTATGGTCAGTTGCATCGA
AACCATCGCTGATGCGATGAATAAACGTTCTCATAGTGTAGCGGTTATCA
CGTCGGCTTTACACGCTGAAGGTCCTCAGTTCGACCCTGGGTGAGAACAG
TGGTTTTTCAATTTTGCAATAAAGACTCAGATCACCGCCATCATGTACAT
GTGTGTGAAGCAACCAAATTTGTTTATCATCAACGACCTGAGTGCTACGC
CACAACTTTAACCAACGTTACCAAAACCTTGTTATCTGTAGAGCAATCAT
GGATTTCCATCACTGATGACTCGGCCAGCACGAAGGCAAATTATTAGGGA
GGTTTTTAAAAATACCAATGCAGTGTCTGTGTGTTCACACCTTTGTTCAA
TCTTCTATTCCAACGCCCCTGGGTGGGATCGAACCACCAGCCTTCCGGTT
AACAGCCGAACGCGCTAGCCAATTGCGCCACAGAGGCACATAAATAAATT
CTTGCACAAAATCAAAATTATGGATAACATAATTAACATTTAACAGAGGT
ATGATTTCATTTTAGGTACAACACTATTCTCTTCAAAGACAAACTGCCAA
ATCGGTGGATGGGTAGATTCAGTTATGTGTGTGTTTGCTGATAACATGTG
TCTGTACATGGACTCTTCCAACTACAGAATGTGATTATTTCCCTATCTCT
CCGTATTAAAGCTTGTCAGGTGATGTTATTTGACGTCTAAACTAAACCAC
AAATCTTAAATAGAGTTTCGGACAAAGATTCTTACTACATTCATTGTTCT
TAATGAAACATATAACTTAAGAAGATATATAGATTTCAATTTCAGAAGGA
GAGGGAAAAGAGCGAGTCGCGGATGCCTTCTACCAGCCAAACACCGTAAG
CTATTCAAGGTTGATAAGTTACAGCTTAGCAGCATGGATTACTCAAAGAA
ACATAAAATTTGCTTGTTAGTGTTGTTTGTTTGTTTGTTTTTTTTGGTTT
TTTTTTTTGGTTTTTTGTACTTGAAAACAAGCACGAGCTTAAAATGATCG
CGGTTTCTAGATGGATCCCGAAATTTTCCCTTTCTCCTTCTTTCGTGGTG
AAAGAAAAAATATGCTTATCTTCTTAAAGGTTCATTCGAAGCGTAGGGAT
GGTTGGTAAATTAATGATTCTTTTTTAATGACTAATCTAAAATGTCAACA
ACAAAAAAAGTAGATTGCTGACAGAGGATTTGTTGTTTTGCACATCATTT
ACTTGATATTGCATGTGTGCCGACTAGCTCAGCAGTTAGAACATGAGATT
CCTAATCAAAGGTTGGTAGGTTTAACCCCAACGTAAATTGGATAATACAA
AGTGTTGGTTACATGACTTGCTATAATTCAATTTCAATGTAGTAATTGTT
ATACATGTGTTCCCATAGTGTAGTGGTTATCACGTCGGCCTAACACGCTG
AAGGTCCTCAGTTCGATCCTGGGTGGGAACAACATTATTAATTCCAAATC
AAATGTGAAAGTTGATTTCTATAAGATATTTCCGATTCTATGGTCAGTTG
CATCGAAACCATCGCTGATGCGATGAATAAACGTTCTCATAGTGTAGCGG
TTATCACGTCGGCTTTACACGCTGAAGGTCCTCAGTTCGACCCTGGGTGA
GAACAGTGGTTTTTCAATTTTGCAATAAAGACTCAGATCACCGCCATCAT
GTACATGTGTGTGAAGCAACCAAATTTGTTTATCATCAACGACCTGAGTG
CTACGCCACAACTTTAACCAACGTTACCAAAACCTTGTTATCTGTAGAGC
AATCATGGATTTCCATCACTGATGACTCGGCCAGCACGAAGGCAAATTAT
TAGGGAGGTTTTTAAAAATACCAATGCAGTGTCTGTGTGTTCACACCTTT
GTTCAATCTTCTATTCCAACGCCCCTGGGTGGGATCGAACCACCAGCCTT
CCGGTTAACAGCCGAACGCGCTAGCCAATTGCGCCACAGAGGCACATAAA
TAAATTCTTGCACAAAATCAAAATTATGGATAACATAATTAACATTTAAC
AGAGGTATGATTTCATTTTAGGTACAACACTATTCTCTTCAAAGACAAAC
TGCCAAATCGGTGGATGGGTAGATTCAGTTATGTGTGTGTTTGCTGATAA
CATGTGTCTGTACATGGACTCTTCCAACTACAGAATGTGATTATTTCCCT
ATCTCTCCGTATTAAAGCTTGTCAGGTGATGTTATTTGACGTCTAAACTA
AACCACAAATCTTAAATAGAGTTTCGGACAAAGATTCTTACTACATTCAT
TGTTCTTAATGAAACATATAACTTAAGAAGATATATAGATTTCAATTTCA
GAAGGAGAGGGAAAAGAGCGAGTCGCGGATGCCTTCTACCAGCCAAACAC
CGTAAGCTATTCAAGGTTGATAAGTTACAGCTTAGCAGCATGGATTACTC
AAAGAAACATAAAATTTGCTTGTTAGTGTTGTTTGTTTGTTTGTTTTTTT
TGGTTTTTTTTTTTGGTTTTTTGTACTTGAAAACAAGCACGAGCTTAAAA
TGATCGCGGTTTCTAGATGGATCCCGAAATTTTCCCTTTCTCCTTCTTTC
GTGGTGAAAGAAAAAATATGCTTATCTTCTTAAAGGTTCATTCGAAGCGT
AGGGATGGTTGGTAAATTAATGATTCTTTTTTAATGACTAATCTAAAATG
TCAACAACAAAAAAAGTAGATTGCTGACAGAGGATTTGTTGTTTTGCACA
TCATTTACTTGATATTGCATGTGTGCCGACTAGCTCAGCAGTTAGAACAT
GAGATTCCTAATCAAAGGTTGGTAGGTTTAACCCCAACGTAAATTGGATA
ATACAAAGTGTTGGTTACATGACTTGCTATAATTCAATTTCAATGTAGTA
ATTGTTATACATGTGTTCCCATAGTGTAGTGGTTATCACGTCGGCCTAAC
ACGCTGAAGGTCCTCAGTTCGATCCTGGGTGGGAACAACATTATTAATTC
CAAATCAAATGTGAAAGTTGATTTCTATAAGATATTTCCGATTCTATGGT
CAGTTGCATCGAAACCATCGCTGATGCGATGAATAAACGTTCTCATAGTG
TAGCGGTTATCACGTCGGCTTTACACGCTGAAGGTCCTCAGTTCGACCCT
GGGTGAGAACAGTGGTTTTTCAATTTTGCAATAAAGACTCAGATCACCGC
CATCATGTACATGTGTGTGAAGCAACCAAATTTGTTTATCATCAACGACC
TGAGTGCTACGCCACAACTTTAACCAACGTTACCAAAACCTTGTTATCTG
TAGAGCAATCATGGATTTCCATCACTGATGACTCGGCCAGCACGAAGGCA
AATTATTAGGGAGGTTTTTAAAAATACCAATGCAGTGTCTGTGTGTTCAC
ACCTTTGTTCAATCTTCTATTCCAACGCCCCTGGGTGGGATCGAACCACC
AGCCTTCCGGTTAACAGCCGAACGCGCTAGCCAATTGCGCCACAGAGGCA
CATAAATAAATTCTTGCACAAAATCAAAATTATGGATAACATAATTAACA
TTTAACAGAGGTATGATTTCATTTTAGGTACAACACTATTCTCTTCAAAG
ACAAACTGCCAAATCGGTGGATGGGTAGATTCAGTTATGTGTGTGTTTGC
TGATAACATGTGTCTGTACATGGACTCTTCCAACTACAGAATGTGATTAT
TTCCCTATCTCTCCGTATTAAAGCTTGTCAGGTGATGTTATTTGACGTCT
AAACTAAACCACAAATCTTAAATAGAGTTTCGGACAAAGATTCTTACTAC
ATTCATTGTTCTTAATGAAACATATAACTTAAGAAGATATATAGATTTCA
ATTTCAGAAGGAGAGGGAAAAGAGCGAGTCGCGGATGCCTTCTACCAGCC
AAACACCGTAAGCTATTCAAGGTTGATAAGTTACAGCTTAGCAGCATGGA
TTACTCAAAGAAACATAAAATTTGCTTGTTAGTGTTGTTTGTTTGTTTGT
TTTTTTTGGTTTTTTTTTTTGGTTTTTTGTACTTGAAAACAAGCACGAGC
TTAAAATGATCGCGGTTTCTAGATGGATCCCGAAATTTTCCCTTTCTCCT
TCTTTCGTGGTGAAAGAAAAAATATGCTTATCTTCTTAAAGGTTCATTCG
AAGCGTAGGGATGGTTGGTAAATTAATGATTCTTTTTTAATGACTAATCT
AAAATGTCAACAACAAAAAAAGTAGATTGCTGACAGAGGATTTGTTGTTT
TGCACATCATTTACTTGATATTGCATGTGTGCCGACTAGCTCAGCAGTTA
GAACATGAGATTCCTAATCAAAGGTTGGTAGGTTTAACCCCAACGTAAAT
TGGATAATACAAAGTGTTGGTTACATGACTTGCTATAATTCAATTTCAAT
GTAGTAATTGTTATACATGTGTTCCCATAGTGTAGTGGTTATCACGTCGG
CCTAACACGCTGAAGGTCCTCAGTTCGATCCTGGGTGGGAACAACATTAT
TAATTCCAAATCAAATGTGAAAGTTGATTTCTATAAGATATTTCCGATTC
TATGGTCAGTTGCATCGAAACCATCGCTGATGCGATGAATAAACGTTCTC
ATAGTGTAGCGGTTATCACGTCGGCTTTACACGCTGAAGGTCCTCAGTTC
GACCCTGGGTGAGAACAGTGGTTTTTCAATTTTGCAATAAAGACTCAGAT
CACCGCCATCATGTACATGTGTGTGAAGCAACCAAATTTGTTTATCATCA
ACGACCTGAGTGCTACGCCACAACTTTAACCAACGTTACCAAAACCTTGT
TATCTGTAGAGCAATCATGGATTTCCATCACTGATGACTCGGCCAGCACG
AAGGCAAATTATTAGGGAGGTTTTTAAAAATACCAATGCAGTGTCTGTGT
GTTCACACCTTTGTTCAATCTTCTATTCCAACGCCCCTGGGTGGGATCGA
ACCACCAGCCTTCCGGTTAACAGCCGAACGCGCTAGCCAATTGCGCCACA
GAGGCACATAAATAAATTCTTGCACAAAATCAAAATTATGGATAACATAA
TTAACATTTAACAGAGGTATGATTTCATTTTAGGTACAACACTATTCTCT
TCAAAGACAAACTGCCAAATCGGTGGATGGGTAGATTCAGTTATGTGTGT
GTTTGCTGATAACATGTGTCTGTACATGGACTCTTCCAACTACAGAATGT
GATTATTTCCCTATCTCTCCGTATTAAAGCTTGTCAGGTGATGTTATTTG
ACGTCTAAACTAAACCACAAATCTTAAATAGAGTTTCGGACAAAGATTCT
TACTACATTCATTGTTCTTAATGAAACATATAACTTAAGAAGATATATAG
ATTTCAATTTCAGAAGGAGAGGGAAAAGAGCGAGTCGCGGATGCCTTCTA
CCAGCCAAACACCGTAAGCTATTCAAGGTTGATAAGTTACAGCTTAGCAG
CATGGATTACTCAAAGAAACATAAAATTTGCTTGTTAGTGTTGTTTGTTT
GTTTGTTTTTTTTGGTTTTTTTTTTTGGTTTTTTGTACTTGAAAACAAGC
ACGAGCTTAAAATGATCGCGGTTTCTAGATGGATCCCGAAATTTTCCCTT
TCTCCTTCTTTCGTGGTGAAAGAAAAAATATGCTTATCTTCTTAAAGGTT
CATTCGAAGCGTAGGGATGGTTGGTAAATTAATGATTCTTTTTTAATGAC
TAATCTAAAATGTCAACAACAAAAAAAGTAGATTGCTGACAGAGGATTTG
TTGTTTTGCACATCATTTACTTGATATTGCATGTGTGCCGACTAGCTCAG
CAGTTAGAACATGAGATTCCTAATCAAAGGTTGGTAGGTTTAACCCCAAC
GTAAATTGGATAATACAAAGTGTTGGTTACATGACTTGCTATAATTCAAT
TTCAATGTAGTAATTGTTATACATGTGTTCCCATAGTGTAGTGGTTATCA
CGTCGGCCTAACACGCTGAAGGTCCTCAGTTCGATCCTGGGTGGGAACAA
CATTATTAATTCCAAATCAAATGTGAAAGTTGATTTCTATAAGATATTTC
CGATTCTATGGTCAGTTGCATCGAAACCATCGCTGATGCGATGAATAAAC
GTTCTCATAGTGTAGCGGTTATCACGTCGGCTTTACACGCTGAAGGTCCT
CAGTTCGACCCTGGGTGAGAACAGTGGTTTTTCAATTTTGCAATAAAGAC
TCAGATCACCGCCATCATGTACATGTGTGTGAAGCAACCAAATTTGTTTA
TCATCAACGACCTGAGTGCTACGCCACAACTTTAACCAACGTTACCAAAA
CCTTGTTATCTGTAGAGCAATCATGGATTTCCATCACTGATGACTCGGCC
AGCACGAAGGCAAATTATTAGGGAGGTTTTTAAAAATACCAATGCAGTGT
CTGTGTGTTCACACCTTTGTTCAATCTTCTATTCCAACGCCCCTGGGTGG
GATCGAACCACCAGCCTTCCGGTTAACAGCCGAACGCGCTAGCCAATTGC
GCCACAGAGGCACATAAATAAATTCTTGCACAAAATCAAAATTATGGATA
ACATAATTAACATTTAACAGAGGTATGATTTCATTTTAGGTACAACACTA
TTCTCTTCAAAGACAAACTGCCAAATCGGTGGATGGGTAGATTCAGTTAT
GTGTGTGTTTGCTGATAACATGTGTCTGTACATGGACTCTTCCAACTACA
GAATGTGATTATTTCCCTATCTCTCCGTATTAAAGCTTGTCAGGTGATGT
TATTTGACGTCTAAACTAAACCACAAATCTTAAATAGAGTTTCGGACAAA
GATTCTTACTACATTCATTGTTCTTAATGAAACATATAACTTAAGAAGAT
ATATAGATTTCAATTTCAGAAGGAGAGGGAAAAGAGCGAGTCGCGGATGC
CTTCTACCAGCCAAACACCGTAAGCTATTCAAGGTTGATAAGTTACAGCT
TAGCAGCATGGATTACTCAAAGAAACATAAAATTTGCTTGTTAGTGTTGT
TTGTTTGTTTGTTTTTTTTGGTTTTTTTTTTTGGTTTTTTGTACTTGAAA
ACAAGCACGAGCTTAAAATGATCGCGGTTTCTAGATGGATCCCGAAATTT
TCCCTTTCTCCTTCTTTCGTGGTGAAAGAAAAAATATGCTTATCTTCTTA
AAGGTTCATTCGAAGCGTAGGGATGGTTGGTAAATTAATGATTCTTTTTT
AATGACTAATCTAAAATGTCAACAACAAAAAAAGTAGATTGCTGACAGAG
GATTTGTTGTTTTGCACATCATTTACTTGATATTGCATGTGTGCCGACTA
GCTCAGCAGTTAGAACATGAGATTCCTAATCAAAGGTTGGTAGGTTTAAC
CCCAACGTAAATTGGATAATACAAAGTGTTGGTTACATGACTTGCTATAA
TTCAATTTCAATGTAGTAATTGTTATACATGTGTTCCCATAGTGTAGTGG
TTATCACGTCGGCCTAACACGCTGAAGGTCCTCAGTTCGATCCTGGGTGG
GAACAACATTATTAATTCCAAATCAAATGTGAAAGTTGATTTCTATAAGA
TATTTCCGATTCTATGGTCAGTTGCATCGAAACCATCGCTGATGCGATGA
ATAAACGTTCTCATAGTGTAGCGGTTATCACGTCGGCTTTACACGCTGAA
GGTCCTCAGTTCGACCCTGGGTGAGAACAGTGGTTTTTCAATTTTGCAAT
AAAGACTCAGATCACCGCCATCATGTACATGTGTGTGAAGCAACCAAATT
TGTTTATCATCAACGACCTGAGTGCTACGCCACAACTTTAACCAACGTTA
CCAAAACCTTGTTATCTGTAGAGCAATCATGGATTTCCATCACTGATGAC
TCGGCCAGCACGAAGGCAAATTATTAGGGAGGTTTTTAAAAATACCAATG
CAGTGTCTGTGTGTTCACACCTTTGTTCAATCTTCTATTCCAACGCCCCT
GGGTGGGATCGAACCACCAGCCTTCCGGTTAACAGCCGAACGCGCTAGCC
AATTGCGCCACAGAGGCACATAAATAAATTCTTGCACAAAATCAAAATTA
TGGATAACATAATTAACATTTAACAGAGGTATGATTTCATTTTAGGTACA
ACACTATTCTCTTCAAAGACAAACTGCCAAATCGGTGGATGGGTAGATTC
AGTTATGTGTGTGTTTGCTGATAACATGTGTCTGTACATGGACTCTTCCA
ACTACAGAATGTGATTATTTCCCTATCTCTCCGTATTAAAGCTTGTCAGG
TGATGTTATTTGACGTCTAAACTAAACCACAAATCTTAAATAGAGTTTCG
GACAAAGATTCTTACTACATTCATTGTTCTTAATGAAACATATAACTTAA
GAAGATATATAGATTTCAATTTCAGAAGGAGAGGGAAAAGAGCGAGTCGC
GGATGCCTTCTACCAGCCAAACACCGTAAGCTATTCAAGGTTGATAAGTT
ACAGCTTAGCAGCATGGATTACTCAAAGAAACATAAAATTTGCTTGTTAG
TGTTGTTTGTTTGTTTGTTTTTTTTGGTTTTTTTTTTTGGTTTTTTGTAC
TTGAAAACAAGCACGAGCTTAAAATGATCGCGGTTTCTAGATGGATCCCG
AAATTTTCCCTTTCTCCTTCTTTCGTGGTGAAAGAAAAAATATGCTTATC
TTCTTAAAGGTTCATTCGAAGCGTAGGGATGGTTGGTAAATTAATGATTC
TTTTTTAATGACTAATCTAAAATGTCAACAACAAAAAAAGTAGATTGCTG
ACAGAGGATTTGTTGTTTTGCACATCATTTACTTGATATTGCATGTGTGC
CGACTAGCTCAGCAGTTAGAACATGAGATTCCTAATCAAAGGTTGGTAGG
TTTAACCCCAACGTAAATTGGATAATACAAAGTGTTGGTTACATGACTTG
CTATAATTCAATTTCAATGTAGTAATTGTTATACATGTGTTCCCATAGTG
TAGTGGTTATCACGTCGGCCTAACACGCTGAAGGTCCTCAGTTCGATCCT
GGGTGGGAACAACATTATTAATTCCAAATCAAATGTGAAAGTTGATTTCT
ATAAGATATTTCCGATTCTATGGTCAGTTGCATCGAAACCATCGCTGATG
CGATGAATAAACGTTCTCATAGTGTAGCGGTTATCACGTCGGCTTTACAC
GCTGAAGGTCCTCAGTTCGACCCTGGGTGAGAACAGTGGTTTTTCAATTT
TGCAATAAAGACTCAGATCACCGCCATCATGTACATGTGTGTGAAGCAAC
CAAATTTGTTTATCATCAACGACCTGAGTGCTACGCCACAACTTTAACCA
ACGTTACCAAAACCTTGTTATCTGTAGAGCAATCATGGATTTCCATCACT
GATGACTCGGCCAGCACGAAGGCAAATTATTAGGGAGGTTTTTAAAAATA
CCAATGCAGTGTCTGTGTGTTCACACCTTTGTTCAATCTTCTATTCCAAC
GCCCCTGGGTGGGATCGAACCACCAGCCTTCCGGTTAACAGCCGAACGCG
CTAGCCAATTGCGCCACAGAGGCACATAAATAAATTCTTGCACAAAATCA
AAATTATGGATAACATAATTAACATTTAACAGAGGTATGATTTCATTTTA
GGTACAACACTATTCTCTTCAAAGACAAACTGCCAAATCGGTGGATGGGT
AGATTCAGTTATGTGTGTGTTTGCTGATAACATGTGTCTGTACATGGACT
CTTCCAACTACAGAATGTGATTATTTCCCTATCTCTCCGTATTAAAGCTT
GTCAGGTGATGTTATTTGACGTCTAAACTAAACCACAAATCTTAAATAGA
GTTTCGGACAAAGATTCTTACTACATTCATTGTTCTTAATGAAACATATA
ACTTAAGAAGATATATAGATTTCAATTTCAGAAGGAGAGGGAAAAGAGCG
AGTCGCGGATGCCTTCTACCAGCCAAACACCGTAAGCTATTCAAGGTTGA
TAAGTTACAGCTTAGCAGCATGGATTACTCAAAGAAACATAAAATTTGCT
TGTTAGTGTTGTTTGTTTGTTTGTTTTTTTTGGTTTTTTTTTTTGGTTTT
TTGTACTTGAAAACAAGCACGAGCTTAAAATGATCGCGGTTTCTAGATGG
ATCCCGAAATTTTCCCTTTCTCCTTCTTTCGTGGTGAAAGAAAAAATATG
CTTATCTTCTTAAAGGTTCATTCGAAGCGTAGGGATGGTTGGTAAATTAA
TGATTCTTTTTTAATGACTAATCTAAAATGTCAACAACAAAAAAAGTAGA
TTGCTGACAGAGGATTTGTTGTTTTGCACATCATTTACTTGATATTGCAT
GTGTGCCGACTAGCTCAGCAGTTAGAACATGAGATTCCTAATCAAAGGTT
GGTAGGTTTAACCCCAACGTAAATTGGATAATACAAAGTGTTGGTTACAT
GACTTGCTATAATTCAATTTCAATGTAGTAATTGTTATACATGTGTTCCC
ATAGTGTAGTGGTTATCACGTCGGCCTAACACGCTGAAGGTCCTCAGTTC
GATCCTGGGTGGGAACAACATTATTAATTCCAAATCAAATGTGAAAGTTG
ATTTCTATAAGATATTTCCGATTCTATGGTCAGTTGCATCGAAACCATCG
CTGATGCGATGAATAAACGTTCTCATAGTGTAGCGGTTATCACGTCGGCT
TTACACGCTGAAGGTCCTCAGTTCGACCCTGGGTGAGAACAGTGGTTTTT
CAATTTTGCAATAAAGACTCAGATCACCGCCATCATGTACATGTGTGTGA
AGCAACCAAATTTGTTTATCATCAACGACCTGAGTGCTACGCCACAACTT
TAACCAACGTTACCAAAACCTTGTTATCTGTAGAGCAATCATGGATTTCC
ATCACTGATGACTCGGCCAGCACGAAGGCAAATTATTAGGGAGGTTTTTA
AAAATACCAATGCAGTGTCTGTGTGTTCACACCTTTGTTCAATCTTCTAT
TCCAACGCCCCTGGGTGGGATCGAACCACCAGCCTTCCGGTTAACAGCCG
AACGCGCTAGCCAATTGCGCCACAGAGGCACATAAATAAATTCTTGCACA
AAATCAAAATTATGGATAACATAATTAACATTTAACAGAGGTATGATTTC
ATTTTAGGTACAACACTATTCTCTTCAAAGACAAACTGCCAAATCGGTGG
ATGGGTAGATTCAGTTATGTGTGTGTTTGCTGATAACATGTGTCTGTACA
TGGACTCTTCCAACTACAGAATGTGATTATTTCCCTATCTCTCCGTATTA
AAGCTTGTCAGGTGATGTTATTTGACGTCTAAACTAAACCACAAATCTTA
AATAGAGTTTCGGACAAAGATTCTTACTACATTCATTGTTCTTAATGAAA
CATATAACTTAAGAAGATATATAGATTTCAATTTCAGAAGGAGAGGGAAA
AGAGCGAGTCGCGGATGCCTTCTACCAGCCAAACACCGTAAGCTATTCAA
GGTTGATAAGTTACAGCTTAGCAGCATGGATTACTCAAAGAAACATAAAA
TTTGCTTGTTAGTGTTGTTTGTTTGTTTGTTTTTTTTGGTTTTTTTTTTT
GGTTTTTTGTACTTGAAAACAAGCACGAGCTTAAAATGATCGCGGTTTCT
AGATGGATCCCGAAATTTTCCCTTTCTCCTTCTTTCGTGGTGAAAGAAAA
AATATGCTTATCTTCTTAAAGGTTCATTCGAAGCGTAGGGATGGTTGGTA
AATTAATGATTCTTTTTTAATGACTAATCTAAAATGTCAACAACAAAAAA
AGTAGATTGCTGACAGAGGATTTGTTGTTTTGCACATCATTTACTTGATA
TTGCATGTGTGCCGACTAGCTCAGCAGTTAGAACATGAGATTCCTAATCA
AAGGTTGGTAGGTTTAACCCCAACGTAAATTGGATAATACAAAGTGTTGG
TTACATGACTTGCTATAATTCAATTTCAATGTAGTAATTGTTATACATGT
GTTCCCATAGTGTAGTGGTTATCACGTCGGCCTAACACGCTGAAGGTCCT
CAGTTCGATCCTGGGTGGGAACAACATTATTAATTCCAAATCAAATGTGA
AAGTTGATTTCTATAAGATATTTCCGATTCTATGGTCAGTTGCATCGAAA
CCATCGCTGATGCGATGAATAAACGTTCTCATAGTGTAGCGGTTATCACG
TCGGCTTTACACGCTGAAGGTCCTCAGTTCGACCCTGGGTGAGAACAGTG
GTTTTTCAATTTTGCAATAAAGACTCAGATCACCGCCATCATGTACATGT
GTGTGAAGCAACCAAATTTGTTTATCATCAACGACCTGAGTGCTACGCCA
CAACTTTAACCAACGTTACCAAAACCTTGTTATCTGTAGAGCAATCATGG
ATTTCCATCACTGATGACTCGGCCAGCACGAAGGCAAATTATTAGGGAGG
TTTTTAAAAATACCAATGCAGTGTCTGTGTGTTCACACCTTTGTTCAATC
TTCTATTCCAACGCCCCTGGGTGGGATCGAACCACCAGCCTTCCGGTTAA
CAGCCGAACGCGCTAGCCAATTGCGCCACAGAGGCACATAAATAAATTCT
TGCACAAAATCAAAATTATGGATAACATAATTAACATTTAACAGAGGTAT
GATTTCATTTTAGGTACAACACTATTCTCTTCAAAGACAAACTGCCAAAT
CGGTGGATGGGTAGATTCAGTTATGTGTGTGTTTGCTGATAACATGTGTC
TGTACATGGACTCTTCCAACTACAGAATGTGATTATTTCCCTATCTCTCC
GTATTAAAGCTTGTCAGGTGATGTTATTTGACGTCTAAACTAAACCACAA
ATCTTAAATAGAGTTTCGGACAAAGATTCTTACTACATTCATTGTTCTTA
ATGAAACATATAACTTAAGAAGATATATAGATTTCAATTTCAGAAGGAGA
GGGAAAAGAGCGAGTCGCGGATGCCTTCTACCAGCCAAACACCGTAAGCT
ATTCAAGGTTGATAAGTTACAGCTTAGCAGCATGGATTACTCAAAGAAAC
ATAAAATTTGCTTGTTAGTGTTGTTTGTTTGTTTGTTTTTTTTGGTTTTT
TTTTTTGGTTTTTTGTACTTGAAAACAAGCACGAGCTTAAAATGATCGCG
GTTTCTAGATGGATCCCGAAATTTTCCCTTTCTCCTTCTTTCGTGGTGAA
AGAAAAAATATGCTTATCTTCTTAAAGGTTCATTCGAAGCGTAGGGATGG
TTGGTAAATTAATGATTCTTTTTTAATGACTAATCTAAAATGTCAACAAC
AAAAAAAGTAGATTGCTGACAGAGGATTTGTTGTTTTGCACATCATTTAC
TTGATATTGCATGTGTGCCGACTAGCTCAGCAGTTAGAACATGAGATTCC
TAATCAAAGGTTGGTAGGTTTAACCCCAACGTAAATTGGATAATACAAAG
TGTTGGTTACATGACTTGCTATAATTCAATTTCAATGTAGTAATTGTTAT
ACATGTGTTCCCATAGTGTAGTGGTTATCACGTCGGCCTAACACGCTGAA
GGTCCTCAGTTCGATCCTGGGTGGGAACAACATTATTAATTCCAAATCAA
ATGTGAAAGTTGATTTCTATAAGATATTTCCGATTCTATGGTCAGTTGCA
TCGAAACCATCGCTGATGCGATGAATAAACGTTCTCATAGTGTAGCGGTT
ATCACGTCGGCTTTACACGCTGAAGGTCCTCAGTTCGACCCTGGGTGAGA
ACAGTGGTTTTTCAATTTTGCAATAAAGACTCAGATCACCGCCATCATGT
ACATGTGTGTGAAGCAACCAAATTTGTTTATCATCAACGACCTGAGTGCT
ACGCCACAACTTTAACCAACGTTACCAAAACCTTGTTATCTGTAGAGCAA
TCATGGATTTCCATCACTGATGACTCGGCCAGCACGAAGGCAAATTATTA
GGGAGGTTTTTAAAAATACCAATGCAGTGTCTGTGTGTTCACACCTTTGT
TCAATCTTCTATTCCAACGCCCCTGGGTGGGATCGAACCACCAGCCTTCC
GGTTAACAGCCGAACGCGCTAGCCAATTGCGCCACAGAGGCACATAAATA
AATTCTTGCACAAAATCAAAATTATGGATAACATAATTAACATTTAACAG
AGGTATGATTTCATTTTAGGTACAACACTATTCTCTTCAAAGACAAACTG
CCAAATCGGTGGATGGGTAGATTCAGTTATGTGTGTGTTTGCTGATAACA
TGTGTCTGTACATGGACTCTTCCAACTACAGAATGTGATTATTTCCCTAT
CTCTCCGTATTAAAGCTTGTCAGGTGATGTTATTTGACGTCTAAACTAAA
CCACAAATCTTAAATAGAGTTTCGGACAAAGATTCTTACTACATTCATTG
TTCTTAATGAAACATATAACTTAAGAAGATATATAGATTTCAATTTCAGA
AGGAGAGGGAAAAGAGCGAGTCGCGGATGCCTTCTACCAGCCAAACACCG
TAAGCTATTCAAGGTTGATAAGTTACAGCTTAGCAGCATGGATTACTCAA
AGAAACATAAAATTTGCTTGTTAGTGTTGTTTGTTTGTTTGTTTTTTTTG
GTTTTTTTTTTTGGTTTTTTGTACTTGAAAACAAGCACGAGCTTAAAATG
ATCGCGGTTTCTAGATGGATCCCGAAATTTTCCCTTTCTCCTTCTTTCGG
GGAAAGAAAAAATATGGCTATCTTCTTAAAGATTCATTCGAAGGGATGGT
TGGTAAATTAATAATTCTTTTTAAATGACCAATCTAAAATGTAAAAAAAA
AGTAGATTGCTGACAGAGGATTTGTTGTTTTGCACATCATTTACTTAGTA
TTGTATGTGTGCCGACTACCTCAGCCGTTAGAGCATGACACTCCAAATCC
CAGGGTAGTAGGTTAAACCCGAAGGTAAATCGGATAATGCCATGTGTTCG
TTACATGACTTGCTATAAGTTAACTCCAATGTCGTAATTGTTATAAATGT
TTTCCCATTGTGTAGTGGCTACACGCTGATGGTCCTCAGTTCGATCCTGG
GAGGGAACAACATTATTTATTCCAAATCAAATTTGAAACTTGATTTCTAA
AAGATATCTCCAATTCTATGGTCAGTTGCATCGAAACCATTGCTGATGCT
CTGAATTAACGTTCTCATAGTGTAGCGGTTATCACGTGGGCTACACACGG
TGAAGGTCCTCAGTTCGACCCTGGTTGAGAACACTGGTTTTTAAATTTTG
CAATATTGACTCAGATCGCCGCCACTATATGTCTGTGAAGCAACCAAATT
CGTTTATCATCAACGAACTGAGTGCTACGTCACAACCTCAACCAACGTTA
CCAACACCTGCTTATCTGTATAGCAATCATGGATTTCGATCAGCGATGAC
TCGGTCACCATGAATGCAAATTATTAAAGAGGTTTTTAAAAATACCAATG
CAGTGTCTGTGTGTTCACACCTTTGTTCAATCTTCTATTCCAACGCCCCT
GGGTGGGATCGAACCACCAGCCTTCCGGTTAACAGCCGAACGCGCTAGCC
AATTGCGCCACAGAGGCACATAAATAAATTCTTGCACAAAATCAAAATTA
TGGATAACATAATTAACATTTAACAGAGGTATGATTTCATTTTAGGTACA
ACACTATTCTCTTCAAAGACAAACTGCCAAATCGGTGGATGGGTAGATTC
AGTTATGTGTGTGTTTGCTGATAACATGTGTCTGTACATGGACTCT
>rnd-1_family-12#Unknown ( RepeatScout Family Size = 516, Final Multiple Alignment Size = 100, Localized to 931 out of 1064 contigs )
GTACAGTATCCTGCACAAAAATCCGAACACCGATTTAATTTTTTAAAGCC
ACCTATTGGCGGGGTAAAGGGTTTTTTGTTTGTTTTTCTTTAAGAGGGAG
GGTAGACGGGGTGATGGACACATAGGGCAGGGTTGGGTAAGTCTAGACAT
TTTTTTTATGCCTTAAGGTATTACGCTTTAAGGCAAGTAACAGGTCGGGA
CATTTTTGCAACCCCCAGGGTGGTGTGTTTTTTTNAAACGACAGTTGGAA
ATGTTGGACTTAGGCTGTGTAATATTCCTTACCCAAAATAAATTAGATAG
CTGCCTGTGCACAATTATGTCGATACCGATGGCATATGTGTAGAGCCTCT
GATTGCGACGCCGTAGATCAGTGTTCGATTCCCGATAAGGAATTGCGAAA
TATTTGGTATCNTTATAATATTCTTCATTCGAATNTGCTGGGAATATTAA
TTTCTTTAGAACGAAGNGAATTATTATTTTTTAAGTTATTTAATAAACAA
AAAAAGCACATATTGCTCGATGAAAATTTGTTTTATATATGAACGAGAAT
TTCTCGTAAGGTAACCACAATAATTCATCACCTCATCTGGAATCGAACAC
CGATCTCCAGCATCACATTCAGAAAGGCTACACCTACGCCATTGACAACG
ACGTAAACATTCACAGGCAGCTGGAACATAAGCTAAATTGTTTCGGTAAG
CAACATTACCAAGCCCAAGCCCTAAATTTCCAACTGTCGTTTAAAAAAAC
ACACCACCCTGGGGGTTGCAAAAATGTCCCGACCTGTAACTTGCCTTAAA
GCGTAATACCTTAAGGCACTTTTTTAAATGTCTAGACTTACCCAACCCTG
CCCTGTCGTGTCCATCACCCCGTCTACCCTCCCCCTTAAAGAAAAACAAA
CAAAAAACCCGCTACCCCGCCAATAGGTGGCTTTAAAAAATTAAATCGGT
GTTCGGATTTTTGTGCAGGATACTGTACGT
>rnd-1_family-97#Unknown ( RepeatScout Family Size = 102, Final Multiple Alignment Size = 100, Localized to 931 out of 1064 contigs )
ATATACAGTCATGCTTGCAAGTTTCTTTAGCAGGCAAATGGGTCTATATC
CTTTCATTTTGTTTGGACGGAAGGGATACTATGGTGCCTACCATACCCTC
GTTTTCTTTCCATTCTTCTCTTCCTCTACGTTTCAGTCAATTTTCCTACT
TTTAATGTTGCACCTTTTTCGCGGGTTGCAAAGAAAGAGAAATAGGAATA
GCATAAAGGGGTACGGTAGGCACCAAACTATCCCCTCCATCAAAAAGAAA
TAGAAGGATATAGACCCATTTGCCTGCTAAAGAAACTTCCACGCATGACT
GTATA
>rnd-1_family-101#Unknown ( RepeatScout Family Size = 100, Final Multiple Alignment Size = 100, Localized to 931 out of 1064 contigs )
CAGCAAAAATTTGAAATTGTACCAACATTGGATTAGTATATGGATATATA
TATCGTTTAAACTTGGGTTTCTGACTTTGGGGTACTATTGGCATTTCGAT
ATCGAACAANAGCAAAAATTCGAAATTGTACCGACATTGGATTAGTATNN
GGATATATANATCGTTTAAACTTGGGTTTCTGACTTTGGGNTACTATTGG
CANNTCGATATCGAACAACAGCAAAAATTCGAAATTGTATCGACATTGGA
TTAGTATCGGGATATATGCATCGTTNAAACTCGACTTTCTAAGNATGGCC
CAGGATGGAATTGAGTTGGTTTTTGAAAAACCACATTCCAATATTTTTCC
AACCATGGACCAATCTCATGTAACTTATAACGCATTTACGACGTGAACCG
ACCTAAAATCAACATCGGATTAAGAATGGTCAGTATTGTTTCCTACCCGG
G
>rnd-1_family-98#SINE? ( RepeatScout Family Size = 102, Final Multiple Alignment Size = 100, Localized to 931 out of 1064 contigs )
TACCCACATAACAATTTAATGCAGGAACTCATCCTAAATCTGTCTTACTA
GGACGTGCAGTACTGGACCGCCAAAGGACGTTATAAGGACGCGCTTAAGC
CACGGTCCTTTTAAAAAATAAATCACGTCCCTCNGAAGACGTCTTATTTT
GATCCATTTCTTTAAAAGCCACGTTTCCACAATTAACAGTGTAGCGTTGG
GGTTCAACTTTGTAAGAATTACGTACACCACATCAAATAATAATCCAGAA
TTNCTTTTTCAATACGTAGTGATTGGTTAANAAGAAGAAGCTCAGTCTAT
GATGCGGGAGTCCAATGATCGAAACTCATAACAGTTATGTTTCTCTTCTG
GTATTTTGGTCAAAGAGCGCAAGGTGTNGATTTATTAAATGCTAAATTTT
ATTCAAAAATTCATTTCTTAATGATGGAAGCCAAAACTATTTCACTGTAN
NATNTGTCAGTCTAAAAATATCTAAATATAAATGAATGTTGCGTATATGG
TAGACTACTCGACTGTCATGCGGGAGACCCGTGTTCGAATCCGATGGCAG
AATAATATTTTTNGCGTTTTTTTTATAGAGCAAAAAGTCGTCCCAGTGAA
CGCCAAAATGAGAGCTTTGGTGACCATAAAAATNCGTGTATTAGAGCAGT
TTTTGCCGGTCATCAACACCTGCTAAAATCGTCTTTAAGTCGTCATTGTA
GGATTTCAGGACAGAATAAAGAAATCCTAGTAGTGCCGTTAGGATGAATA
AATATCCTTTAAAAGACGTCAGTGTGCTGTGTGGG
>rnd-1_family-85#Unknown ( RepeatScout Family Size = 114, Final Multiple Alignment Size = 100, Localized to 931 out of 1064 contigs )
CAGAGTCATAGAACCCTGGTTGGTTCACGCTGAGAGGAATCCCTATACCG
CGTTTCGTTGGTCTGNATGTCTAAAATTTCGACGGTTTTGGGGCGGGGCA
CAGTGGTGGAAACTAGAATCAGAGTCATCTATCGAGAGAAACTGAGTTAT
TCAACGGCCATTGTCAGTGTTTCTNTTCGAGCTTCAATTTTTCTGGTGTC
GTCTGCTCCGTTCGTTTCCTTTATCACTGTTGTGATTGGCTGTTGAAGTT
TTCAAACGCGTTTCCTGATTGGTGCACTCATCACACACCCGCTGGAGGCT
CTGACTGCTATTTCCGAAATTAGACACAACGACAGACGATTCCCCCCATG
TCGTGAACCAACCAGGGTTCTATGACTCTG
>rnd-1_family-47#Unknown ( RepeatScout Family Size = 148, Final Multiple Alignment Size = 100, Localized to 931 out of 1064 contigs )
TGTGTGTGTGTGTGTGNTCGTGTCATTGCCGAGGGGCAGACAAGTCTGAA
CTTGTCTGACCTTGGCTGAACTAATACCCTTTGGTTTTGCTAATAGGTTA
CCCTCCCTTACACTTCCGCCACCCCATTTACACCTAAAGCTAATTGTTCG
CGTTAGCGCCCTTCTTTTGTTTTCCCCTTTTCNTGCATTTCCGCCGTAGT
CGAAGACGGAGGGAGATGCGGCAACGAGGTCANTCTNATTCGTTTTCGTC
GTGGCTGCAGTCGCAACCTGTCGCTCCCNTTTTCGTGTTGTAACCTCGTG
TCGTGTTTAATACATCGCAGCGTGGCCCTTTTGGCCACTGAGTTAACCAC
ATTCCGTTTCGTTTATTTCGGTGGTTAACATTTTGGTGCATCGACCGGGA
ANTTCATCGTTCGTGTTTATCTTCGCCATCGCCTGTCCGTCCGCGTGGCC
ATTCATCCCTGGGTACCCCGGCTCATCATTTGAACACTTCAATCAGGACG
TAAGCATTCGTTATCTGGCATAGTTTTGTCCGACCTATGGTGGTTGGTCA
ATTCTTGTCAGTATTTGCATATTTCGTCCTATTTACCATCGTCGATACCT
TTTCAGGGCCGTCGATTGNTAATTTTCGTGTCCGTCGCACATTTTCAATC
GTCGATACCTTTACAGGGCCGTCGATTGTTCATTTCGTTTTCGTCCGTGC
ACATTTCAATCGTCGATACCTTTACAGGGCCGTCGATTGTTAATTCCGTT
TTTCGTCCGTCTCGCACATTTTCAATCGTCGATACCTTTACAGGGCCGTC
GATTGTTAATTCCGTTTTCGTCCGTCGTATTTTCAATCGTCGATACCTTT
ACAGGGCCGTCGATTGTTAATTCCGTTTT
>rnd-1_family-20#LTR/Gypsy ( RepeatScout Family Size = 307, Final Multiple Alignment Size = 100, Localized to 931 out of 1064 contigs )
ATATTGTCGCGGGTGAAAAGGGAGATTGGTTATCTCTTCGCAGAGATGAG
TCATCCGCTCCTTGGACAACGCTGCGATCGTGGTGAAGAAATTATCGGGA
GAAGTCCGCTCTAAGAAAGATACGCAGATACGCAGTCCGGAAGGGGAGTA
ATTCGCGCGACGGTATAAAACGCTGCCCCGAATCTGCGTTAGATGAGTCT
CCATCGGGTGAGCTCCCGGAGCTGGGCTCCGTNAGAGGAGTTCCCTGGTT
TCCCTAGAGGTCTTCAGACGCTTCTCCAACTTTTGGTAATGGTTATCCCT
TTTTGTTCGAGTTAAACCATTGTTTAGAATTTAAGTCATCACTTGTTGTA
TTCGTTTGTNCTTGTTCAAATACAACTCGTGTGACAATTGGTGGAGACGC
AGCTCGTTACCCGTAAGTGACGAATTAGTGCTGCAGAGTTTTAATTTTTG
AGACGCAGCTCGTTACCAGTAAGTAACGAATTTGTGCTGCGGTGTGGCAA
TTGTTGAAGACGCAGCTCGTTGCCTGAGAGTAAACGAAGTCGTGCTGCAG
TCATTGTTAGCCGATGCCGAAGAGGACAAACCCACGGCTACCTAGTTGCC
CAAGAGACCCCAGCCGACGATTACATCCGCTTCGAGAACTGTCAAGCGTT
CCGGTAGAAACTTCACCTACCCCAGCCTCATCGTTGGAGAGTGGAACTTC
CTTTGTTGGTGAAGCCCTAAATTTTGAAGGTCCTATTCCAAAGGACCATT
TGACCGAAGAAGCTGACAGTCAGGGTGAATCAGTCGAGACTGCAAGAGGC
TTAGACTCGGATCCAGAAACCGAGGTCGATTTGAGAGCGGCGACGAGTCC
AGTTGTTCCGGTCGGCGGACAACAATTTGTAGTGCCATCAAGGCATATTG
AGCAGCCGCAAAGACAAGCTATGGAAGCTGTCAGAAAATTTATTAGCCCG
CCAATCTTCCGAAAAAGTTCGGAAGAAGATGCGCACCAATGGATGGAGCG
CTTTGAAGAACATTCTACCCACAACAGATGGGGTGATATTGGAAAAAGAA
ATAATTTTGAAAAGTATTTTGATGACGCCGCCAGGAGCTGGTTCAATTGT
GCAAGGCTCCCGAACGAGTGGATGGTAAATCTCAAACGGCCGGAAGATAT
GCGATTGCAGCGCCTCTTCCGTGGCCGAAGGCAGGCGGTTTCAAAAAGAA
AGAAAAATCCTTAAGACTATCCGGGAAATACAAGAAACATTTGAACAAGT
AAGCGCAACCGGAAGGAATAAAAACGACGGAGTAAAAGTCCCTTATTTGC
CAAGAGGACGCAAGCTGATTTTTTTTAGTCTCATCAACCTTCGTGGATCG
CAGAAGATTAGTACAGTCGGGTCGCCTGTCTTGAAGAAGGGGGACCTGTC
GCGGGTGAAAAGGGAGATTGGTTATCTCTTCGCAGAGATGAGTCATCCGC

>rnd-1_family-4#Unknown ( RepeatScout Family Size = 1293, Final Multiple Alignment Size = 100, Localized to 931 out of 1064 contigs )
TTGTTCCGTAAATTTCAAAAACGGCTGGNCTGACGAGAAAACTAATACTA
TNATCGAAATCAGCGTTCAATTTCGNGTAGAACCGTGTAATTTTTATNGA
ATTCCAAGAGATGTCCGTTTTTGCAGATTTTGACAAAAGTGGGAAGGCTA
TACCCTTCCCACTTTTTCATTTTTGGCTAAATTCCAAATCTAATTTAAAA
TACATGATTTCGATTCNAAATTGAACGAGGATCACGAAAATCAGGTTTAT
TTTTGCCTATGACTTGTAGTTTTTGAAATTTAAGTAGAAAACGGAANATA
AAAGTTGGTGCGCATAACCTTTNCGTTCCGTAAATTTCAAAAACGACTNG
NCTAACGAGAAAACTAATACTACAATCGAAATCAGCGTTCAATTTCGAGT
ATAACGTGTGATTTTTATNGAATTCCAAGAGATGTCGGTTTTTGCAGATT
TTGACAAAANTGGGAAGGCTATACCCTTCCCACTTTTTCATTTTTGGCTA
AATTCTAAATCTAGTTTAAAATACATGATTTCGATTCNGAATTGAAC
>rnd-1_family-33#Unknown ( RepeatScout Family Size = 175, Final Multiple Alignment Size = 100, Localized to 931 out of 1064 contigs )
CATCGGCTAACAATGACTGCAGCACGACTTCGTTTACTCTCAGGCAACGA
GCTGCGTCTTCAACAATTGCCACACCGCAGCACAAATTCGTTACTTACTG
GTAACGAGCTGCGTCTCAAAAATTAAAACTCTGCAGCACTAATTCGTCAC
TTACGGGTAACGAGCTGCGTCTCCACCAATTGTCACACGAGTTGTATTTG
AACAAGCACAAACGAATACAACAAGTGATGACTTAAATTCTAAACAATGG
TTTAACTCGAACAAAAAGGGATAACCATTACCAAAAGTTGGAGAAGCGTC
TGAAGACCTCTAGGGAAACCAGGGAACTCCTCTNACGGAGCCCAGCTCCG
GGAGCTCACCCGATGGAGACTCATCTAACGCAGATTCGGGGCAGCGTTTT
ATACCGTCGCGCGAATTACTCCCCTTCCGGACTGCGTATCTGCGTATCTT
TCTTAGAGCGGACTTCTCCCGATAATTTCTTCACCACGATCGCAGCGTTG
TCCAAGGAGCGGATGACTCATCTCTGCGAAGAGATAACCAATCTCCCTTT
TCACCCGCGACAATATT
>rnd-1_family-57#Unknown ( RepeatScout Family Size = 135, Final Multiple Alignment Size = 100, Localized to 931 out of 1064 contigs )
GCTCGGCCCCGATCACATTCTAATCGGGGACACCGCTAAGCTTCCCCGAT
NAAAATGAATCGGGGAAGTTCGGTGCGGGGATTTCTTTTTTCGGTGCGGA
ACGGTGCTATAATCGGTGCTGCACCGATAGCACCGCTTCAGCCATAGGGG
GTTAGTCTTACCAGTGACCTTGCGTTCTGATAGGCCAACGAGAATCACGT
GACTAGGGTCACATTTTGTTCTTGTTGGCCGCAGGGCAACTGCCAATTTA
GATCACTATTCATTGATAATCGGGGAAGGCACCGATCACCGATATCACCG
CACCGAGCACCGAAATCACTTCCCCGATTAAGATTATCCCCGCACCGGAT
CGACTAAAAAGCTCCCCGATTGGCGCGGGGCCGA
>rnd-1_family-58#Unknown ( RepeatScout Family Size = 135, Final Multiple Alignment Size = 100, Localized to 931 out of 1064 contigs )
TTTAACAAACCCGAAAATCAAAATAAAATAATTTCGTTAAAAAAATCAAA
TACTAAATTTCAAATCAAATCCAACGAAAAAATGTCAAGATCCAAATCAA
TCCCGAATGATTTGAATTTTTAAAATCCAAATCATTCAAATCCAAATCCA
AATTAAATTCTTGTTCAAAATAATTTGTTAAATGCCCAACCCGCCCTAAA
TGACTTTTTTAAGCGAGGCGAATACTCCGATTAGAGCTCATCGGGGCCAA
TCGCTTGTCAATACCAGTAGTTTTTTCTATGATTTTGATTCGAAAATCGA
TTTTATTTTTACGACAATTTGCGTCAAATTCAAATCAAATCAAGGCCCCT
ATTGGATTTCGAAAATCAAATCAAAATCCTCGAATCTTTCGGATTTGATT
TGGATTTGATTTGTTTTGACCCGCCAAATCCAATACACCAGAAAGAACAG
ACAATCAGCTGTATTGCTTTTGCCCATCTATGATTAATTGATTTTAATTA
ATTTTAATATATTATATTACAATATATTGTAACAGATTCACTGGGTTTAA
GGGATGTATTCAGTCATAGACAGCTTACACGACACACACACAGCATTACA
CAGTAACAGCACTAACAGCACTAACAACTAGTCTGAATCACTACATTGGA
CTGCCCCTCTGGCCGGCCATAGACGGGCTTTTGAGTCCTCTGACATCCGG
CCAGAGTGGCAAAGTCCATTGACATCGCACATTTGCATCTCTTAGCATCC
GGCGCTAAGCGACAAAGTACATTGGCGCTACATCCCCCCTCCTACCTACT
GACATGGGTTCCCTAAACTGGATAACAAACCCCACAAGGCATAACANACA
GAGTCCCCCATGTTTTCTACTTTAACATTTGGTAAAACTAATCCGGGTTA
AACGACGACATTCACGCGACCGCATTCGGGCCGGGCTGGCCTTGATCCTC
TTCTCCTGGCTCTCGCACCTCCACAAGACGAGCCAACAGTAGGGTGTCCA
CGTGACTACTCAGCCTCCGATACTCGATCCACAGGTACACCAACAGTGGC
ANCGGGAACAGGCATCCGATCAACCATTCAAAAGGATAACGCTTGGCATT
CCCCTCTTCTTCCCATTGTAAGGACTCCCAAATNTAACTTAATTGTTTTA
TTAANTTAAAGCTGTTTAGCTNAAGTTGTGTGCCGTTTTTCCCTCCCTTG
ACCTTCCTTCCCCCGCTATCGCTTTTATTNTTTTATCGCCCCCTTCCGCT
TGACCGAGGTGTCAATGCCCCCACCTTATCTCTCGACCTTGTTTCNCACC
AGTTCACATTCCTTCGTGAACTGGTGGCTCGTGTTTTCTTTTTTATNACC
CACGCCAACCTTAGCGTCCCCAAGCCGAGGTGGGTATAAAACCCACAACT
NTTTCGTTTCCCGAGCCAGTCCCCTCCTAGCTAGCGTGCGTAGTAGTTGT
GTAGTGTNNCCGACTTGTTGTACGAGGTGTGGAAAAATAATAAACGGTTC
GGTACCCAACTCGTCGTTTCCGTCCTCCCGCGANCACCGTTCCGCGNCGC
CAGCCCCGTTGCCGTCAGCCGCGCCGCGGCCGTCACCGCGCAACTCTACC
CGAACGATGCGTCAAGAACCGTAAGCAATCCATAACCTATCCTTCCTCTC
TTTCCTACAATCTGTTCACTTCATATCCGGGCAGCCGACGTGACTGGCTG
ACGGATCCTAACANCATNACTGTGTACCACCCACACAGTCTGACCAGAAT
ATTCCCTTGTTCTTACATTTACTAACAATATTTTTGTGTATTTGTCGTCT
CTCGTTGCGTGCAATTAAATCAGTCACGTCAGACGTGACTGATTAANTAT
TGCATCTGGTGGCAGCGAAGTCGAACCGTGACCTCGTTCTTTTTTTNCCG
CCTCGCGCCCGCTACCAACAGATGATTCGCTCGTTCAGGCTCCGTGGTGC
GGACACTATGCGTCGCATGCACATTCAATGAACGGACATGCGTCGGGTAG
TTTTCTGCGTAGCGTGATTGAACGTGCGGGTCGTCCTAGCTTATTTATGT
CGCGCTTGGTCGNCGGACGCCATCTTTCTTTTTGGTCGAGTTCGTCCAGG
ACGGACTTAGGGTTCAGAAACTCCCGTTTTTTTTGTTTAAACACCACTCC
CTTTTTTTGCCGTGCAGTGAACCCGTATCGCTCACGCGGGAGTAGAAGAT
TCACGAAGAGGGATTTTTTTCGTTTTTTCAAGCTAGAATAAACCTACGAA
AGTTAAAAGATGTCCTGAGCAAGTAA
>rnd-1_family-38#Unknown ( RepeatScout Family Size = 169, Final Multiple Alignment Size = 100, Localized to 931 out of 1064 contigs )
ATGTACAGTATCCTCCACAAAAAAGAGGCACCCCCCCGGTAGCCCAAAAA
ATAAAAATTACTTATGAGCGCTAGATGGCATAGTTTTTAATTGCAAAATA
CAAACAAAAAAAAGCATGCAACTTTTTTTTTGTTTGTTTTGACTGCAAAA
ACGAGACGGTTGCCATGATTTCAGTATTTTTTGCTGCGAGCAAAATTTGG
AAAACGGAGAATTCGAGAAAAAAGTCGGGGAAAGGCTAACCTCTGAATTG
TTACCTTTCCCCCACCCCGACTTTTTTCTCAAGTTTTCCGTTTTCCATAT
TTTCTCGCGACATGAAAACTTATTGGAAACCATGGCAACCATTTGAAGCT
GTGTGATTTCGACGGACGCGAAAGATTCCCGAAACAAAGAAGAAGATTTT
GCCCATGCACAGACCGCTTGGCAAAATCTTACTGAAAAAGACGCTTATCG
TAAAAAATTAGCGAATGNCAAAAAGACTTNAATTATGCTTTGAAGCTAAC
GGCTGGTGGAAGAAATATTAAACATATTTCATTTGTCAGTTTGTTTAAAT
TAAATAAATNCTCTTTAAAAAAAAAATTTTTTAATGTTTTCTTAGATTTA
TTTTCTAAATGCTATAATTTTATCCGTCTTTTAAAATCGTCTGTAACCAA
TAAGTTTTCATGTTGCGAGAAAATATGGAAAACGGAAAACTTGAGAAAAA
AGTCGGGGTGGGGGAAAGGTAACAATTCAGAGGTTAGCCTTTCCCCGACT
TTTTTCTCAAATTCTCCGTTTTCCATATTTTGCTCGCAGCAAAAAATACT
GAAATCATGGCAACCGTCTCGCTTTTGCAGTCAAAACAAACAAAAAAAAA
ATTGCATGCTTTTTTTTGTTTGTATTTTGCAATTAAAAACAATGCCATCT
AGCGCTCATAAGGAATTTTTATTTTTTGGGCTACCGGGGGGGTGCCTCTT
TTTTGTGGAGGATACTGTACAT
>rnd-1_family-34#Unknown ( RepeatScout Family Size = 175, Final Multiple Alignment Size = 100, Localized to 931 out of 1064 contigs )
ACATACACTTAACTAAGTTAACCCGTTGGCTGCCAGGCCACGCAACCCGT
AGGTTGCTTAAACTACAGTAGCTACGCATCGCGTCAGAAGGATCGCGAAC
AAGGTGGGACTTGTCCGAAGACAAGTCCGGGCTGACACGGTGACGGAANC
CGTTACGGGAATGCACACCCTCAGGAATCCGCCACCGCATCGACAAAGAG
AAGTCCCTACTGGTGCATTGCCTAAGGCGCCTTGCGGCGAAGGCCAGCGC
GGCCGGTCCCTACAAGCTACAAAAAAAATGGGACGCAAACGGGGTGGCAG
CCAACGGGTTAACTTAAACATAACAATGCAAAATAAAACAATACCAGAGC
GACGATCCACGGTGAACTCCCTACGTGAAGGGCGAAGGCGAAGACGGCGA
CGAGGCGATGGCGNAGACGAAGACGGCGAAGACGACGAGGCGAAGACGGA
GACGAAGGCGAAGACGACGAAGACGGCGACGAGGCGAAGGCGAAGACGAA
GACGGCGAAGACGACGAGACGGAGACGAAGGCGAAGACGACCAAGACGAC
GACGGGGAGACGAAGGCGAAGA
>rnd-1_family-95#Unknown ( RepeatScout Family Size = 104, Final Multiple Alignment Size = 100, Localized to 931 out of 1064 contigs )
TGTAACGAAGGCCTACAAATATATTTACTCANCATGCCCACATTTTATTA
TCTTATGTTTACTCCCCCTTTNCACATTATTATGTCCGCATTTTACTCTC
TCGCGTTTACTCTTCTTTTGCATATTATTCGAATGTTGTAATCCGCATAG
NAACATTGTCATCGACGTCTTAGCGTTGACCTAGATGAACACCTGCTGTC
TGACTCACACGTGCGACGCATATCGCGCCACTAAATAAACATCCGTGATT
GGTCGCACGCGCGACGCATATCACGCCATTAAATAAACATCCGTTTGATT
GGTCGCACGCGCGACGCCAATCAAGCCATTAAACAAACATCTTCTGATTG
GCTGCACGCGCGACGTAGCGACGCGTCATCAGCATCGCGCCACTTCGACG
AGATGCGAGGTTTCGTGGTGAACCCACAATCTGAGAAAGGTCAGACAANT
AGCAGCTCGCNAAACGTTCAGTCGCCTTCAGCAACACTAGTTCGACNCCT
AACTTGCCTTAGTGTTTTCTCTTACAAGTGTTTCTCCGCCTACCTGTTTC
CGTAAGTGCCTATCCGAGTTGTATTTCCAATCGTCTCCATTTCGTGTCTG
AATTC
>rnd-1_family-48#Unknown ( RepeatScout Family Size = 148, Final Multiple Alignment Size = 100, Localized to 931 out of 1064 contigs )
CATAGGGAGAGAAAAGGTACAGTATCCTGCACAAAAATCCGAACACCGAT
TTAATTTT
>rnd-1_family-94#Unknown ( RepeatScout Family Size = 105, Final Multiple Alignment Size = 100, Localized to 931 out of 1064 contigs )
GTCGGGGCGTANGAGTGATTTTCCGCCCGGTGGGACTGCCATCTGNCGAC
AAATGAGTTTCTGCGTGGAGTGAAACAACACACCCGCAAGAGGCGCTCCC
ACCGGGCGGAAAATCACTCTTTCGCCCCGACC
>rnd-1_family-7#Unknown ( RepeatScout Family Size = 1154, Final Multiple Alignment Size = 100, Localized to 931 out of 1064 contigs )
CAACTTGGTCTCCGCGAGACGGTCTCGAAGGGTCGAGACCGTCACCCGTA
CATCCCAGTGGGACTATCCCGGCCCTCTGATTGGCTCTCTTCACCCTTAC
ACCCTTCCATGTCTTTCTGCTTTCCGCTCCCACATTTTCCTGATGCACAC
AGTGTGGTTTTCCGTGGGGCTGCCGCTTTGATTTGTTTGTTTCTTTCGTG
TATTTTTATTATTTACATTTATTGTTTGTTCTTTATTAAGTTTTACAAAT
ACAATATTTTTACTTACATTAATTGTTTTTTTCATTTTATATAATAGATT
GAATTAANTACCGGTGTGTTTTCTTAAATTAGTGTAAATTGTCATCCAAT
GGGCCTTGGGTTGGCGGTTCCAAAACCCGATCTTGTAATGATCGGGGAAA
CTATAAGTCCAAAACTTAAAAAACTTATAGGAATGGATATATCTTGATAA
GATCTGTCCATTTCTGCAAAAATATTGCTTAAAAAGTACTTATTGGAAGA
GTAACCCGATTTGCCATTTTTCCGGTAGGTCGGTGCGGTTTAGCGGGTAT
CCGGTAATCCCCACCCCCCAATAATACGTAATATTTAAATAATTTTTTGC
GGGAAAACTATAAGACCAAAATTAATAAATTTTACAGAAATGGATAGCTC
TTANTAAGGGCTATCCATTTCTGTAAAATAGTTAAGACAATTTTCATAAA
CAAAAAAATTTTGGGCAAGAAGTTTTTTGTAGTTTTTGCGCTCTAGAGAT
ATACTCGATCCTATAGACTTAAGTAACAATTTTCATTGTTTTTGAAACTT
TTTAGTGTATGAATATTTTTTCATAAATTATAGAGAAATAGATAGCCCTT
ATCAAGAGCTATCCATTTATATAAAATTTATTAATTTTGGTCCTATAGTT
TCCCCGNAAAAAATTATTTAAATTTCCCGTATTACTGGGAGATGAGGGTT
AACTTAGACCCGCTAAACTGCACCGACCTACCTGAAAAATGCCGAAGCGG
TTTACTTCTCCAATAAGGAANTTTTGAGCAATATTTTTACAGAAATGGAT
AGATCTTATCAAGATATATCCATTCCTATAATTGTTAAAACTTTTGGACT
TATAGTTTTCCCGATTGTCCCAAAATCGGGTGTTGAAACCGTTTTTCTCC
GGCCCGCACCAACCCAGTTGCCCATGAGAGTTCATTCACAATAATTCTGA
TGGAAACACACCGATGTTTAATTCATTCCTGTTTTATAAATTGAAAAGCG
ATTTAATAAAGGTATAAGTAGTGTAATAGCATAAATTAATAAATTAAAAA
CAAAAATCCAACGATAACGAAAAAATATTCATACACAAAAAAGTTTAAAA
AAAAATTTATATTGTTACTTAAGTCTATTGGATCTAGTATATATATCTAG
AGCGCAAAAACTACAAACAACGTCTTGTCCAAAATTTGTTTGTTTATGAA
AATTATGTTAATTATTTTACAGAAATGGATAGCGCTTACTAAGAGCTATC
CATTTCTGCAAAATTTATTAATTTTTTCCTTATAGTTTTCCCGCAATAAA
TTATTGAAATATGACGTATTTTTATGAGGGGGGTTCCTTAGCCCCGCTAA
ACCGCACCGACCTACCCGTAAAATGGCGAAGCGGTTTACTTTCCTAATTA
GTACACCTTAAGCAAAATTTTTGCAGAATTGGATAGACCTTATCAAGATT
TATCCATTCCTATAAGTATTAAAACTTTTGGACATATAGTTTTCCCGATT
CTCCCAAAATCGGGTTTTGAACCTTTTTTCTCAGACCCGCACCAACCCAA
TTGCCCATGGATGACAATTAACAATAGTTATAATGAAAACACACCAATAT
TTAATTTATTCCTGTGCTATAAAATTTAAAACGATATAATGAAGATACAA
ATAGTTTATTAACAAAATAGTAAGTTAGAAACAATAAATATAAACATAAA
TAATCATAAATAAATAAACATGAAAAACAAACAAATGAAGGCGGCAGCCC
GACTACTCCACACACGCCACAGCCCCACAGGCCACACACCACAAGCAGAA
GGGGTGGAGGGGCTATAGGGTGAGGAGAGGGAGAGAGCCAATCAGAGGGC
CGGGATAGTCCCACTGGGATGTACGGGTGACGGTCTCGACCCTTCGAGAC
CGTCTCGCGGAGACCAAGTTG
>rnd-1_family-1#SINE? ( RepeatScout Family Size = 2768, Final Multiple Alignment Size = 100, Localized to 931 out of 1064 contigs )
GGCGGTGGTGGCGGTGTATTTTACCGTCACACCGGGAACCAGACAATAGA
AATTCAACAACATCTGGTCTCTTAAATGTCCGAGCATGGCTTTGTAAAGC
AAAGCATGGGTTGTTGAAAAAGAAAAGGGTTAGTTTCAACTAAGCGTTTA
TCGTAAAAATTATTGATGCCAATCCCATATTGTCTAGTGGTTAGTTTTTA
TGGAGAGGTTTCCGGAAGGGAAAAATAAGATAAAGATAAAGAAAATAAGT
GTTTATCGTAAAACTTATTAATGCTAATCCCATATTGTCTAGTGGTTAGG
ATACCTGGCTCTCACCCAGGAGGCCCGGGTTCAATTCCCGGTATGGGAAT
AAACATAAAAATTTGCCATGTATTGGGAACACATTAATTGCATACATCAC
ATTCATCTCAATTAATACATCATGTTTCTGACCTGGCCTACCTAGGAATC
AGACATTTTCCTTGTAGTTTTTTCCATACTTAATTCATTCTTGCTCATGA
CTGTAATTTTAGACAACAGGTGGCGGACTTCACTCCTAAATATTCATGAT
TTTCCAAATTAGATAAATAATTTGTTGCGATGACCGAGAATCGAACTCGG
GTCGATTGCTTGGAAGGCAACCATGCTAACCACTATACCACCATCGCTTG
TTGTTATTGTAAGAGACTCGTTTGAAAAATCTACTCCGGAAGTACATCTT
CCGAGAGAAAAACCTGTCAGGAGTGGGATTTGAACCCACGCCTTCATTGA
ACACCAGCATTCTGATGCTTCTCTTGGAGAAGTAAGGTTTTTATCCTTGA
GTCTGGCGCCTTAGACCGCTCGTCCATCCTGACTTATTTATATGAGTACT
ACCATAATGTATGATTACGCTGTTCATCAACAAACTCAATAAAGCGCTAA
ACATGTAATGAATAACGTTTTCCGGCAGCAAAGCACTTGCCTCAGCTTTT
AGAAGTAGAAGTAGAAGAAGAAGGCGGTGGTGGCGGCGGCTTCTACCGTC
ACACCGGGAACCAGACAATAAACATTCAACATCTGGTCTTAAATGTCCGG
GGATGGCTTTGTAAAGCAAAGCATGGGTTGTTTAAAAAGTAAAGGGTTAG
TTTCAACTATTTTCTAATCGCAAAAATGAATTATGTCAATCCCATATTGT
CTAGTGATTTTTTTTATGGAGAGGTTTCCGGAAGGGAAAAATAAGATAAA
GATAAAGAAAATAAGTGTTTATCGTAAAACTTATTAATGCTAATCCCATA
TTGTCTAGTGGTTAGGATACCTGGCTCTCACCCAGGAGGCCCGGGTTCAA
TTCCCGGTATGGGAATAAACATAAAAATTTGCCATGTATTGGGAACACAT
TAATTGCATACATCACATTCATCTCAATTAATACATCATGTTTCTGACCT
GGCCTACCTAGGAATCAGACATTTTCCTTGTAGTTTTTTCCATACTTAAT
TCATTCTTGCTCATGACTGTAATTTTAGACAACAGGTGGCGGACTTCACT
CCTAAATATTCATGATTTTCCAAATTAGATAAATAATTTGTTGCGATGAC
CGAGAATCGAACTCGGGTCGATTGCTTGGAAGGCAACCATGCTAACCACT
ATACCACCATCGCTTGTTGTTATTGTAAGAGACTCGTTTGAAAAATCTAC
TCCGGAAGTACATCTTCCAAGAGAAAAACCTGTCAGGAGTGGGATTTGAA
CCCACGCCTTCATTGAAGACCAGAATTCTGATGCTTCTCTTGGAGAAGTA
AGGTTTTTATCCTTGAGTCTGGCGCCTTAGACCGCTCGGCCATCCTGACT
TATTTATATTACTTGTACCATAAGTAATAATTACGCTGTTCATCAACAAA
CTCAATAAAGCGCTTAACTTTTAATTAATAACGCTTTCCGACAGCAAAGC
TTTTGCTTCAGCTATCAGAAGAAGGAGAAGAAGTAGAAGGAGAAGAAGAA
GAAGAAGAAGACGGCTGCGGCGGTGGTGGCGGTGTATTTTACCGTCACAC
CGGGAACCAGACAATAGAAATTCAACAACATCTGGTCTCTTAAATGTCCG
AGCATGGCTTTGTAAAGCAAAGCATGGGTTGTTGAAAAAGAAAAGGGTTA
GTTTCAACTAAGCGTTTATCGTAAAAATTATTGATGCCAATCCCATATTG
TCTAGTGGTTAGTTTTTATGGAGAGGTTTCCGGAAGGGAAAAATAAGATA
AAGATAAAGAAAATAAGTGTTTATCGTAAAACTTATTAATGCTAATCCCA
TATTGTCTAGTGGTTAGGATACCTGGCTCTCACCCAGGAGGCCCGGGTTC
AATTCCCGGTATGGGAATAAACATAAAAATTTGCCATGTATTGGGAACAC
ATTAATTGCATACATCACATTCATCTCAATTAATACATCATGTTTCTGAC
CTGGCCTACCTAGGAATCAGACATTTTCCTTGTAGTTTTTTCCATACTTA
ATTCATTCTTGCTCATGACTGTAATTTTAGACAACAGGTGGCGGACTTCA
CTCCTAAATATTCATGATTTTCCAAATTAGATAAATAATTTGTTGCGATG
ACCGAGAATCGAACTCGGGTCGATTGCTTGGAAGGCAACCATGCTAACCA
CTATACCACCATCGCTTGTTGTTATTGTAAGAGACTCGTTTGAAAAATCT
ACTCCGGAAGTACATCTTCCAAGAGAAAAACCTGTCAGGAGTGGGATTTG
AACCCACGCCTTCATTGAAGACCAGAATTCTGATGCTTCTCTTGGAGAAG
TAAGGTTTTTATCCTTGAGTCTGGCGCCTTAGACCGCTCGGCCATCCTGA
CTTATTTATATTACTTGTACCATAAGTAATAATTACGCTGTTCATCAACA
AACTCAATAAAGCGCTTAACTTTTAATTAATAACGCTTTCCGACAGCAAA
GCTTTTGCTTCAGCTATCAGAAGAAGGAGAAGAAGTAGAAGGAGAAGAAG
AAGAAGAAGAAGACGGCTGCGGCGGTGGTGGCGGTGTATTTTACCGTCAC
ACCGGGAACCAGACAATAGAAATTCAACAACATCTGGTCTCTTAAATGTC
CGAGCATGGCTTTGTAAAGCAAAGCATGGGTTGTTGAAAAAGAAAAGGGT
TAGTTTCAACTAAGCGTTTATCGTAAAAATTATTGATGCCAATCCCATAT
TGTCTAGTGGTTAGTTTTTATGGAGAGGTTTCCGGAAGGGAAAAATAAGA
TAAAGATAAAGAAAATAAGTGTTTATCGTAAAACTTATTAATGCTAATCC
CATATTGTCTAGTGGTTAGGATACCTGGCTCTCACCCAGGAGGCCCGGGT
TCAATTCCCGGTATGGGAATAAACATAAAAATTTGCCATGTATTGGGAAC
ACATTAATTGCATACATCACATTCATCTCAATTAATACATCATGTTTCTG
ACCTGGCCTACCTAGGAATCAGACATTTTCCTTGTAGTTTTTTCCATACT
TAATTCATTCTTGCTCATGACTGTAATTTTAGACAACAGGTGGCGGACTT
CACTCCTAAATATTCATGATTTTCCAAATTAGATAAATAATTTGTTGCGA
TGACCGAGAATCGAACTCGGGTCGATTGCTTGGAAGGCAACCATGCTAAC
CACTATACCACCATCGCTTGTTGTTATTGTAAGAGACTCGTTTGAAAAAT
CTACTCCGGAAGTACATCTTCCAAGAGAAAAACCTGTCAGGAGTGGGATT
TGAACCCACGCCTTCATTGAAGACCAGAATTCTGATGCTTCTCTTGGAGA
AGTAAGGTTTTTATCCTTGAGTCTGGCGCCTTAGACCGCTCGGCCATCCT
GACTTATTTATATTACTTGTACCATAAGTAATAATTACGCTGTTCATCAA
CAAACTCAATAAAGCGCTTAACTTTTAATTAATAACGCTTTCCGACAGCA
AAGCTTTTGCTTCAGCTATCAGAAGAAGGAGAAGAAGTAGAAGGAGAAGA
AGAAGAAGAAGAAGACGGCTGCGGCGGTGGTGGCGGTGTATTTTACCGTC
ACACCGGGAACCAGACAATAGAAATTCAACAACATCTGGTCTCTTAAATG
TCCGAGCATGGCTTTGTAAAGCAAAGCATGGGTTGTTGAAAAAGAAAAGG
GTTAGTTTCAACTAAGCGTTTATCGTAAAAATTATTGATGCCAATCCCAT
ATTGTCTAGTGGTTAGTTTTTATGGAGAGGTTTCCGGAAGGGAAAAATAA
GATAAAGATAAAGAAAATAAGTGTTTATCGTAAAACTTATTAATGCTAAT
CCCATATTGTCTAGTGGTTAGGATACCTGGCTCTCACCCAGGAGGCCCGG
GTTCAATTCCCGGTATGGGAATAAACATAAAAATTTGCCATGTATTGGGA
ACACATTAATTGCATACATCACATTCATCTCAATTAATACATCATGTTTC
TGACCTGGCCTACCTAGGAATCAGACATTTTCCTTGTAGTTTTTTCCATA
CTTAATTCATTCTTGCTCATGACTGTAATTTTAGACAACAGGTGGCGGAC
TTCACTCCTAAATATTCATGATTTTCCAAATTAGATAAATAATTTGTTGC
GATGACCGAGAATCGAACTCGGGTCGATTGCTTGGAAGGCAACCATGCTA
ACCACTATACCACCATCGCTTGTTGTTATTGTAAGAGACTCGTTTGAAAA
ATCTACTCCGGAAGTACATCTTCCAAGAGAAAAACCTGTCAGGAGTGGGA
TTTGAACCCACGCCTTCATTGAAGACCAGAATTCTGATGCTTCTCTTGGA
GAAGTAAGGTTTTTATCCTTGAGTCTGGCGCCTTAGACCGCTCGGCCATC
CTGACTTATTTATATTACTTGTACCATAAGTAATAATTACGCTGTTCATC
AACAAACTCAATAAAGCGCTTAACTTTTAATTAATAACGCTTTCCGACAG
CAAAGCTTTTGCTTCAGCTATCAGAAGAAGGAGAAGAAGTAGAAGGAGAA
GAAGAAGAAGAAGAAGACGGCTGCGGCGGTGGTGGCGGTGTATTTTACCG
TCACACCGGGAACCAGACAATAGAAATTCAACAACATCTGGTCTCTTAAA
TGTCCGAGCATGGCTTTGTAAAGCAAAGCATGGGTTGTTGAAAAAGAAAA
GGGTTAGTTTCAACTAAGCGTTTATCGTAAAAATTATTGATGCCAATCCC
ATATTGTCTAGTGGTTAGTTTTTATGGAGAGGTTTCCGGAAGGGAAAAAT
AAGATAAAGATAAAGAAAATAAGTGTTTATCGTAAAACTTATTAATGCTA
ATCCCATATTGTCTAGTGGTTAGGATACCTGGCTCTCACCCAGGAGGCCC
GGGTTCAATTCCCGGTATGGGAATAAACATAAAAATTTGCCATGTATTGG
GAACACATTAATTGCATACATCACATTCATCTCAATTAATACATCATGTT
TCTGACCTGGCCTACCTAGGAATCAGACATTTTCCTTGTAGTTTTTTCCA
TACTTAATTCATTCTTGCTCATGACTGTAATTTTAGACAACAGGTGGCGG
ACTTCACTCCTAAATATTCATGATTTTCCAAATTAGATAAATAATTTGTT
GCGATGACCGAGAATCGAACTCGGGTCGATTGCTTGGAAGGCAACCATGC
TAACCACTATACCACCATCGCTTGTTGTTATTGTAAGAGACTCGTTTGAA
AAATCTACTCCGGAAGTACATCTTCCAAGAGAAAAACCTGTCAGGAGTGG
GATTTGAACCCACGCCTTCATTGAAGACCAGAATTCTGATGCTTCTCTTG
GAGAAGTAAGGTTTTTATCCTTGAGTCTGGCGCCTTAGACCGCTCGGCCA
TCCTGACTTATTTATATTACTTGTACCATAAGTAATAATTACGCTGTTCA
TCAACAAACTCAATAAAGCGCTTAACTTTTAATTAATAACGCTTTCCGAC
AGCAAAGCTTTTGCTTCAGCTATCAGAAGAAGGAGAAGAAGTAGAAGGAG
AAGAAGAAGAAGAAGAAGACGGCTGCGGCGGTGGTGGCGGTGTATTTTAC
CGTCACACCGGGAACCAGACAATAGAAATTCAACAACATCTGGTCTCTTA
AATGTCCGAGCATGGCTTTGTAAAGCAAAGCATGGGTTGTTGAAAAAGAA
AAGGGTTAGTTTCAACTAAGCGTTTATCGTAAAAATTATTGATGCCAATC
CCATATTGTCTAGTGGTTAGTTTTTATGGAGAGGTTTCCGGAAGGGAAAA
ATAAGATAAAGATAAAGAAAATAAGTGTTTATCGTAAAACTTATTAATGC
TAATCCCATATTGTCTAGTGGTTAGGATACCTGGCTCTCACCCAGGAGGC
CCGGGTTCAATTCCCGGTATGGGAATAAACATAAAAATTTGCCATGTATT
GGGAACACATTAATTGCATACATCACATTCATCTCAATTAATACATCATG
TTTCTGACCTGGCCTACCTAGGAATCAGACATTTTCCTTGTAGTTTTTTC
CATACTTAATTCATTCTTGCTCATGACTGTAATTTTAGACAACAGGTGGC
GGACTTCACTCCTAAATATTCATGATTTTCCAAATTAGATAAATAATTTG
TTGCGATGACCGAGAATCGAACTCGGGTCGATTGCTTGGAAGGCAACCAT
GCTAACCACTATACCACCATCGCTTGTTGTTATTGTAAGAGACTCGTTTG
AAAAATCTACTCCGGAAGTACATCTTCCAAGAGAAAAACCTGTCAGGAGT
GGGATTTGAACCCACGCCTTCATTGAAGACCAGAATTCTGATGCTTCTCT
TGGAGAAGTAAGGTTTTTATCCTTGAGTCTGGCGCCTTAGACCGCTCGGC
CATCCTGACTTATTTATATTACTTGTACCATAAGTAATAATTACGCTGTT
CATCAACAAACTCAATAAAGCGCTTAACTTTTAATTAATAACGCTTTCCG
ACAGCAAAGCTTTTGCTTCAGCTATCAGAAGAAGGAGAAGAAGTAGAAGG
AGAAGAAGAAGAAGAAGAAGACGGCTGCGGCGGTGGTGGCGGTGTATTTT
ACCGTCACACCGGGAACCAGACAATAGAAATTCAACAACATCTGGTCTCT
TAAATGTCCGAGCATGGCTTTGTAAAGCAAAGCATGGGTTGTTGAAAAAG
AAAAGGGTTAGTTTCAACTAAGCGTTTATCGTAAAAATTATTGATGCCAA
TCCCATATTGTCTAGTGGTTAGTTTTTATGGAGAGGTTTCCGGAAGGGAA
AAATAAGATAAAGATAAAGAAAATAAGTGTTTATCGTAAAACTTATTAAT
GCTAATCCCATATTGTCTAGTGGTTAGGATACCTGGCTCTCACCCAGGAG
GCCCGGGTTCGATTCCCGGTATGGGAATAAACATAAAAATTTGCCATGTA
TTGGGAACACATTAATTGCATACATCACATTCATCTCAATTAATACATCA
TGTTTCTGACCTGGCCTACCTAGGAATCAGACATTTTCCTTGTAGTTTTT
TCCATACTTAATTCATTCTTGCTCATGACTGTAATTTTAGACAACAGGTG
GCGGACTTCACTCCTAAATATTCATGATTTTCCAAATTAGATAAATAATT
TGTTGCGATGACCGAGAATCGAACTCGGGTCGATTGCTTGGAAGGCAACC
ATGCTAACCACTATACCACCATCGCTTGTTGTTATTGTAAGAGACTCGTT
TGAAAAATCTACTCCGGAAGTACATCTTCCAAGAGAAAAACCTGTCAGGA
GTGGGATTTGAACCCACGCCTTCATTGAAGACCAGAATTCTGATGCTTCT
CTTGGAGAAGTAAGGTTTTTATCCTTGAGTCTGGCGCCTTAGACCGCTCG
GCCATCCTGACTTATTTATATTACTTGTACCATAAGTAATAATTACGCTG
TTCATCAACAAACTCAATAAAGCGCTTAACTTTTAATTAATAACGCTTTC
CGACAGCAAAGCTTTTGCTTCAGCTATCAGAAGAAGGAGAAGAAGTAGAA
GGAGAAGAAGAAGAAGAAGAAGACGGCTGCGGCGGTGGTGGCGGTGTATT
TTACCGTCACACCGGGAACCAGACAATAGAAATTCAACAACATCTGGTCT
CTTAAATGTCCGAGCATGGCTTTGTAAAGCAAAGCATGGGTTGTTGAAAA
AGAAAAGGGTTAGTTTCAACTAAGCGTTTATCGTAAAAATTATTGATGCC
AATCCCATATTGTCTAGTGGTTAGTTTTTATGGAGAGGTTTCCGGAAGGG
AAAAATAAGATAAAGATAAAGAAAATAAGTGTTTATCGTAAAACTTATTA
ATGCTAATCCCATATTGTCTAGTGGTTAGGATACCTGGCTCTCACCCAGG
AGGCCCGGGTTCAATTCCCGGTATGGGAATAAACATAAAAATTTGCCATG
TATTGGGAACACATTAATTGCATACATCACATTCATCTCAATTAATACAT
CATGTTTCTGACCTGGCCTACCTAGGAATCAGACATTTTCCTTGTAGTTT
TTTCCATACTTAATTCATTCTTGCTCATGACTGTAATTTTAGACAACAGG
TGGCGGACTTCACTCCTAAATATTCATGATTTTCCAAATTAGATAAATAA
TTTGTTGCGATGACCGAGAATCGAACTCGGGTCGATTGCTTGGAAGGCAA
CCATGCTAACCACTATACCACCATCGCTTGTTGTTATTGTAAGAGACTCG
TTTGAAAAATCTACTCCGGAAGTACATCTTCCAAGAGAAAAACCTGTCAG
GAGTGGGATTTGAACCCACGCCTTCATTGAAGACCAGAATTCTGATGCTT
CTCTTGGAGAAGTAAGGTTTTTATCCTTGAGTCTGGCGCCTTAGACCGCT
CGGCCATCCTGACTTATTTATATTACTTGTACCATAAGTAATAATTACGC
TGTTCATCAACAAACTCAATAAAGCGCTTAACTTTTAATTAATAACGCTT
TCCGACAGCAAAGCTTTTGCTTCAGCTATCAGAAGAAGGAGAAGAAGTAG
AAGGAGAAGAAGAAGAAGAAGAAGACGGCTGCGGCGGTGGTGGCGGTGTA
TTTTACCGTCACACCGGGAACCAGACAATAGAAATTCAACAACATCTGGT
CTCTTAAATGTCCGAGCATGGCTTTGTAAAGCAAAGCATGGGTTGTTGAA
AAAGAAAAGGGTTAGTTTCAACTAAGCGTTTATCGTAAAAATTATTGATG
CCAATCCCATATTGTCTAGTGGTTAGTTTTTATGGAGAGGTTTCCGGAAG
GGAAAAATAAGATAAAGATAAAGAAAATAAGTGTTTATCGTAAAACTTAT
TAATGCTAATCCCATATTGTCTAGTGGTTAGGATACCTGGCTCTCACCCA
GGAGGCCCGGGTTCAATTCCCGGTATGGGAATAAACATAAAAATTTGCCA
TGTATTGGGAACACATTAATTGCATACATCACATTCATCTCAATTAATAC
ATCATGTTTCTGACCTGGCCTACCTAGGAATCAGACATTTTCCTTGTAGT
TTTTTCCATACTTAATTCATTCTTGCTCATGACTGTAATTTTAGACAACA
GGTGGCGGACTTCACTCCTAAATATTCATGATTTTCCAAATTAGATAAAT
AATTTGTTGCGATGACCGAGAATCGAACTCGGGTCGATTGCTTGGAAGGC
AACCATGCTAACCACTATACCACCATCGCTTGTTGTTATTGTAAGAGACT
CGTTTGAAAAATCTACTCCGGAAGTACATCTTCCAAGAGAAAAACCTGTC
AGGAGTGGGATTTGAACCCACGCCTTCATTGAAGACCAGAATTCTGATGC
TTCTCTTGGAGAAGTAAGGTTTTTATCCTTGAGTCTGGCGCCTTAGACCG
CTCGGCCATCCTGACTTATTTATATTACTTGTACCATAAGTAATAATTAC
GCTGTTCATCAACAAACTCAATAAAGCGCTTAACTTTTAATTAATAACGC
TTTCCGACAGCAAAGCTTTTGCTTCAGCTATCAGAAGAAGGAGAAGAAGT
AGAAGGAGAAGAAGAAGAAGAAGAAGACGGCTGCGGCGGTGGTGGCGGTG
TATTTTACCGTCACACCGGGAACCAGACAATAGAAATTCAACAACATCTG
GTCTCTTAAATGTCCGAGCATGGCTTTGTAAAGCAAAGCATGGGTTGTTG
AAAAAGAAAAGGGTTAGTTTCAACTAAGCGTTTATCGTAAAAATTATTGA
TGCCAATCCCATATTGTCTAGTGGTTAGTTTTTATGGAGAGGTTTCCGGA
AGGGAAAAATAAGATAAAGATAAAGAAAATAAGTGTTTATCGTAAAACTT
ATTAATGCTAATCCCATATTGTCTAGTGGTTAGGATACCTGGCTCTCACC
CAGGAGGCCCGGGTTCAATTCCCGGTATGGGAATAAACATAAAAATTTGC
CATGTATTGGGAACACATTAATTGCATACATCACATTCATCTCAATTAAT
ACATCATGTTTCTGACCTGGCCTACCTAGGAATCAGACATTTTCCTTGTA
GTTTTTTCCATACTTAATTCATTCTTGCTCATGACTGTAATTTTAGACAA
CAGGTGGCGGACTTCACTCCTAAATATTCATGATTTTCCAAATTAGATAA
ATAATTTGTTGCGATGACCGAGAATCGAACTCGGGTCGATTGCTTGGAAG
GCAACCATGCTAACCACTATACCACCATCGCTTGTTGTTATTGTAAGAGA
CTCGTTTGAAAAATCTACTCCGGAAGTACATCTTCCAAGAGAAAAACCTG
TCAGGAGTGGGATTTGAACCCACGCCTTCATTGAAGACCAGAATTCTGAT
GCTTCTCTTGGAGAAGTAAGGTTTTTATCCTTGAGTCTGGCGCCTTAGAC
CGCTCGGCCATCCTGACTTATTTATATTACTTGTACCATAAGTAATAATT
ACGCTGTTCATCAACAAACTCAATAAAGCGCTTAACTTTTAATTAATAAC
GCTTTCCGACAGCAAAGCTTTTGCTTCAGCTATCAGAAGAAGGAGAAGAA
GTAGAAGGAGAAGAAGAAGAAGAAGAAGACGGCTGCGGCGGTGGTGGCGG
TGTATTTTACCGTCACACCGGGAACCAGACAATAGAAATTCAACAACATC
TGGTCTCTTAAATGTCCGAGCATGGCTTTGTAAAGCAAAGCATGGGTTGT
TGAAAAAGAAAAGGGTTAGTTTCAACTAAGCGTTTATCGTAAAAATTATT
GATGCCAATCCCATATTGTCTAGTGGTTAGTTTTTATGGAGAGGTTTCCG
GAAGGGAAAAATAAGATAAAGATAAAGAAAATAAGTGTTTATCGTAAAAC
TTATTAATGCTAATCCCATATTGTCTAGTGGTTAGGATACCTGGCTCTCA
CCCAGGAGGCCCGGGTTCAATTCCCGGTATGGGAATAAACATAAAAATTT
GCCATGTATTGGGAACACATTAATTGCATACATCACATTCATCTCAATTA
ATACATCATGTTTCTGACCTGGCCTACCTAGGAATCAGACATTTTCCTTG
TAGTTTTTTCCATACTTAATTCATTCTTGCTCATGACTGTAATTTTAGAC
AACAGGTGGCGGACTTCACTCCTAAATATTCATGATTTTCCAAATTAGAT
AAATAATTTGTTGCGATGACCGAGAATCGAACTCGGGTCGATTGCTTGGA
AGGCAACCATGCTAACCACTATACCACCATCGCTTGTTGTTATTGTAAGA
GACTCGTTTGAAAAATCTACTCCGGAAGTACATCTTCCAAGAGAAAAACC
TGTCAGGAGTGGGATTTGAACCCACGCCTTCATTGAAGACCAGAATTCTG
ATGCTTCTCTTGGAGAAGTAAGGTTTTTATCCTTGAGTCTGGCGCCTTAG
ACCGCTCGGCCATCCTGACTTATTTATATTACTTGTACCATAAGTAATAA
TTACGCTGTTCATCAACAAACTCAATAAAGCGCTTAACTTTTAATTAATA
ACGCTTTCCGACAGCAAAGCTTTTGCTTCAGCTATCAGAAGAAGGAGAAG
AAGTAGAAGGAGAAGAAGAAGAAGAAGAAGACGGCTGCGGCGGTGGTGGC
GGTGTATTTTACCGTCACACCGGGAACCAGACAATAGAAATTCAACAACA
TCTGGTCTCTTAAATGTCCGAGCATGGCTTTGTAAAGCAAAGCATGGGTT
GTTGAAAAAGAAAAGGGTTAGTTTCAACTAAGCGTTTATCGTAAAAATTA
TTGATGCCAATCCCATATTGTCTAGTGGTTAGTTTTTATGGAGAGGTTTC
CGGAAGGGAAAAATAAGATAAAGATAAAGAAAATAAGTGTTTATCGTAAA
ACTTATTAATGCTAATCCCATATTGTCTAGTGGTTAGGATACCTGGCTCT
CACCCAGGAGGCCCGGGTTCAATTCCCGGTATGGGAATAAACATAAAAAT
TTGCCATGTATTGGGAACACATTAATTGCATACATCACATTCATCTCAAT
TAATACATCATGTTTCTGACCTGGCCTACCTAGGAATCAGACATTTTCCT
TGTAGTTTTTTCCATACTTAATTCATTCTTGCTCATGACTGTAATTTTAG
ACAACAGGTGGCGGACTTCACTCCTAAATATTCATGATTTTCCAAATTAG
ATAAATAATTTGTTGCGATGACCGAGAATCGAACTCGGGTCGATTGCTTG
GAAGGCAACCATGCTAACCACTATACCACCATCGCTTGTTGTTATTGTAA
GAGACTCGTTTGAAAAATCTACTCCGGAAGTACATCTTCCAAGAGAAAAA
CCTGTCAGGAGTGGGATTTGAACCCACGCCTTCATTGAAGACCAGAATTC
TGATGCTTCTCTTGGAGAAGTAAGGTTTTTATCCTTGAGTCTGGCGCCTT
AGACCGCTCGGCCATCCTGACTTATTTATATTACTTGTACCATAAGTAAT
AATTACGCTGTTCATCAACAAACTCAATAAAGCGCTTAACTTTTAATTAA
TAACGCTTTCCGACAGCAAAGCTTTTGCTTCAGCTATCAGAAGAAGGAGA
AGAAGTAGAAGGAGAAGAAGAAGAAGAAGAAGACGGCTGCGGCGGTGGTG
GCGGTGTATTTTACCGTCACACCGGGAACCAGACAATAGAAATTCAACAA
CATCTGGTCTCTTAAATGTCCGAGCATGGCTTTGTAAAGCAAAGCATGGG
TTGTTGAAAAAGAAAAGGGTTAGTTTCAACTAAGCGTTTATCGTAAAAAT
TATTGATGCCAATCCCATATTGTCTAGTGGTTAGTTTTTATGGAGAGGTT
TCCGGAAGGGAAAAATAAGATAAAGATAAAGAAAATAAGTGTTTATCGTA
AAACTTATTAATGCTAATCCCATATTGTCTAGTGGTTAGGATACCTGGCT
CTCACCCAGGAGGCCCGGGTTCAATTCCCGGTATGGGAATAAACATAAAA
ATTTGCCATGTATTGGGAACACATTAATTGCATACATCACATTCATCTCA
ATTAATACATCATGTTTCTGACCTGGCCTACCTAGGAATCAGACATTTTC
CTTGTAGTTTTTTCCATACTTAATTCATTCTTGCTCATGACTGTAATTTT
AGACAACAGGTGGCGGACTTCACTCCTAAATATTCATGATTTTCCAAATT
AGATAAATAATTTGTTGCGATGACCGAGAATCGAACTCGGGTCGATTGCT
TGGAAGGCAACCATGCTAACCACTATACCACCATCGCTTGTTGTTATTGT
AAGAGACTCGTTTGAAAAATCTACTCCGGAAGTACATCTTCCAAGAGAAA
AACCTGTCAGGAGTGGGATTTGAACCCACGCCTTCATTGAAGACCAGAAT
TCTGATGCTTCTCTTGGAGAAGTAAGGTTTTTATCCTTGAGTCTGGCGCC
TTAGACCGCTCGGCCATCCTGACTTATTTATATTACTTGTACCATAAGTA
ATAATTACGCTGTTCATCAACAAACTCAATAAAGCGCTTAACTTTTAATT
AATAACGCTTTCCGACAGCAAAGCTTTTGCTTCAGCTATCAGAAGAAGGA
GAAGAAGTAGAAGGAGAAGAAGAAGAAGAAGAAGACGGCTGCGGCGGTGG
TGGCGGTGTATTTTACCGTCACACCGGGAACCAGACAATAGAAATTCAAC
AACATCTGGTCTCTTAAATGTCCGAGCATGGCTTTGTAAAGCAAAGCATG
GGTTGTTGAAAAAGAAAAGGGTTAGTTTCAACTAAGCGTTTATCGTAAAA
ATTATTGATGCCAATCCCATATTGTCTAGTGGTTAGTTTTTATGGAGAGG
TTTCCGGAAGGGAAAAATAAGATAAAGATAAAGAAAATAAGTGTTTATCG
TAAAACTTATTAATGCTAATCCCATATTGTCTAGTGGTTAGGATACCTGG
CTCTCACCCAGGAGGCCCGGGTTCAATTCCCGGTATGGGAATAAACATAA
AAATTTGCCATGTATTGGGAACACATTAATTGCATACATCACATTCATCT
CAATTAATACATCATGTTTCTGACCTGGCCTACCTAGGAATCAGACATTT
TCCTTGTAGTTTTTTCCATACTTAATTCATTCTTGCTCATGACTGTAATT
TTAGACAACAGGTGGCGGACTTCACTCCTAAATATTCATGATTTTCCAAA
TTAGATAAATAATTTGTTGCGATGACCGAGAATCGAACTCGGGTCGATTG
CTTGGAAGGCAACCATGCTAACCACTATACCACCATCGCTTGTTGTTATT
GTAAGAGACTCGTTTGAAAAATCTACTCCGGAAGTACATCTTCCAAGAGA
AAAACCTGTCAGGAGTGGGATTTGAACCCACGCCTTCATTGAAGACCAGA
ATTCTGATGCTTCTCTTGGAGAAGTAAGGTTTTTATCCTTGAGTCTGGCG
CCTTAGACCGCTCGGCCATCCTGACTTATTTATATTACTTGTACCATAAG
TAATAATTACGCTGTTCATCAACAAACTCAATAAAGCGCTTAACTTTTAA
TTAATAACGCTTTCCGACAGCAAAGCTTTTGCTTCAGCTATCAGAAGAAG
GAGAAGAAGTAGAAGGAGAAGAAGAAGAAGAAGAAGACGGCTGCGGCGGT
GGTGGCGGTGTATTTTACCGTCACACCGGGAACCAGACAATAGAAATTCA
ACAACATCTGGTCTCTTAAATGTCCGAGCATGGCTTTGTAAAGCAAAGCA
TGGGTTGTTGAAAAAGAAAAGGGTTAGTTTCAACTAAGCGTTTATCGTAA
AAATTATTGATGCCAATCCCATATTGTCTAGTGGTTAGTTTTTATGGAGA
GGTTTCCGGAAGGGAAAAATAAGATAAAGATAAAGAAAATAAGTGTTTAT
CGTAAAACTTATTAATGCTAATCCCATATTGTCTAGTGGTTAGGATACCT
GGCTCTCACCCAGGAGGCCCGGGTTCAATTCCCGGTATGGGAATAAACAT
AAAAATTTGCCATGTATTGGGAACACATTAATTGCATACATCACATTCAT
CTCAATTAATACATCATGTTTCTGACCTGGCCTACCTAGGAATCAGACAT
TTTCCTTGTAGTTTTTTCCATACTTAATTCATTCTTGCTCATGACTGTAA
TTTTAGACAACAGGTGGCGGACTTCACTCCTAAATATTCATGATTTTCCA
AATTAGATAAATAATTTGTTGCGATGACCGAGAATCGAACTCGGGTCGAT
TGCTTGGAAGGCAACCATGCTAACCACTATACCACCATCGCTTGTTGTTA
TTGTAAGAGACTCGTTTGAAAAATCTACTCCGGAAGTACATCTTCCAAGA
GAAAAACCTGTCAGGAGTGGGATTTGAACCCACGCCTTCATTGAAGACCA
GAATTCTGATGCTTCTCTTGGAGAAGTAAGGTTTTTATCCTTGAGTCTGG
CGCCTTAGACCGCTCGGCCATCCTGACTTATTTATATTACTTGTACCATA
AGTAATAATTACGCTGTTCATCAACAAACTCAATAAAGCGCTTAACTTTT
AATTAATAACGCTTTCCGACAGCAAAGCTTTTGCTTCAGCTATCAGAAGA
AGGAGAAGAAGTAGAAGGAGAAGAAGAAGAAGAAGAAGACGGCTGCGGCG
GTGGTGGCGGTGTATTTTACCGTCACACCGGGAACCAGACAATAGAAATT
CAACAACATCTGGTCTCTTAAATGTCCGAGCATGGCTTTGTAAAGCAAAG
CATGGGTTGTTGAAAAAGAAAAGGGTTAGTTTCAACTAAGCGTTTATCGT
AAAAATTATTGATGCCAATCCCATATTGTCTAGTGGTTAGTTTTTATGGA
GAGGTTTCCGGAAGGGAAAAATAAGATAAAGATAAAGAAAATAAGTGTTT
ATCGTAAAACTTATTAATGCTAATCCCATATTGTCTAGTGGTTAGGATAC
CTGGCTCTCACCCAGGAGGCCCGGGTTCAATTCCCGGTATGGGAATAAAC
ATAAAAATTTGCCATGTATTGGGAACACATTAATTGCATACATCACATTC
ATCTCAATTAATACATCATGTTTCTGACCTGGCCTACCTAGGAATCAGAC
ATTTTCCTTGTAGTTTTTTCCATACTTAATTCATTCTTGCTCATGACTGT
AATTTTAGACAACAGGTGGCGGACTTCACTCCTAAATATTCATGATTTTC
CAAATTAGATAAATAATTTGTTGCGATGACCGAGAATCGAACTCGGGTCG
ATTGCTTGGAAGGCAACCATGCTAACCACTATACCACCATCGCTTGTTGT
TATTGTAAGAGACTCGTTTGAAAAATCTACTCCGGAAGTACATCTTCCAA
GAGAAAAACCTGTCAGGAGTGGGATTTGAACCCACGCCTTCATTGAAGAC
CAGAATTCTGATGCTTCTCTTGGAGAAGTAAGGTTTTTATCCTTGAGTCT
GGCGCCTTAGACCGCTCGGCCATCCTGACTTATTTATATTACTTGTACCA
TAAGTAATAATTACGCTGTTCATCAACAAACTCAATAAAGCGCTTAACTT
TTAATTAATAACGCTTTCCGACAGCAAAGCTTTTGCTTCAGCTATCAGAA
GAAGGAGAAGAAGTAGAAGGAGAAGAAGAAGAAGAAGAAGACGGCTGCGG
CGGTGGTGGCGGTGTATTTTACCGTCACACCGGGAACCAGACAATAGAAA
TTCAACAACATCTGGTCTCTTAAATGTCCGAGCATGGCTTTGTAAAGCAA
AGCATGGGTTGTTGAAAAAGAAAAGGGTTAGTTTCAACTAAGCGTTTATC
GTAAAAATTATTGATGCCAATCCCATATTGTCTAGTGGTTAGTTTTTATG
GAGAGGTTTCCGGAAGGGAAAAATAAGATAAAGATAAAGAAAATAAGTGT
TTATCGTAAAACTTATTAATGCTAATCCCATATTGTCTAGTGGTTAGGAT
ACCTGGCTCTCACCCAGGAGGCCCGGGTTCAATTCCCGGTATGGGAATAA
ACATAAAAATTTGCCATGTATTGGGAACACATTAATTGCATACATCACAT
TCATCTCAATTAATACATCATGTTTCTGACCTGGCCTACCTAGGAATCAG
ACATTTTCCTTGTAGTTTTTTCCATACTTAATTCATTCTTGCTCATGACT
GTAATTTTAGACAACAGGTGGCGGACTTCACTCCTAAATATTCATGATTT
TCCAAATTAGATAAATAATTTGTTGCGATGACCGAGAATCGAACTCGGGT
CGATTGCTTGGAAGGCAACCATGCTAACCACTATACCACCATCGCTTGTT
GTTATTGTAAGAGACTCGTTTGAAAAATCTACTCCGGAAGTACATCTTCC
AAGAGAAAAACCTGTCAGGAGTGGGATTTGAACCCACGCCTTCATTGAAG
ACCAGAATTCTGATGCTTCTCTTGGAGAAGTAAGGTTTTTATCCTTGAGT
CTGGCGCCTTAGACCGCTCGGCCATCCTGACTTATTTATATTACTTGTAC
CATAAGTAATAATTACGCTGTTCATCAACAAACTCAATAAAGCGCTTAAC
TTTTAATTAATAACGCTTTCCGACAGCAAAGCTTTTGCTTCAGCTATCAG
AAGAAGGAGAAGAAGTAGAAGGAGAAGAAGAAGAAGAAGAAGACGGCTGC
GGCGGTGGTGGCGGTGTATTTTACCGTCACACCGGGAACCAGACAATAGA
AATTCAACAACATCTGGTCTCTTAAATGTCCGAGCATGGCTTTGTAAAGC
AAAGCATGGGTTGTTGAAAAAGAAAAGGGTTAGTTTCAACTAAGCGTTTA
TCGTAAAAATTATTGATGCCAATCCCATATTGTCTAGTGGTTAGTTTTTA
TGGAGAGGTTTCCGGAAGGGAAAAATAAGATAAAGATAAAGAAAATAAGT
GTTTATCGTAAAACTTATTAATGCTAATCCCATATTGTCTAGTGGTTAGG
ATACCTGGCTCTCACCCAGGAGGCCCGGGTTCAATTCCCGGTATGGGAAT
AAACATAAAAATTTGCCATGTATTGGGAACACATTAATTGCATACATCAC
ATTCATCTCAATTAATACATCATGTTTCTGACCTGGCCTACCTAGGAATC
AGACATTTTCCTTGTAGTTTTTTCCATACTTAATTCATTCTTGCTCATGA
CTGTAATTTTAGACAACAGGTGGCGGACTTCACTCCTAAATATTCATGAT
TTTCCAAATTAGATAAATAATTTGTTGCGATGACCGAGAATCGAACTCGG
GTCGATTGCTTGGAAGGCAACCATGCTAACCACTATACCACCATCGCTTG
TTGTTATTGTAAGAGACTCGTTTGAAAAATCTACTCCGGAAGTACATCTT
CCAAGAGAAAAACCTGTCAGGAGTGGGATTTGAACCCACGCCTTCATTGA
AGACCAGAATTCTGATGCTTCTCTTGGAGAAGTAAGGTTTTTATCCTTGA
GTCTGGCGCCTTAGACCGCTCGGCCATCCTGACTTATTTATATTACTTGT
ACCATAAGTAATAATTACGCTGTTCATCAACAAACTCAATAAAGCGCTTA
ACTTTTAATTAATAACGCTTTCCGACAGCAAAGCTTTTGCTTCAGCTATC
AGAAGAAGGAGAAGAAGTAGAAGGAGAAGAAGAAGAAGAAGAAGACGGCT
GCGGCGGTGGTGGCGGTGTATTTTACCGTCACACCGGGAACCAGACAATA
GAAATTCAACAACATCTGGTCTCTTAAATGTCCGAGCATGGCTTTGTAAA
GCAAAGCATGGGTTGTTGAAAAAGAAAAGGGTTAGTTTCAACTAAGCGTT
TATCGTAAAAATTATTGATGCCAATCCCATATTGTCTAGTGGTTAGTTTT
TATGGAGAGGTTTCCGGAAGGGAAAAATAAGATAAAGATAAAGAAAATAA
GTGTTTATCGTAAAACTTATTAATGCTAATCCCATATTGTCTAGTGGTTA
GGATACCTGGCTCTCACCCAGGAGGCCCGGGTTCAATTCCCGGTATGGGA
ATAAACATAAAAATTTGCCATGTATTGGGAACACATTAATTGCATACATC
ACATTCATCTCAATTAATACATCATGTTTCTGACCTGGCCTACCTAGGAA
TCAGACATTTTCCTTGTAGTTTTTTCCATACTTAATTCATTCTTGCTCAT
GACTGTAATTTTAGACAACAGGTGGCGGACTTCACTCCTAAATATTCATG
ATTTTCCAAATTAGATAAATAATTTGTTGCGATGACCGAGAATCGAACTC
GGGTCGATTGCTTGGAAGGCAACCATGCTAACCACTATACCACCATCGCT
TGTTGTTATTGTAAGAGACTCGTTTGAAAAATTCAATCAGTCGGAAAAAG
ATCTGAAAAAGATATGTCAGAAGTGGGATTTGAACCCACGCCTTCTATCG
AAGATCAGAATGCTTAATCCCTTCATTTACAGGTAAGCTGTTCGCTTGAG
TCTGGCGCCTTAGACCGCTCGGCCATCCTGACTTATTTATATTACTTGTA
CCATAAGTAATAATTACGCTGTTCATCAACAAACTCAATAAAGCGCTTAA
CTTTTAATTAATAACGCTTTCCGACAGCAAAGCTTTTGCTTCAGCTATCA
GAAGAAGGAGAAGAAGTAGAAGGAG
>rnd-1_family-56#Unknown ( RepeatScout Family Size = 138, Final Multiple Alignment Size = 100, Localized to 931 out of 1064 contigs )
GTCTTCGCCTTCGCCTCGCGCCGTCTTCGTCGCCGTCTTCGCCTTCGTCT
CCGTCTCGTCGTCTTCGCCGTCTTCGTCTNCGCCATCGCCTCGTCGCCGT
CTTCGCCTTCGCCCTTCACGTAGGGAGTTCACCGTGGATCGTCGCTNTGG
TATTGTTTTGTTTTGCATTGTTATGTTTAAGTTAACCCGTTGGCTGCCAC
CCCGTTTGCGTCCCATTTTTTTTGTAGCTTGTAGGGACCGGCCGCGATGG
CCTTCGCCGCAAGGCGCCTTAGGCAATGCACCAGTAGGGACTTCTCTTTG
TCGATGCGGTGGCGGATTCCTGAGGGTGTGCATTCCCGTAACGGNTTCCG
TCACCGTGTCAGCCCGGACTTGTCTTCGGACAAGTCCCACCTTGNTCGCG
ATCCTTCTGACGCGATGCGTAGCTACTGTAGTTTAAGCAACCTACGGGTT
GCGTGGCCTGGCAGCCAACGGGTTAACTTAGTTAAGTGTATGTATGTTTG
TGTATATATTTGTGTTTATATTTATTGTTATGTAAAATAGTGGTGGAATT
GTTGGGTGGAGGTGGGACAATAAAAACAATTTCAATTTTAATTTATTCTT
TGTGTTTATTTCATTTTACCTTATTCGAATTTATNCAAATCAAAGATAAA
CTTAGATTATTTGTTTTCCCAACCTATTTCACTCTAAGTCCAGCCATCTC
AAGAGTACTTATTTCAATAGATTTCACAGTCGGTGAAACATCAGTGAATA
AATTNTTTTCTTTGTTCCATTTGACTGTCGAGTGCAATCACTTGGCAAAA
AAAGGGAAAAAATGACTNAAACAAACTAACTTCACATGGTGGCATCACAA
AAGGAATTAACCATTACCNTCTTTAACTCCTTTGTTTCCGTTGAATGAGG
TAATAATTCAACAAACACAAGAATGATACTGGATATGTTTTATTTACACT
GACAACATAACATTGGTGGCATTCCNTTCTGTCACCGAGTGACTCCAACG
CCAATGCAACACATCAGGTGCCTCCAGGATCTCTGCAAATTAAAACTGTA
AACCACTATTGAAAAAACCAAGTCCTGGATTGAACCAAGTCACTGAATGA
TTCTGCGGCCACCACAGTACATCAGGTACATCCCGAAGACCTGAAAGCAC
GATTACAAAAACTTAAACTATTAACAATAAATTCTAACATCACCTGATGA
CACCTCCAAGAATCTAAGAGATTTAGATAGGGAAAAAGATTATAAGAACT
ACTTTTTTTACGTATCACCTTTGGTACAAAATGGGTGTATTAGACTAACG
GAGATGAAAAACGTGCTAGCAAAGCCAAGCCATGCTCCTCCTTTAAAAAT
TTAAAATATATGTGGTACGATGTTTCTTTGACATGAATTTTTGCCATAAT
ACCTTGAACAACTCTGCATTGATTGAATTCACAAGATGCAGCTCAAAACA
CACGGAATCGGTGGTGAAATTTCAAGAAGAGAGACGTTCGTTTNAGCANC
CATCCTCAGTCCGAAGCCACGCGAAATGGAACAGCTGACGGGACAGCTGA
CATGCCCATAAAAATTCTACGGAGTTAGTTATTTCTCCCCTAGATGTCTT
GAAAATAT
>rnd-1_family-61#LTR/Gypsy ( RepeatScout Family Size = 133, Final Multiple Alignment Size = 100, Localized to 931 out of 1064 contigs )
AAGTTGGCGNTTTTGCGTNGACTACCGNCGGCTGAACGCNGTNACGGTAA
AGGATGTNTACCCGCTGCCGAGGATCGAAGAGACGCTGTCTCGGATGGGG
AGCGCTAGCATCTTTTCAACGNTGGACCTNNAGAGCGGGTACTGGCAGGT
ACCAGTNGACGAAGAGGATAAAGNCAAGACGGCNTTCGTNACNCCNGACG
GNCTNTACCAGTTTCGNGTNATGCCGTTCGGGTTGGCCTCCGCNCCGGGC
ACNTTCCAGCGGNTGATGGATNTGGTNTTAGCCGGNCTGAGATGGACGAC
GTGCCTCGTCTACCTGGACGACGTCGTCGTCTACGCGGCAGATGCCGAGG
AACATCTGGAGCGACTGCGACAAGTGTTGACCGCCCTGCGGAAGGCCGAN
TTGAAGCTGAAGNTGGNAAAATGTNCNTTCGGAGCCAGCGAAGTNAAGGC
NTTGGGTCACGTNGTNAGCGAGGACGGNATCGGNCCNGACCCGGAGAAAN
TTAANGCNGTNGAAAANTTCCCTCGCCGCCGACCCTGTGTAAGCCAAGCG
AAAAGTCGAAGCGNGTGCGGAGCTTTNTNGGNCTNTGCTCGTATTACCGN
AGGTTCATTCCNNANTTCGCCCANGCGGCGAAACCGCTNACGGACNTGNT
NAAAAAGGGCGGTTGCTTCGTGTGGGGAGAGNCGCAAGAAGCAGCTTCGA
GCTGATGAAGCAGGCGCTAGTGAGNGCGGCCACNTTGGCNTACCCCGATT
NTACAAGGCCGTTCGAAATNCATCCCGACGCCTGCGANTACGGCATAGGG
GCGGTGCTGNTACAACGCGTAAACAACGTGAGAGGCCNCTGGCCTACGCC
AGCCGNCTGTTGTCNNCAAGTGAGNNGAACTACTCGATCACGGAGAAAGA
GTGCCTNGCCTTGGTNTGGGCCGTNAAGAAATTTCGNNGTTACATNTGGG
GAACGGAAACTNTGGTGGTNACNGACCACCACGCCCTGTGTTGGCTGNTG
ACCAAGAAGGATCTAGCNGGNCGNCTAGCNCGNTGGAGCCTGCAGCTNCA
GGAGTTCCTACTACGNATCGTGCACCGNAGCGGGAGACTNCACGCGGACG
CGGACGCGTTTT
>rnd-1_family-22#Unknown ( RepeatScout Family Size = 295, Final Multiple Alignment Size = 100, Localized to 931 out of 1064 contigs )
AACTGTTTACAAAATTATTGCGTTCATGAAAACAGTGTAATTGTTTACGA
ATTAAATAATCATTAATCATATATAAATACTTTTTTCAAAATTTTAAATA
TTATATATCTCATCAAAATTTTATTTAATTATATTCATTAGTTAGATTTG
CTCTGAATACTATTAACGCANACAAGTCTNGAACGCGGATCTCCCGCGTC
GCCGACGGAAACGTATCCAATAAGCCACTAACAATTTACTAACAGATAGC
TAGCATACTGATAAAAATAATTTGGTGTTTCCATATGCTACCCGATTACC
CGACCCGATAATGACAATAACGAGTAATGGAAAGACTCTATTTTGTATTG
CAAAAATTGTTCTACTTAGCCGGGGGGTAGGGGAGTCTACCGATAATACA
GTCTACACTTTTTTCCAGACATTTAATACCTAGGGCAAAAAAAGTGTCTG
GACTGACATTACCCAACCCCCCTTATGATGATTTTGCGCCAAAACCGCCC
TACCTCTCCTTAAAAAGGTAAACTATTAATATTTTCTACCCACAGATGGC
TTTTTCAAAATAAATCGGTGTTCACCTTTTTGTGCAGGATACTGTACAT
>rnd-1_family-89#SINE? ( RepeatScout Family Size = 110, Final Multiple Alignment Size = 100, Localized to 931 out of 1064 contigs )
TTTCACAGAATTTAATTTAACTCTTTCGGGAATCGAACCCTAAACTTTCG
GCGTACCGCGCCGATGCTCAACCGTTGAGCCATGAGTTACATTTAATTTT
GCACTAATATTAGAAGGCACGAAAAGATAATAAAGGCAATTTTTATAGGC
TCGTAAAACTATATGCTAACCTGAATGATTGTATTCAAGGATCATAGCTC
TGTGGTAGAACGTTGGTGTACGGATCCAAAGGTCTCGGGTTCAAATCCCG
GNTGAAGGTTAACACGTTAAAT
>rnd-1_family-16#Unknown ( RepeatScout Family Size = 448, Final Multiple Alignment Size = 100, Localized to 931 out of 1064 contigs )
NNNNNTAGGGAGGAGGGGATTACCCACTACCCGTTAAACCGCACCGACCT
GCCCTAAAAAAATGGCTAACCGGTTTACCACTCGAGTAATTACTTTTTAA
GCAATATTTTACAGAAATGGATAGNNCTTATCAAGAGCTATCCATTTCTG
TAAAATTATTAAATAGTTTTCCCGCAAAAAATTATTTAAATTTCACGTAT
TACTGGGGGAGGGGATTACCCGATACCCGTTAAACCGCACCGACCTACCC
GAAAAATGGCNAATCGGTTTACTACTCNAGTAAGTATTTTTAAGCAATAA
TTTTACAGAAATGGATAGATCTTATCAAGAGCTATCCATTTCTGTAAAAT
TTGTTTATTTCGGACTTATAGTTTTCCCGATAAAGTTATTTAATTTCGTG
TATTACTGGGANGAGGGGATTACCCGAGACCCGTTAAACCGCACCGACCT
ACCCGAAAAATGGCCGATCGGTTTACTACTCGAGTAGGTACTTTTCAAGC
GATNTTTTTTC
>rnd-1_family-103#Unknown ( RepeatScout Family Size = 100, Final Multiple Alignment Size = 100, Localized to 931 out of 1064 contigs )
CATTTTCAATCGTCGATACCTTTACAGGGCCGTCGATTGNTAATTCCGTT
TTCGTCCGTCTTTACATTTTCAATCGTCGATACCTTTACAGGGCCGTCGA
TTGTTAAT
>rnd-1_family-15#Unknown ( RepeatScout Family Size = 456, Final Multiple Alignment Size = 100, Localized to 931 out of 1064 contigs )
TATCACAGTGTATTCACATTGAATACAAGTATATTTGATCCTGTTTACAT
GTAGAAGTATAAAATATAGCCTGGGCTCATA
>rnd-1_family-29#Unknown ( RepeatScout Family Size = 198, Final Multiple Alignment Size = 100, Localized to 931 out of 1064 contigs )
AATAGAGCAGTAAAACATCCTACGTTGCACGTTCTCCACAAATGCGAAAA
TCTCATTTGTGTCGAAGTTGGTCTGCTGCGGCTGCAGCGTCTTATGGAGA
AACCAACTTCTTCACGTTAAAAAATAAGTTTTCATAAATATAATTAAGAT
TTTCCCCCTTTTCTTCCTAGCAGTGGGTACCCTATTCATTTTTTCATTTC
CCAATTTTTTTTCTAGCCCTAGTTCTATCTGGTTTATTTTTATTTAGCTA
TTGTTTGTGAATGGTTTGTTGTTCATCCCCTTGTAGCAGACGAATTTCTG
GCAGCAAACGAAATTCTTCGGCTAAAAGAGACGAGCAACTTACAAACAAA
AATAAAATAAAAATAAAGTAGATAGAACTGGGGCTAGAAAAAAAAATTGG
GAAATGAAAAGATGAATAGGGTACCCACTGCTAGGAAGAAAAGGGGGAAA
TCTAAATTATAGTTATGAAAACTTAATTTTTAACGTGAAGAAGATGGTTT
CTCCATAAGACGCTGCAGCCGCAGCAGACCAACTTGGACACAAATGAGAT
TTTCGCATTTGTGGAAAACGCGCAACGCAGGATGTTTTACTGCTCTAT
>rnd-1_family-25#Unknown ( RepeatScout Family Size = 218, Final Multiple Alignment Size = 100, Localized to 931 out of 1064 contigs )
CCATGGACTACTCCAACTACAGGACGGGATTCTTTCCCTATCTCGCCGTG
TTAAAGCTTGTCGGGTGGGCTATTTTCACGAAAATAAAAAACANATCATT
AAATGCAGCTTTAAAAGGCGATTCTAACTATNCAATTTTTTCTTTATGAA
ACGTATAACTTAAGAAGATATTTNGATTTTAATTTCGGAAGGAGGGGGAA
AAGGGCGGGCCGCCGGTGCCATCTATCAACCAAAAATCGCAAGTTCTTGC
NGGTTGACAACTGAACTCGAAATTGTCGGGTGCCATCTATCAACTAAAAT
CGCATGNTCTTGCTGATTGACAACTGAACTCGAAATTGTAGAAAGAAAAC
AAGCAATGAGTTAGGATTTTTGGCTCCCAGATGGCACCGGCGGCCCGCCC
AATTTCCCTATTTTCTGATAGAAAATAATTAATATCTCNTTAAGGGTTAA
TTTTCAATATAGGGACATTTGGTAAGTCAATAATTATTTTTTAAAACTGA
ATTTAATAAAAAATAAAAAAAAATTACATGGCCGACATAGGAAATGTCGA
AGAGTCCCGTCCTTAAGTTAGAGTAGTCCATG
>rnd-1_family-49#Unknown ( RepeatScout Family Size = 148, Final Multiple Alignment Size = 100, Localized to 931 out of 1064 contigs )
AGAGTCATAGACCCCTGGTTGCTCCACTATGGCTATTTTCCCTCTCAGAA
AAGGGGTACCCTCTTGCGGGGAATACTATACGAAAAAACGGGGGTTTTGG
GTCGGGGCGGTCGGGGCGAAAGAGTGATTTTCCGCCCGGCGGGAGCGCCT
CTTGCGGGTGTGTTGTTTCACTCCACGCAGAAACTCATTTGTCGNCAGAT
GGCGNTCCCACCGGGCGGAAAATCACTCTTACGCCCCGACCTGCCCCGAC
CCAAAACCCTCGTTTTTTCGTATAGT
>rnd-1_family-63#LTR/Gypsy ( RepeatScout Family Size = 130, Final Multiple Alignment Size = 100, Localized to 931 out of 1064 contigs )
AGCCCGTGGTCATCGCCNGTNGTNCTGGTGAAGAAAAAGGACGGGANNTG
GCGATTTTGCGTCGACTACCGNCGNCTGAACGCAGTNACGACGAAGGATG
TNTACCCNCTGCCGNGGATNGACGACGCGCTGTCCAGATTGGAGGGAGCG
GCTCTTTTCAGCGTTNTGGACCTNCAGAGCGGGTACTGGCAGGTACCAGT
CGCGGAAGNCGATAAGCCGAAGACAGCNTTCGTCACNNCGGACGGNCTNT
ACCAGTTCCGGGTNATGCCGTTCGGGCTATGCNCAGCNCCGGGCACNTTC
CAACGGNTGATGGATATGGTNTTGGCNGGNCTGAAGTGGACCGATTGCCT
NGTCTACCTGGACGACGTCGTCGTCTTTGGAAAAGATGCCGAAGAGCATT
TGGAGAGACTGGGAAAAGTCTTGTCGCGCTTCCGAAAGGCNAATTTAAAG
CTGAAGATGGAAAAAT
>rnd-1_family-19#LTR/Gypsy ( RepeatScout Family Size = 337, Final Multiple Alignment Size = 100, Localized to 931 out of 1064 contigs )
CCCATATAGCACATTTCTGCCGTCGGATGTCCGAATCATGGCCGAACATC
CGTTAGATATCTATGTACTCAATGGGTAGTTCCAGGGATGTCCGTCGGCT
AGTCACCTTGGAAGTGCAATGGATGTGCGAAAATTATATTCTACGGACCT
CCTTCCAACAGCCAAGAAGATTTTCAATTGTTTCATTTAAGGATCGGCCT
CGAGCCAATCGGGGCGCTTTTTTGCCAATCGGGTTTCTCATTTCGGGCCA
TCGAGGCGTGGCTCAGGGTGGAAAATTCTTCTCCCCGAATTCAATTGGGG
TTTAATCGAGGTACTTAATCGGGGAAGCTACCCCGATTGCAATCAATCGA
TTCATCGATGCAAAAAACATAATCGATTGACTGTTTCACCCGATCGATCC
GATAACAACCCCGATAATAGCTCGTTCTACCCGCCTGCCCCGATTTTTAC
TCTGAAACCGAAAGAACGGCATTTTTNAAAATTGCGTCGGGGCAACGGGT
TAACCTCAAATTTTTCCCCGCACCGCCCCGGTTGAAAAAGTGGCACCTCG
ATTCAGCCCCGAATGCACTTTATCGGTGCGGGGCGGTTAACTCGATTAGA
GCTAATCGGGGCCGATCGCTAAGTTTCATTATTAATTGTCAAAATTTATT
TGTTTCCAAAAGGGGAGAACTTAACCGTGTTCAAATTTTTCCCTTGAACG
TATTTTTATTTTAAGTCCAGCATTTAATACGAAAAATTAAAAAAATAAAG
GAGTAGTTATCTATTTGCCGGATGGTTTATTTTTAAATTTATTACAAAAA
AATGAATAAAATATATGTAAGTCGTGAGTTTGTTTGCACAGGCTTNCCGT
TTAGCTTACGGGAACCAAGCCATTGGAAATTAACTTACAGAAAATANATA
TTATTCGGCATTTAATAATATTCGAAGCAAGTATACTTATGATAGGATTT
TAATTTCAAATAATAAAAAACTACTTTAAACTTAATAAATCATGCTGAAG
TTTAAAATTCAAAAAATATTTAGCATAAATTGTTTAATTGCAATTTATAC
ACTTCTGGTTTAACCTAAGTTCGACATCATCTTGACTTCTTAAAAATCCT
GTTGGTGATTTGTTATCGAAAAAAAACTCAAGTGTTTTACAACAATTCGA
TTGGATTGTTCGAAAATGATAATTAGTATATCTGTAGATTGGCACAGTGG
AATAATATTCGACTGTGGTGCGGGAGACCCGAGTTCGAATCCAGATATAG
CCTAATGTTTTTTCAAGATTAGAGGTCCAATACATGTCATATTTATAGCC
AAATGAAAGCCCGTTCGGATATCCTTAGAATGTCCGACGGCGCTGTTGAG
GGCGGTCAAAACCAAAAAAAATTACATCCATAGAACATCCAAATCGGATG
TCGGGCTGTCCGGCGGATATCAAAAAGATGTACTCAACATCCGACCTCGA
CATCTGTCGGACATCCGACGGACTGCATTGTGTTATGTGGG
>rnd-1_family-55#Unknown ( RepeatScout Family Size = 140, Final Multiple Alignment Size = 100, Localized to 931 out of 1064 contigs )
GTTCAGGAAAATTTGCGATTTTTGACGATTTTCGGGTATTTTGAGCTGAT
ACATGGAGTCGACCCCAAATTTGACGAGGATCACGAAAATGTGAATCTTT
TTTCTGACAGACCAACAAATAAGGAGTTATTTGGCATTTTAAAACCGGAA
GTAAAACCGGAAGTTGAAATTCCGGAAATCTAAAAAATGAGCTTTGTTCT
CCTTTAAATGGTTAACAAGATTTTGATAGTTGTAAAAGTAAACTATTGTT
AATAAAAGCTATGCGGTGTTTTAAAAGTTCTAAAAGTACAATTTCAGTTC
TGACACCTAAATAGACTTGAATCGAAAAATCATACATTTAACACGATTAA
ACCCGTTACTTACTTGGTATTTAGTGAAAACCTGCAACCGAAATATGACA
GTACTTGTCAAAACAATGTTTCGGGTTCTACTAGTATCTGGCTGGATGCA
GCTAGACTGCGCAAGGCTCTTTCAATGGTTCGTCTGCTCACGAACTGCCG
CGCATGCGTGAATGAAAATGCCACGAGGAATTACAGTTTTATACTTTTAT
AACCCTCCACTTATCCATCTATTGGTATTCTTCATGGTTTAACCAACAAG
TATCATCAATCAATCCCCCTGAAAAGTGAAGAACACCTCTGGGTTTTAAG
AATAAAGATTGGGTGCCACTGCTAAACGCCACCTGCCAGTTCCAAGCACA
GATTCATTGGGCAAAGCAAACGAAAGAGTCCATTCTTAAAACCGTCATGT
GACGCTTCTCTTTGCAGTACCTTTTCCGCTTACCAAAGACGTCAGAGCTG
TTCTTCACTTTT
>rnd-1_family-82#Unknown ( RepeatScout Family Size = 115, Final Multiple Alignment Size = 100, Localized to 931 out of 1064 contigs )
ATAGAGCAAGTGACTGACGCGTACCCCCTACTGTTTTACGAACGCACCTT
ACTATTTTAAGAGAGAAATTGCGGCTGGCGGCCATGTTTATCTCGAAACA
AACATGGCTTCCAGCCGCAAAAGCTAATCTTAAAACACCAAGGTGCGTTC
GTAAAACAATGGGGGTACGCGTCAGTCACTTGCTCTAT
>rnd-1_family-8#Unknown ( RepeatScout Family Size = 1010, Final Multiple Alignment Size = 100, Localized to 931 out of 1064 contigs )
AAAAATAAACTTGATTTCCGTGATTTTCATTCAATTCTGAATCGAAATCA
TGTATTTTAAGCNAAATTTGAAATTTGGCCAAAAATGAAAAAGTGGGAAG
GGTATAGCCTTCCCACTTTTGTCAAAATCGGCNAAAAACGACATCTCTTG
GAATTCNACAAAAATCACACGGCATAATCGAAATTGAACGCTGATTTCGA
TTNAGTCGTTGGTTTTCTCGTTAGACCAGCCGT
>rnd-1_family-80#Unknown ( RepeatScout Family Size = 115, Final Multiple Alignment Size = 99, Localized to 931 out of 1064 contigs )
CCGCACCGACCTACCCGAAAAATGGCGAATCGGTTTACTNCTCCAATAAG
TACTTTTTAAGCAATATTTTTACAGAAATGGATAGATCTTATCAAGATNT
ATCCATTCCTGTAATTNTTNAAANTTTTGGACTTATAGTTTTCCCG
>rnd-1_family-46#Unknown ( RepeatScout Family Size = 150, Final Multiple Alignment Size = 99, Localized to 931 out of 1064 contigs )
AACAACTACAGACATCAAGCGCGTTATAACAGCAACCAACATCCACAGCA
GCAACANCACNCTGGCAACAATCCTCGAACCACTGAAAATCGAGAAATAA
CCTGCTACAAGTGTAACCGAAGAGGACATATTGCAAGAGAATGTTGGACA
GATATGGCACGTACCAACAACCCAGGTCCCCGATAAACACCATAAAACCA
ATACGTAACTCCCAACTAACATACAATTTAGGATCAGATGTAGAAGTAGA
AATCCCTAAACTGATACGTATTCCCGTTAAAATTTTTAATAAGGAAATCA
TAGCTTTAGTGGACACTGGCGCCGCCGCTAGTTTAGTATCCAGTAAAATA
TTGGATACTCTAGAGTGTAATGAGAACTTAAAACAAGTAAAAAATACGAA
TCCTCCNATTTTTAGAACGGTGTCGGGACAAGAACTTAAATCGATAGGGA
AATTTGAATTTTCAGTTGTTATTAACGATAACCATATTATTAACCATCAC
TTTTATGTTATGAACAACTTAAATGAACAATGCATCTTAGGATTAGATTT
CTTATCTAACAATAATGTGAAGATTAACACTAGAAATCGTCAAATATGTT
ATGATCACTTTGGAGTAGAACATAATTTTGGAAGTAATACCATGCCCATT
TATAGCGTAACATTTAGCAAAGCAGGCATCCATATACCACTAATCCCAAT
TGATAGAGAAGACGAAGATCTTACACAACAAGATTATCGTAACTTAGAAT
CCTTCACTCAATTAGACTTTAATAATAAAACTAAGCAGATAGCTAAGATT
GCTGAAAAAGNAGAACAAGCACTCAATGTATCAGACGACATACGAACTAA
AATTGAAATTTTACTAAAGAAACACGAAGATCTTTTCGCAGACCAAGAAT
CCGACTTGGGTCTAGCTACACAAGTGAAACATCACATCAACATAGGCCAT
AACGCTCCCATTAATCAAAGACTGCGAAGAACACCCGAATCCCTAAAACT
TGTTGTTAAGACTAAAATAGAGGTAATGCTAAGTAACAAAATAATAAGAG
AAAGCCACAGTCCTTTTGCTGCAGCCGTAGTANTGGTACNTAAAAAAGAC
GGAGAGATGCGANTGTGCGTCGACTACAGAGNNTTGAACGNAATTACNAN
NAAAGATNNNTACCCTCTACCTAGGATNGACGACGCGATCGACGCGTTGC
GCGGATCGGTTTATTTTTCNACATTGGACTTACTAAGCGGCTACTGGCAA
ATNGAAATNGAAGAAAGCGATAAANANAAAACAGCTTTCATTTGTGAATT
TGGCCAATACGAATTTAATCGAATGCCGTTCGGTTTAACAAACGCNCCCG
GCACNTTTCAAAGANCGATGAATNACGTNTTGAAAACGGTATTGTACAAA
TTCGCATTGGTTTACCTAGATGACATCATAGTNTTCAGTAATTCAATTAC
TGANCATGTGACACACTTGGAAGCAGTTTTTAGACTCCTTAAANAAGCGG
GCTTAAAGTTGAAAAGGAAGAAGTGCGAATTTTTTAAAGAAGAATTAGAT
TATTTAGGNCACGTCGTATCCGGGAAAGGAATAACACCAAGTCCGAAAAA
ATTAGACGCGATTATNAAATATCCCGCTCCCAAAAACGTAAAAGAATTGA
GNTCATTTTTAGGNCTAGCCAGCTACTACAGAAGATTTATTAGGGCTTTT
GCTGATAAAGCCCACCCGCTAACTGCGCTCACTAGAAAGTCAGCGGAATG
GAAATGGGGGGAGGAACAAAGGGACGCCTTTGAATGTATTAAGAACTGTC
TCATCACTAGACCTGTTCTAGGTTATCCGGATTTTTCTCGAGAATTTATC
ATCTACACGGATGCTTCAGGATATGGAATAGGAGCAGTCTTGGCTCAAAT
ACAACCTCCACCTCAATCAGCGGATTTAGCGGAGTCCGACGGACAGGACC
TCCGTGAATCAGACGGCGTAGAAGTCGTCATAGCCTATACCTCTAAACAT
CTGAACGACCGCGAGGCCAAGTGGTCAACCACAGAGAAAGAGGCATACGC
AATAATCCACGCCATCGACGTGTTTAGGACGTACCTATACGGGCGTAAGT
TTACCGTATTTACAGATCATAGACCTTTAGAATGGCTAATGAGTAAGACA
GAACCAGCAGGAAGATTAGCTCGATGGGCTCTTAAGATCCAAGAATTTGA
TATCATTATTGGGTACCGACCAGGAAAGTCACACCAAAATGCTGACACNC
TTAGTCGCACNCCAATAGTGCCGNTAGCGAAAGTAGAAACAAGGTCAACA
GGTACAAAAGAGAAATCAGAAGTAAAAAACGAAAAGTAGAAACCAAGGAA
ACTAGAACAAAACAAGTAATTTTCGAAACGGAAAGTGATCAGTCCAAGGA
CACGGAAAAATGGATCGAACTCCAACACAAAGACGAGTATTGCCGAGCAA
TATTACAAGAAATGGCAAAGGCCAATCCAAGTAAGGA
>rnd-1_family-76#Unknown ( RepeatScout Family Size = 120, Final Multiple Alignment Size = 99, Localized to 931 out of 1064 contigs )
TTTCACATTGAATTATGTAACTTGACTCTTTCGGGAATCGAACCCTAAAC
CTTCGGCGTACCACGCCGATGCTCNACCATTGAGCCATGAGTCATACATT
TAAAGTTTAACTTTTACCAGGAGCTTAAAGGTAACTTGTTCACACTTGTA
ATA
>rnd-1_family-78#LTR/Gypsy ( RepeatScout Family Size = 118, Final Multiple Alignment Size = 99, Localized to 931 out of 1064 contigs )
CGCACGTCNCCACANCAAAAGGAAGTAGCGAAAAANATCATCGANGAACT
GCTAGNNAATAANATAATNCGCCATTCGCTNTCCCCGTGGGCAGCCCCNG
TNGTATTGGTAAGNAAGAAAACGGGAGACGTNCGATTNTGCGTCGATTAT
AGAAAATTAAACGCNATNACGAANAAAGATNCNTNCCCNCTACCNNGGAT
NGACGACGCNCTNGATCGACTTGCGGGACAGAAGTATTTTTCCACNCTGG
ATTTAGCNTCCGGNTACTGGCAAATNGAAATNGAGGAGGAATCCAAAGAA
AAAACAGCNTTCGTCGTCGACGACAATTTGTACGAATTTAATCGNATGCC
GTTCGGNTTGACNAACGCNCCGGGNACNTTTCAAAGANCGATGAATNNCG
TNCTACGAAGAGTTATTGGAAAAATTTGCCTNGTTTACCTGGACGACGTC
ATAGTNTTTTCAGNAACAATTGAAGANCATNTNACGNACTTGGAGACAGT
TTTTNGCCTCTTAGAAAAAGCGGGCTTAAAGTTGAAACTGTCGAAATGCG
AATTTTTAGCGNAATCAGTNATTATTTAGGNCACGTNATCTCGGCGAAGG
NATNACACCAGACCCCGCNAAAATTGAAACCCTTGTNAATTACAAAANAC
CCGTACCGTNAAAGAATTGCGNTCNTTTTTAGGNCTAGCCGGNTACTACA
GACGATTTATCAAAGATTTCGCTACCGTCGCCCACCCCTTGCTATCACAG
ACNAAAGGAAAACCNANCGATAGTGTAACTTGGGGAACAGAGGAAAGCAG
CCTTTGAGTACTTGCGACAATGTCTNATATCAGAACCTGTNCTGGCGTAC
CCGGATTTTTCGAAAGAATTTCTG
>rnd-1_family-39#LTR/Gypsy ( RepeatScout Family Size = 167, Final Multiple Alignment Size = 99, Localized to 931 out of 1064 contigs )
GTGAAAGTGTCAATCCCTGAGTCGGGAGGAAACGACACGATTATGTTACT
CAGACCGTCGAAGAAACTGCTGCAGAATAGTGGACTGTCGGCGGGTCACG
CGCTGATCGACTGCTCGAAGACGGATGCAGTGGTTCACGTGATGAACGTC
GATCATGCGGATCATGTGATCGTAGAGGGAACATCCATCGGTCACCTGGT
GCCCATCGACCAGACCAGCAACCTCTCTCTCTGGAAGTTGGTGAGGGGAG
GGATGCAGCTGGGGAANTGAGGGGCCGGTCGGGAAAGCCGCGGGAGCCAG
CGGCATTCGATCAATGTGTGGCGTCGACCTTAGCGGCGCAAGATCGAAAC
GACCTAATTGAGCTGCTGATAGNGTTCCAGGATGTGTTTGCTGACAGCGG
TGATTGTTTGGGCCAGGGCACTGTGCTTGAACATGCTATCCCAACGGGAG
GGGCGGCACCGATTAAACAACTGCCAAGGAGACGTGCNTGGAAGGAGCGG
GAATTGATTCAGGATCAGGTGGACGAGATGCTAAGCAGGGGGTNATCGAG
CCTTCTCAAAGCCCGTGGTCATCGCCNGTGGTCCTGGTGAAGAAAAAGGA
CGGGANNTGGCGATTTTGCGTCGACTACCGNCGGCTGAACGCAGTNACGA
CGAAGGACGTNTACCCNCTGCCGNGGATNGANGACGCGCTGTCGAAATCG
GAGGGAGCGGCTCTTTTCAGTGTTCAGACCTNCAGAGCGGGTACTGGCAG
GTNCCAGTCGCGGAAGNCGATAAGCCGAAGACGGCNTTCGTNACNCCNGA
CGGNCTNTACCAGTTCCGGGTNATGCCGTTTGGGCTATGCTCGGCNCCGG
GCACATTCCAACGGNTGATGGATNTGGTNTTGGCCGGNCTGAAGTGGACC
GATTGCCTCGTCTACCTGGACGACGTCGTCGTCTTCGCGAAAGATGCCGA
AGAGCATCTGGAGNGACTNGGANAAGTCTTGTCGCGCTTCCGAAAGGCNA
ATTTAAAGCTGAAGNTGGAAAAATGTNCNTTCGGGAACGAGCGTGTGAGG
ATGCTGGGTCACGTNGTNAGCGAGGACGGAATCGGNCCNGACCCGGAGCA
CTGTAAGGCTATAGAAATGTTCCCGGGGCCGAACCTTAACGCCAATGAAA
AGGCAAAGAGGAAGCGNGTGAAGAGCTTTGTNGGNCTNTGCTCGTATTAC
CGCAGGTTCGTTCCGAANTTCGCCCAGGCGGCGNACCCGCTTACGGTAAT
GGAAGGTAAAGGGTTTTTTCGTTGGGGAGAGCCGGAACGGAACGGCTTCG
ACGCGCTGAAGNANGCGCTGGTGAGAGCGGCACAGTTNGCNTACCCGGAT
TATNCAAAGCCNTTCGAAATNCATCCCGACGCCTGCGATTACGGCATAGG
GGCGGCGCTANTGCAAGAAGGAAACGGACATCCCATGCCATTGTTTCGCC
AGCCGNCTGTTGNCCGANNCNGAAAGGAACTACTCGATCACGGAGAAGGA
GTGCCTNGCCNTNGTNTGGGCNGTGAAGAAGTTTCGNNGNTACGTNTGGG
GNACGAAGATCGTGGTGGTAACNGACCACCACGCCCTNTGTTGGCTGATG
ACCAAGAAGGANCTAGCCGGCCGNCTNGCNCGNTGGAGTTTGTCGCTNCA
GGAGTACGACATTTCCATCCGCTACAAGAANGGAAGNTTGCACGAGGACG
CGGATGCCCTATCGCGTTACCCTATACAAGAAAGGGGTGAGGAGGAGCAG
GCG
>rnd-1_family-99#Unknown ( RepeatScout Family Size = 101, Final Multiple Alignment Size = 99, Localized to 931 out of 1064 contigs )
AATACAACAAGTGATGACTTAAATCTAAACAATGGTTTTACTCGAACAAA
AAGGGGATAACCATTACCAAAAGTTGGAGAAGCGTCTGAAGACCTCTAGG
GAA
>rnd-1_family-102#Unknown ( RepeatScout Family Size = 100, Final Multiple Alignment Size = 99, Localized to 931 out of 1064 contigs )
AATTTCTATTATTTCTAAGTGTCCACATGTTGCANCTANATTACATAGAA
ATACAGTCAATGTATTCATGTAACTCATGGCTCAATGGTTGAGCATCGGC
GTGGTACGCCGAAAGTNNAGGTTCGATTCCCGAAAGAGTTAAAATGCTAT
ATGGTTACAAATTANTCAATGAATCTTGTACACGCAACGGTAAGCACTTT
CAATCAGTGTATAATCCTGAAATATCACAAGATGAATGCGAAGTAAGACA
GAGAATATAAT
>rnd-1_family-44#Unknown ( RepeatScout Family Size = 153, Final Multiple Alignment Size = 99, Localized to 931 out of 1064 contigs )
TAGGGATCGGCCCCGACCCTAATCGGGGCGCATTTTGCCAATCGGGTTTC
GAAATTCGGGGCTGGGCGCTCGGGGTGAAAATTTTTGAACCCCGATCTCA
ATCGGGGTTGNATCGGGGTGCCTAATCGGGGATGCAACCCCGATTGCAAT
CAATCGATCGACGTAAAAACATAATCGATCGAGTCGAAATCGATTATTAT
GATGAAAATCGGGGAGTTCGCCCCGGTTGCCCCGATAAAAACCCGACCCA
AATTCGTAGTTTGAATTCAGGCG
>rnd-1_family-104#Unknown ( RepeatScout Family Size = 99, Final Multiple Alignment Size = 99, Localized to 931 out of 1064 contigs )
TTGGAAGGGCGACCGGAGATTTCCGGATTCTTTTATTATCTCNCATGTTA
CGGTATTTTTACAAATAAATTGAAGTGCATATCTGGGCTCCCTTCTTTTC
TGTGGCCCCGTTTCCCCTTGACTCGTGATAAGCCCGTAGGGGGTCATGCC
CCTACTGTGATCAGCAGCAAAGGTTGTGAGTGCGCTGTCCGGAAAGGGGA
CGTGGGGGTCCTCAAGTTCTATGATATCATTGGAGGGCGAAGAGGCTACC
CACAAATCCGAATTAACGGTTAATCGCTCACGTAAAAACTTGTCCGAAAC
CTTCCATCCTCTTCCGGCTTCTCTTAGCCACGCCCCGGGTAATCTCCCCG
GGGGTTCAAATTCAATTGA
>rnd-1_family-87#LTR/Gypsy ( RepeatScout Family Size = 112, Final Multiple Alignment Size = 98, Localized to 931 out of 1064 contigs )
AAAGAAGGACGGGACGTGGCGATTTTGCGTCGACTACNGNCGNCTGAACG
CAGTNACGATNAAGGATGTNTACCCNCTGCCGAGGATNGANGACGCGCTG
NCNCGATTGGAGGGNGCGGAGTTCTTTTCAATCATGGACTTGCAGAGCGG
GTACTGGCAGGTACCAGTCGAGGAAAGTGACCGNCNNAAGACGGCNTTCG
TNACNNCGGATGGNCTNTACCAGTTCAANGTNATGCCGTTCGGNCTGTGC
TCGGCGCCCGGCACNTTCCAACGGNCGATGGATNTGGTNTTAGCCGGNCT
GAGATGGACAACGTGCCTNGTCTACCTGGACGACGTCGTAGTGTACTCTC
GGNCGGTGGANGAACACTTGGTGCGAGGGCTGCGCGGGGTACTGGGACGT
CTGAGGGGGGCAAATCTAAAAGTGA
>rnd-1_family-53#LTR/Gypsy ( RepeatScout Family Size = 142, Final Multiple Alignment Size = 98, Localized to 931 out of 1064 contigs )
GGACNTCGGACGGGAAGCCTATCTGTCATAATTGTGCCAAAGCGGGGCAC
ATCGCTCGTTTCTGTAGGGCGGAGAAGGGCCAAGACCAGAAAAGTGCGGC
CCCGAAAGAAGATGGGAAGGGCGGTCAGCGGAGTGATCGTCGAGACGAGG
GAGAGAACAGATGGAGAAACGATAGGCGTAAGGAAGATGGAAAGGCCTGG
CAGGCTAGGCGACGGGACTCCGAAGAAGATGACCGGAACACCGTGGGCAT
GGTGTCGGCCGACGAAGACGACNCAGGAGAGNCGGCCGTACTGCTTATCG
ACTCTTCCCGCCTGATNACCGAAGAGGTAGTGTGCCGAGGAATAAGGATC
AAGGCCGTGATCGACACCGGAGCGGTGGTGTCGGTGGCGTCTCCGAGCTT
GCAAGAGAAACTAGGAGCTCGTCGNATGGGATGGGACGGACCGTCTGTAG
TCATGGTAAACGGCCAGAAAGCTCCCCCGCTAGGAGCCCTCGAGCTAGAA
ATCGAGCATAGAGGAATGAAGGCCAGTGGAAAAGTAATTCTATTGGAAAT
GAGAGGGATCGAGTTACTGCTGGGCAACGATTTCCTGAGCCAGTTCAAGC
GGCTCCAAATNAATTACGTCCCGAATGGCGCTGAATTGTTGCTNGGAGAG
TTACCCGTCGACGTGATCGAAGAACAGGAGGCCGCGAANGCACCTAGANT
GGTCACGAAGACGGGTAGAATGCTTCCNCCNAGGGCCATTGTTCCGGTGG
AGATNGAAGCCGCGACTCTCGANGAGGCAACGTGGATGATCGAACCCTCG
GAACATCTNGCTCGAGCCAAGGGGGTGACGGCGGGNAAAGTGCTGGTGTC
NNCGGATCACCGTTAGGACAAGTGTTGATGGTTAACTTAACCAATCGGCG
CGCCTATCTAAGGGAGGGGACCGTTTTGGGGCAGATGGAGGCCGTGGAAC
CCTCCATTGTCGCCGTGGATGAGGGGGGAACGCCAGATTCGCTGGGCGAC
GATGTTGGGGAGGACTCAGCTGAGTCAATAAGCGGCTCAGATTCTACGCC
GAGAGTGACCTCTATTCCTCGTCAAGCTTTTCGGGCTCAAGTAGCATCGA
CGCTTCCCCCCGCCGACGCGGAGAAGATGGTTGAGCTACTCGAGGAATTT
GGCACCTGTTTTGCGTTGAAGGAGGGCGAACTGGGGNTGTGCAAGATNGC
GGAGCATCGCATNGATACCGGNANNGCCGCGCCGGTNCACCAGCCNCCCT
ACGAGAGTGCNTGGAAGGAGAGGGCCATCGTNCAGAAACAAGTGGANGAA
ATGCTGAGCAGAGGNGTNATCGAACCTTCNAACAGCCCNTGGGCNTCGCC
NGTGGTNCTGGTGAAGAAAAAGGACGGAANNTGGCGATTTTGCGTCGACT
ACCGNCGGCTGAACGCNGTNACGATAAAGGATGTNTACCCGCTGCCGNGN
ATNGANGANACGCTGTCTCGGATGGGGAGCGCTAGCATCTTTTCGACGNT
GGACCTNCAGAGCGGGTACTGGCAGGTNCCAGTNGNNGAAGANGATAAAG
NCAAGACGGCNTTCGTCACNCCNGACGGNCTNTACCAGTTCCGNGTNATG
CCGTTCGGGTTGGCCTCCGCNCCGGGCACGTTCCAGCGGNTGATGGATNT
GGTNTTAGCCGGNCTGAGATGGACGACGTGCCTCGTCTACCTGGACGACG
TCGTCGTCTACGCGGNNGATGCGGAAGAACACTTGGAGAGACTGCGANAA
GTNTTGACCGCC
>rnd-1_family-105#Unknown ( RepeatScout Family Size = 98, Final Multiple Alignment Size = 98, Localized to 931 out of 1064 contigs )
CAGACAGATATTCAGAATTTTTAACTGAACATTTTTTTTTTTACCTTCAG
GAAGTTCTTTCAGGATCTGTTATCGACCGTCTATGTTATGCAGTAATTGG
ATCTGCAGTTTAGTTAGAAACTTTAACTTAGAAATATGCTCAGCGTAGAA
TTTATGTAAGGCAAGTTTCTTAATTTGCTTCAAGGANTGTTTTACATTGA
TATGTGTTTGTTTCTTTTGTTTTTTTTCAACGTAGATTAANAATCATACT
GAATCGGAAGAGGNTCCTGGTTGAGGCGGAGATTCTAAAAAATGATAATG
GTTGGAAGGGCGACCGGAAATTTCCGGATTCATTTACTTCCCTCCACGTT
ACGGTATTTATATATTTTAAAAAATTGAAGTGCATATCTGGGCTCCCTTC
TTTTCTGTGGCCCCGTTTCCCCTTGACTCGTGATAAGCCCGTAGGGGGTC
ATGCCCCTACTGTGATCAGCAGCAAAGGTTGTGAGTGCGCTGTCCGGAAA
GGGGACGTGGGGGTCCTCAAGTTCTATGATATCATTGGAGGGCGAAGAGG
CTACCCACAAATCCGAATTAACGGTTAATCGCTCACGTAAAAACTTGTCC
GAAACCTTCCATCCTCTTCCGGCTTCTCTTAGCCACGCCCCGGGTAATCT
CCCCGGGGGTTCAATTCAGTGAAATTTGTTGTACATGTATATTGTACCAA
CAATAAAAA
>rnd-1_family-72#LTR/Gypsy ( RepeatScout Family Size = 122, Final Multiple Alignment Size = 98, Localized to 931 out of 1064 contigs )
GGTTAAATTGATTACCAACGCTGATGTAACAATCCCTTCTTTCTCAGTGG
CCAATGTGATGACAGTAGCGCCAGCTTTACAGGCGGAGAACTTTTGTTTC
GAACCATCAGGAAAACTTCTACAAACCAAGGGAGTGTCGGTGGGACACGC
GTTACTGGCAGCCAAAGTGGATTTCACCCCGTTGGCCAATTTAACGTCGA
CTAGCGTGTGGATTCCAAAGGGGACGACATTGGGAGTCATCAGTGGCTAC
GACGGAGAAGTGCTGAGCTGTGGCCTAACGACAAAAGAAGAGAACTCCCC
AATGACCAGACCACCAACAAAGGAAGAAGTGAATCAGCGGAGGAGACTCA
TAGACGACCTCAAAAAACAAGTAAATCATGGCATTCCGAAAGACAGACGT
GAAAAAATGTTCCAATTGCTAGAAGAANATTCGGANTGTTTTGCGGCAAA
CGCTTCGGAAGTAGGNCGCTGCAACGTAGCCGAACACGACATTGANACNG
GAGACGCCCCGCCAATCCATCAGCCNCCNTACGANAGCGCGTGGAAGGCG
AGAACNATCGTGAACGAACAAGTAAAAAGTTTGGAAGAGGCGGGAGTNAT
CGAACCTTCNAANAGCCCNTGGGCNTCGCCNGTGGTNCTGGTNAAGAAGA
AGGACGGAANNTGGCGATTTTGCGTCGACTACCGNCGGCTGAACGCNGTN
ACGATAAAGGATGTNTACCCNCTGCCGAGNATNGACGACGCGCTGGGTCG
ACTGGANGGAGCAGCATTTTTTTCNACCNTGGACCTNCAAGCCGGGTACT
GGCAGGTNCCGGTGANAGANGAGGACCGTCAAAGACGGCNTTCGTCACNG
CNGATGGNCTNTACCAGTTCAAGGTNATGCCGTTCGGNCTATCGAACGGC
CCCGGCACNTTCCAGCGGNTGATGGATNTNGTNTTGGCCGGACTTCGATG
GACGGCGTGCCTNGTNTACCTGGACGACGTCGTNGTNTACTCGGCAACNN
TCGANGAACATCTGGAACGACTNCGNTTGGTNCTGGAGCGTTTNNAGAAA
GCGGGNCTAAAATTGAAGNTGNNNAAATGTCATTTTGCGGAAACCAGNTT
GAAAGTNTTGGGNCACGTCGTGGATGCGGACGGNATTCGNCCGGATCCGG
AGAAATTAGCGGCGGTNCGAGACTTCCCACCGTCCAACGAAGGCNAGACG
GCGGCGNACAAAGTGAAGCGNGTACAGAGCTTTCTNGGNCTGTGCTCNTA
TTATCGNCGACACATCAAAGATTTTTCCATAATTGCA
>rnd-1_family-81#LTR/Gypsy ( RepeatScout Family Size = 115, Final Multiple Alignment Size = 97, Localized to 931 out of 1064 contigs )
AAAGAAGGACGGGACGTGGCGATTTTGCGTCGACTACCGNCGNCTGAACG
CAGTNACGGTNAAGGATGTNTACCCNCTGCCGAGGATNGANGACGCGCTG
NCNCGATTGGAGGGNGCGGCGTTCTTTTCAATCATGGACCTNCAGAGCGG
GTACTGGCAGGTACCAGTCGAGGAAGGTGACCGNCNNAAGACGGCNTTCG
TCACNGCGGATGGNCTNTACCAGTTCAANGTNATGCCGTTCGGNCTGTGC
TCAGCGCCCGGCACNTTCCAACGGNCGATGGATNTGGTNTTAGCCGGNCT
NAGATGGACGACGTGCCTNGTCTACCTGGACGACGTCGTNGTNTACTCTC
GGACGGTGGAAGAGCATTTGGAGNGACTNCGANNAGTNTTGGGGCGTCCG
AAAGGGGCNAATCTAAAGCTGAAGNTGGAAAAATGTNCNTTCGCGGAANC
CGGANTGAAAGCNTTGGGNCACGTCGTNGACGAGGATGGNATNNCGCCGG
ATCCGGAGAAANTGCGGGCGGTNCGAGANTTCCCGCACCCTCCGACGAAG
GTTCCANAGCGNCGAAAGTGAAGAACGTAAGGGCTTTCTTGGGCCTGTGC
TCNTACTATCGAAGATTCATCGACGGATTCGCGAAAATCGCCAGACCGCT
ACACGACCTTGTGGGCGAAAAA
>rnd-1_family-86#LTR/Gypsy ( RepeatScout Family Size = 113, Final Multiple Alignment Size = 97, Localized to 931 out of 1064 contigs )
AATTTCAAGCACCGCTCTCTAAATTATTAAACGACTTCCACGACNTGTTC
GCTTCAAAAGATTCCGAATTAGGGAATACNGGNCTAGTCAAGCACGCCAT
CGACACNCAAGGACGAGGCCCCATCCGNCAANGCCCATATAGAGCANCAA
ACAACCAAAGGAAATTATTAGAAGACAAAGTGCAAGAAATGCTTAAGCAA
ACGTAATCCGACNTTCGCAGTCCCCGTGGGCNGCACCCGTNGTNTTNGTA
GAGAAAAAGAACGGAGANGTNNGATTTTGCGTNGACTATAGGAAATTAAA
CGCNATNACGAAGAAAGATTCNTTTCCNCTACCNNGAATCGACGACGCTC
TNGACNNACTGCGCGGNNAAAAATNTTTTTCNACNCTNGATTTAGCNTCC
GGNTACTGGCAAATNGAAGTNGANGATCCAGATAGAAAAAACNGCNTTCG
TCGTNGANGACGATCTGTACGAATTTAANCGNNTGGCGTTCGGNCTGNCN
AACGCNCCGGGNACNTTTCAAAGANTGATGAATTNCGTNCTAAGAGACGT
CTTAGGAAGTAAAGCATTNGTTTATCTGGACGACGTNATAGTTTTTTCGG
ANACNTTCGAAGANCACTTACGAGACATCGGAGAAGTTTTTGNNCTNTTA
GAAGAAGCNAACTTAAAATTGAAACTNNAAAAATGCGAATTTATTAAACG
TTCCGTAAANTATCTNGGNCACGTCATCTCGGCGGACGGNATNANACCNG
ACCCCGNNAAAATTGANANGATAGTGAATTACAAAACGCCAA
>rnd-1_family-21#Unknown ( RepeatScout Family Size = 298, Final Multiple Alignment Size = 97, Localized to 931 out of 1064 contigs )
AAATTACAGAAATGGATAGCTCTTGATGAGNNCTATCCATTTCTGTAAAA
ATATCGCTTAAAAAGTACCTACTCGAGTAGTAAACCGATTNGCCATTTTT
CGGGTAGGTCGGTGCGGTTTAGCGGGTCTCGGGTAATCCCCNTCTCCCAG
TAATACGCGAAATTTAAATAATTTTTTGCGGGAAAACTATAAGNCCAAAA
TTAATAAATTTTACAGAAATGGATAGCTCTTGATAAGGGCTATCCATTTC
TGTAAAAT
>rnd-1_family-91#Unknown ( RepeatScout Family Size = 107, Final Multiple Alignment Size = 96, Localized to 931 out of 1064 contigs )
CAAAATTAACGTAAAACAAAATTTGTATTGACAATTCTCCACAAAAAATA
TTTTGCAACTTTTAAAGGCAAAATATACCCNTTTCAAAAGTTGCCGTCAA
CCAAGGCAGGGGAGACACTGCCTCAATTGAACTGAACCCCCGGGGAGATT
ACCCGGGGCGTGGCTAAGAGAAGCCGGAAGAGGATGGAAGGTTTCGGACA
AGTTTTTACGTGAGCGATTAACCGTTAATTCGGATTTGTGGGTAGCCTCT
TCGCCCTCCAATGATATCATAGAACTTGAGGACCCCCACGTCCCCTTTCC
GGACAGCGCACTCACAACCTTTGCTGCTGATCACAGTAGGGGCATGACCC
CCTACGGGCTTATCACGAGTCAAGGGGAAACGGGGCCACAGAAAAGAAGG
GAGCCCAGATATGCACTTCAATTTTTTTATAAAAATACCGTAACGTGNGA
GAANGTNAATGAATCATGGAAATTTCCGGTCGCGCTTCCAATTAT
>rnd-1_family-60#Unknown ( RepeatScout Family Size = 133, Final Multiple Alignment Size = 96, Localized to 931 out of 1064 contigs )
TTCTATTAGATGGATTTATTGTGGACATGTTAATAGGAAATTATCTTGAA
TCATGCTACAAAAATTATTCTAAGTCCAAATTTGTTAACTCAATTAACAC
GAAAATATAGACAGTATGTTAATATGACTCATGGCTCAATGGTNGAGCAT
CGGCACGGTACGCCGAAGGTTNAGGGTTCGATTCCCGAAAGAGTCAAGAA
TCATTTAAAATAATCAACAGTTTCAGTTGAATGAATATATATTACAATCT

>rnd-1_family-106#SINE? ( RepeatScout Family Size = 95, Final Multiple Alignment Size = 95, Localized to 931 out of 1064 contigs )
GGCAGGGATCCGGGAGATACACCGTCAAGTTCCCAGGCCATCGCCCGTCC
GTTGNGCCATGANTGGCCCCTGNATCCCCAAATCGACACTTCAAGAANAT
TTTAAGTGTCTACGTGGATTTTGCGTTATGATGAAGAAATAAACTATAAT
ATTATATNAGTCGTAGCTCAGTGGTAGAGCATCGGCATGGTANGCCGAAG
GTCNAGGGTTCGATTCCCACGTAGACGACGTGATAATTTAATTGATTTTT
TGGTTTTTTGTGTAAAAATGAAAAATTTTGGCGNGAAGNAAAAA
>rnd-1_family-107#Unknown ( RepeatScout Family Size = 95, Final Multiple Alignment Size = 95, Localized to 931 out of 1064 contigs )
TAGGGCTCGGCCCCGCGTCCAATGGGTAGGTATTTGGGCGAATGGGTAGG
TCTTCTCGGCAAAAAAATTGGATCCGGTGGGTAACGGTTCTTGAGACTTT
GTGCCCACTACCTACCCGGGTTTCACGTGGGTAACACAATTTCGAAAACC
GGTTCCATTACCCGGTTTCAAAACCCGGTTAGCCCCGATTTCCTACCCGA
TTACCCGAGTTTTTCCCGAAATCAAGTGACGCGCTTTGAATTTCCCGCCA
CAAAAACATTTTTTTTGCTACCCTCCCTTTTAATTTAACTTGGCGCTTTG
CAAGCCGCCATTTTCCAAGATGGCGGTGGGTATACCCGGTTTGCCCATCA
AATCCGCCCAGCCTACCCATTTTGGCAAATAGGCTACCCGGATCGCCCAT
GGGCGACTATTTTTGGCGACGANCCGCGGGTAACCCGG
>rnd-1_family-88#SINE? ( RepeatScout Family Size = 111, Final Multiple Alignment Size = 95, Localized to 931 out of 1064 contigs )
TGTGCCGGCTAGCTCAGCNGGTAGAGCATGAGACTCCTAATCNAAGGTTG
GTGGGTTCAACCCCAACGTAAATTGGATAATACAAAGTGTTGGTTACATG
ACTTGCTATAATTCAATTTCAATGTAGTAATTGTTATACATGTGTTCCCA
TAGTGTAGCGGTTATCACGTCGGCCTNACACGCTGAAGGTCCTCAGTTCG
ATCCTGGGTGGGAACAACATTATTAATTCCAA
>rnd-1_family-71#SINE? ( RepeatScout Family Size = 122, Final Multiple Alignment Size = 94, Localized to 931 out of 1064 contigs )
TGTGCCGGCTAGCTCAGCNGNTAGAGCATGAGACTCCTAATCNAAGGTTG
GTGGGTTCAACCCCAACGTAAATTGGATAATACAAAGTGTTGGTTACATG
ACTTGCTATAATTCAATTTCAATGTAGTAATTGTTATACATGTGTTCCCA
TAGTGTAGCGGTTATCACGTCGGCCTNACACGCTGAAGGTCCTCAGTTCG
ATCCTGGGTGGGAACAACATTATT
>rnd-1_family-108#Unknown ( RepeatScout Family Size = 95, Final Multiple Alignment Size = 94, Localized to 931 out of 1064 contigs )
TTGAACGGNGATCACGAAAATCGGCTTTGTTTTTACGTGGGCCTTATAGT
TTTTGAAATAAACGTAAAAAACGGGCGAACAAAGTTGTTGCGCCAGCA
>rnd-1_family-109#Unknown ( RepeatScout Family Size = 93, Final Multiple Alignment Size = 93, Localized to 931 out of 1064 contigs )
AGCCGGGGGGCGCTAACGTCAAAATGTGCTATTTCCCCCCGGCAGCCGGG
GGGCGCTAGTGTCAAAATTGTCTATTTCCCCCCGGCCAGTAGGGGCGCTG
GTGTTTAAATAGCTATTGCACACCTGAATCAGTGAACACAATCAGGTGGA
TGCTACGGGAAAATACAGTAAGTAGTTGTTACTTCAAGCAGAGTCAACAC
TGACCCCTGCTTCAAGTAAAAGAAAACGACCAGTAAAAAATAAAATTATG
TAACAAGTAGCTTGCTTGCTTGTTATTTAATTTTATTTCACTTGATATTT
TAATTTCGGTAAAAAGCAGTACCCAGTACATAAGATAGCAACTATGAGTC
AAATTTCTTTGTGTTTCTTAANAGTTAAAATACATTTGATTAGGATTTTA
AGTAATACAGATTAGGTTTTAAATACACATTTAATTNGTCTGTCTGTGCA
GCACAGGCTTCGCAAAGGGCACAGCGCCCTTTTTGCTGCCGGGGGGAAAT
AGACAATTTTGACACTAGCGCCCAC
>rnd-1_family-110#Unknown ( RepeatScout Family Size = 92, Final Multiple Alignment Size = 92, Localized to 931 out of 1064 contigs )
GTTGATATATACCATTCTCACGTGTAGTTTAGTTTAGTAAAATGGCAGCT
CTTCACATGCCACTCAAACAGTCTGCAAAGGGAACAATATGTCATCCATT
TACCTTGGAAATTTCCATTTAACAATATAATTCTAAGTGTATATAGCCTA
TGTATATTTACACCTAAATGTACACATACCTCAAATGACAAAGCGAAACA
GTGAGCTCATTAATGTGACTCATGGCTCAATGGTTGAGCATCGGCGTGGT
ACGCCGAAAGTTNAGGGTTCGATTCCCGAAAGAGTCAAGTTGAAATAAAC
AATGAATTATTCAATGTTAATCGAATGTCAATACGGCACTTTCAANCAGT
GTATACATGAATAAAACTAAGTCAACAGAA
>rnd-1_family-111#Unknown ( RepeatScout Family Size = 92, Final Multiple Alignment Size = 92, Localized to 931 out of 1064 contigs )
ATGCTGATCTGCACAATGCCGGCTTCATGTAAGCAATCTTGAAATGACCT
ATCAACAGTAATTTTGGTTTATATTTGGCTTTCACATGCAAATCTATGAC
AAATATTTATATTAGCTAAACTGTTATTGAACATAGGACTACGCAGTATT
AAAAGACTCTTCCCTTAAGGAAATTTGTAGCTGTGGACTTTCTTTAGATG
ACTCTTGTATCGNAAATATTTTCCTGCTTCTTGGAACAAGGAACATAGGA
TGTCTTGATGCCAACCAAGTGTCATTGGAAAGATTGTAAAAAGATGTTAA
GGTATTTGACAAATCTGTAATCATGTTAATAAAGTGACTTTTTTGGTATT
CTTAAATTAGCAGGAAAAACCTAAAGTTGGAGGACGATACATTTGTTTCT
CGTTACTAGTTTTGTAAAACAAATGGTAAATTGGTAAAATGAAACA
>rnd-1_family-112#Unknown ( RepeatScout Family Size = 92, Final Multiple Alignment Size = 92, Localized to 931 out of 1064 contigs )
TAGGGCTCGGCCCCGATCACATTCTAATCGGGGACACCGCTAAGCTTCCC
CGATNAAAATGAATCGGGGAAGTTCGGTGCGG
>rnd-1_family-113#Unknown ( RepeatScout Family Size = 92, Final Multiple Alignment Size = 92, Localized to 931 out of 1064 contigs )
ATACGCGAAGATGCGAGGTTTCGTGGTGAACCCACNNTCTGACAAGAGTC
AGACAAGTAGCAGCTCGCAAGACGTTCAGTCGCCTTCAGCTTGAATTGTC
ACTCTTAAACAGTAGACTTTTATCTTGATGTCTTAGCTTATTCATCTTAA
TTCACTAGTTATTCCTCCCAACTTATTTTGTTCTTCTTTCCTCTCCGNGC
ATCGCGAGTATTCGAATTATCTTCTCAACACGTATTCCAAATACTATACG
TGTCGGCAAGTAGTATTGTTTCCCGTTTTCTCCTATTATTCCCTCACGCT
CGTACGCTCGCGCTACCACGGTAAGATCAAATTACTTTGTCTCGANTTTC
ACGCTCAGTTTCCCATTGGACTCACGTCCNTGTATCCCTACTCGTTTTGT
AANCCTTATGGCCTCAGTCTAGTAATACACANTCATCATTGTGGGTAAAT
ACGCCTCCGAGTTCTATTTACACAACAAATTGTCTTAATCCGTAAAGTCA
TTCACCCGAGAGGGAGGATGCTTTACATAATGGTGGCAGCGCTTTTTNGA
ACTCAACCACAATGANTGATGATGTTATTACTGGCGGGCCTAAANTTTCG
CGTTCCCCTATAAACAACCNATTGTCCCCGAAACCACTGCTATCCCAGA
>rnd-1_family-114#Unknown ( RepeatScout Family Size = 92, Final Multiple Alignment Size = 92, Localized to 931 out of 1064 contigs )
CCCCTACGGGCTTATCACGAGTCAAGGGGAAACGGGGCCACAGAAAAGAA
GGGAGCCCAGATATGCACTTCAATTTATTTTTAATAAAATACCGTAACGT
GAGGAACGTTAATAAATCTGGAAATTTCCGGTCGCGCTTCCAACTGTTAT
CGTTTTGACACCAAACCTCGATCAANATCCTCTTCCGATTCANTATGATT
ATTAATCTACGTTAAAGAAAAAAACACGAATCAGTATAAAATTCTTGCTG
ATACACTTACTTAANACAGCGAAATCCTNTTGGCATATTTCTCGCGAATT
ACTACCACGACATTGCGGGATTTAGAATAAATATCCTGTCTACTT
>rnd-1_family-27#Unknown ( RepeatScout Family Size = 206, Final Multiple Alignment Size = 88, Localized to 931 out of 1064 contigs )
AATATTGTCGCGGGTGAAAAGGGAGATTGGTTATCTCTTCGCAGAGATGA
GTCATCCGCTCCTTGGACAACGCTGCGATCGTGGTGAAGAAATTATCGGG
AGAAGTCCGCTCTAAGAAAGATACGCAGATACGCAGTCCGGAAGGGGAGT
AATTCGCGCGACGGTATAAAACGCTGCCCCGAATCTGCGTTAGATGAGTC
TCCATCGGGTGAGCTCCCGGAGCTGGGCTCCGTNAGAGGAGTTCCCTGGT
TTCCCTAGAGGTCTTCAGACGCTTCTCCGACTTTTGGTAATGGTTATCCC
TTTTGTTCGAGTTAAACCATTGTTTAGAATTTAAGTCATC
>rnd-1_family-116#Unknown ( RepeatScout Family Size = 88, Final Multiple Alignment Size = 88, Localized to 931 out of 1064 contigs )
ATATACAGTACCCACGCCAGGTATTGGATCACCTCGGTCCAAAAAAGGCG
TTTTAACCCGCGCGAGATAGGCCTAACGGTGTCTCGCGCGTGAATTTTTT
TTACATACTAAGATTGCTCGTACGAGGTTAATTTTTTTTTATCAGAAAGA
TAAAGAACTAGTCTTTATCTTTCTGATTTTTAATTTGTAAAAAGTATAGT
TGTTATATGGGAAAAAGGATCATTTTGAAATATTGGATCACCCCCGACAT
GTGCTGCATTCGTTGTCCCTACCCGCGGCTATGCCGTCGGGTATGGGAGA
GGGTCGAATGGTGAAAAAGGGACCCAAATTACAATCAAGTTTCCCGACGG
CATAGCCGCGGGTAGGGACAACGAATGCAGCACATGTCGGGGGTGATCCA
ATATTTCAAAATGATCCTTTTTCCCATACAACAACTATACTTTTTACAAA
TTAAAAATCAGAAAGATAAAGACTAGTTCTTTATCTTTCTGATAAAAAAA
AATTAACCTCGTACGAGCAATCTTAGTATGTAAAAAAAATTCACGCGCGA
GACACCGTTAGGCCTATCTCGCGCGGGTTAAAACGCCTTTTTTGGACCGA
GGTGATCCAATACCTGGCGTGGGTACTGTA
>rnd-1_family-117#Unknown ( RepeatScout Family Size = 87, Final Multiple Alignment Size = 87, Localized to 931 out of 1064 contigs )
TAAAGCCACGTTCAGACTACAGCCTTTTTGAGCGTTTTACGTACTACGTA
TAACGTTTTTACGCTCCGAGTTACGTAGCTGGGAACGGAAGAGTGTTCAG
ACACAACGCTCTACGTAGTACGTAATACGTAAACTCAAAACGTAGTCAAA
ACGAAGTCAAAACTGAGCGTACGTAAAAATGAGATTGATCTCATTTTTAC
ATAAGTTTTTGGGACGTTCTACGCACTACGTAGCCAAAATCTATTACGCT
TGTCTACATTCTTTTGTTTTTTCAGGTTTTCTCTCCTGTTTATTCATTCT
GGGATATGTCAGGTGTAGAATTGTAAATTTAATAATTAATTTTTTTAATT
TTTATTTTAAAAATAAATATGGGGCCTACTAAAGTTGCCAAAAAGAATTC
CCCTAACAAATTCAAGTCGCCCCCCAAAAAATCACCGATAAAGAAAATCA
AAAAGTAAATATTATGTCATGAAATCTTTTGCAACTATTTTGGTTTATTG
CTTATTCTATTTTAGGTCTTCAAGAAATTGGTCAGAAGAAGAACGTTTCG
TCCTCAGAACTTTTATCAATAAATATAACAAAGAGCTACAACAGGTACAA
AAATCTACAGCAGACGCTAGAATCTCCGCAGAATCTAGCCTACTCTACGT
AAATTTGACAGTGTAGTCTGAACAGTCTACGAACACATTTACGTAAATAT
GGCTCCGTAAAAAACGCAGCGAAATTTACGAAGTACAAACGTAAACTTTT
AACGTTATACGTTATACGTTATACGTAGAAAAGAGCTGTAGTCTGAACGA
TACTTAA
>rnd-1_family-115#SINE? ( RepeatScout Family Size = 89, Final Multiple Alignment Size = 87, Localized to 931 out of 1064 contigs )
CTACGATGACCGTTATTTTGAATCAAAGCAATGTAAGATTTTTTGTTTTT
TGTTTGTTTGAAGGTTTCCTCATTTTGCGTGACATGGACACCCTTATTTT
CGACCAAGATAAAAAAATTATTTGAAAATTTGTCGGCTTCTTCATTTTTC
GAGACATGGATACCGTGATTTTGGATCAAGGTAATGTAAGACTTATTTGA
AAATATGTGGGTTTCATAATTTGTCGTCGCATGATCAAAGAAACTACGTG
GTGTTAATGTATTGAATAACATAGGCATGCATTACGTAGCCCGGTTAGCT
CAGTCGGTAGAGCGCGGGACTCTTAATCCCGAGGTCGTGGGTTCGAGCCC
CTCATCGGGCGCTATTTGAAGAGTTTTCTTTCCAGCGAGTTCTCATTATC
GGTGTTTTCGTTAAATTTGTATGTTATTGAAATCATCCGCTAACGCATTA
GGGCTCAAGACCTCAACGTGGCGGAAGTAAACAGCAGATGTGGCCGAGTG
GTTAAGGCGACTGACTGGAAATCAGTTTCCCTTCGGGAGCGTAGGTTCGA
ATCCTACCATCTGCGTCGGGAAACTTAAACTAGAGGTCAATTTCGATGCC
AAAGATGTTTGTCATAGTCAAGTGT
>rnd-1_family-118#Unknown ( RepeatScout Family Size = 86, Final Multiple Alignment Size = 86, Localized to 931 out of 1064 contigs )
AAGAATTTTTTACTCATTCATGCTCTGTTTCTGTAATGTAGGTAGAATAA
TCGCAATGTCGTGGTAGTAATTCGCGAGAGATATGCCAATAGGGTTTCGC
TGTNTTAAGTAAGTGTATCAGCAAGAATNTTATACTGATNCGTGTTTNAT
TTCTTTAATGTAGATTCACAATCGTANTGAATTNGAAGAGGATNTTGATG
GAGGTTTGGTGTAAAAAAATAATAATGTTGGAAGGGCGACCGAAGATTTC
CGGATCCTTTTACTATCTCNCACGTTACGGTATTTTTATAAAAATTGAAG
TGCATATCTGGGCTCCCTTCTTTTCTGTGGCCCCGTTTCCCCTTGACTCG
TAATATTTTCTTTAACCCTTTAGTGCGTGTAAAACTAAAGGCTAAAAGAA
GAAGAATGATTCAAAAATTGTGGGAGAGAATCATCAAAGAATTATACTCG
TTTAGGTAATCCAAGGAAATAAGAAAGAGTATTAACTCGGCGCAGTCTTC
GATTCCGTCTTTTTAAAAGCTGTTTTTACTGTGCGTGGAACTTTTTTGGT
CGAGACGTTATGGGTGTCTTAAAGGCACTGAAGGTTGCGTTAGAT
>rnd-1_family-119#Unknown ( RepeatScout Family Size = 85, Final Multiple Alignment Size = 85, Localized to 931 out of 1064 contigs )
ATATACAGTACCCACCAAACGATTAGGTACACCCCCGTTTTTTTAGTGCA
TTCTTATGGCGCTACGGGTCTCAGGAAAACTTAAATATCTTTTTACTGGT
AAGGACTAAATTTTTTTTTCTTTTTTCCTCTATCAGAAGAGAAAGTGCTC
TAAAAGTTATCTTAACATGAAAAAATTGTAGGAGTTACACCCAGGGCGCT
AAAGTATCGTTCACATGATTAGGTACACCACTTTTCTCCCCATAAACGCC
GTGTTAATACCGGCGTTTCCAAAAATATAAATAAAATACTTCAAAACATC
CTTAAATTAATTTTTTTATGCCGAACGACGCGTTTTTCTTTACTCTATTA
GAATATAGTGCATGTTTTTGAATTATTTGAACTAAAAAAATGCTTCCCTA
TACCCCGAAGTTGTTACACTCAAATGTTTTACAGAGAAAATTAAGATTTG
TGCTTGCGCCACCAGGGGCGCTGGGATCAATTTCAAGTGCTCAGATTTTT
TTCTTTAAACACAGCTAGATTNTTCGTATNAAAA
>rnd-1_family-120#LTR/Gypsy ( RepeatScout Family Size = 85, Final Multiple Alignment Size = 85, Localized to 931 out of 1064 contigs )
AAGCTTGCACGAGGACGCAGATGCCCTATCGCGTTACCCTATACAAGAAA
GGGGTGAGGAAGAGCAGGCGGTGGCCATCCCAGTCGCTGCCATAGGCTTG
GATACGCGGTCTTGGGCGGATGGTCAAGACCGGGTGAAGCAGTGGCGATG
GATCAAGCAAGTAATGATCAAGAATGGCTCCACCCAGTACGGAAACTTCA
TGCTGAAGGAGGACTTGCTGTACCTGAGAACAATCAGGTTCGGGCAGGAG
TTTGATCGGCTTTGTGTGCCACCGGAACGTCGGAAGGAGGCATTGTCGTG
GGTTCATGATGAACCCACGGCTGGGCACCTGGGGCAAACGAAGACTCTGG
AGAGAGCTAGGCAGAGATTTTATTGGCCTAAAATGGACAGGGCGGTTACC
CGTTATGTCCAAAGCTGCAAGAGTTGCCAGACCCGGAAGCCGGACCAAGG
GAAGAAGAAGGGGCTNATGGAGATAACGCAGGTGGAGNGACCCTTCGAGA
GNGTNGGNATNGACGTCCTNGGCCCTTTCCCGCGATCGCGAGGCGGGAAC
ACGAACATCGTCGTGGCGGTGGACTACCTNACGAAGTGGGCAGAAGCNAG
GGCCNTGCCGGACGCCACGGCCCGACAGGTNGCAGAATTCTTCGTCGAGG
ACGTNGTGCTACGNCATGGAGCTCCACGGGAATTGACNNCGGACCGAGGG
AAGTGTTTTACGGCTGAAGTCACCCGNGAAGTGTTGGCCCTGTTGCGACC
GACACATCGNACGACAGCGCCTTACCATCCACAAGCGAACGGNCTGGTNG
AGAGGTTGAACCANACNCTGGCNGACATGCTATCGATGTACGTGGATGAG
AGCCACGAAGACTGGGACGAATTCCTNCCGTTCGTNACNTTCGCCTACAA
CACCGCGCGACAGGAGAGCACCGGNNANACGCCTTTCATNNTGGTGTACG
GAAGGGAAGCGGTGATTCCAGCGGATCTGCTGGCGGCGACGGGGCCAAGC
CAGACGAAGCTCGTCGGTGCAGAAGACCTAATGAAGGCGATGATGGAGCT
TAGAGAAGACGTAAAGGACCGGCTGGCCATGGTACAGCAACGTCAGAAGA
CGCAGTACGATGCCAGAGTCAGTGCAGCACCAGTGTACGAACCCGGAGAC
CTAGTGTTAATCTTTCGCCCGCAGCGGAAGAAGGGG
>rnd-1_family-121#Unknown ( RepeatScout Family Size = 84, Final Multiple Alignment Size = 84, Localized to 931 out of 1064 contigs )
AATAAAAACTGAAAGAAATAACGTGCAAATATACTGTACCATTCAAATGA
CGTCTAGTGAAAATCNACCTTCAAACAATCAAGTGTGCCATGAAATGGTA
AGTTCGTGAAAAAGAGGAATCCTTCAGGTTGGCACGAAAANATGGCAAAT
TTCAATCNTGTTAAAGAAAAACCTCAGATATTAATTTNAAAATAACAGCA
ATAAAAATTAAACATACGATAAGCANAGATAAACTCAAAACCATCCTCAG
GAATGAATGTGTTGTTTTCCGCTGACTAATTCCATTGCTGACCAATTGTT
GTTGCCACGTTTGNTTGACTTAGTCACATGCGACTCATTCCACGGTTGGA
CATAACAGATTGTTGAAGGACATACTACTGCTGAAACAACACAAAATCAA
ATAACAATTTAAAAATCTTCTATGACTTTTAGCTCTATGGCTATGTTCTG
CGATTCCCTCTTGAGGCACCCAAGCACTACCACTGTTCACACGTATCATC
AAATGACCAGTCTGCGAACNAAGTGAGATATTATGGCATAACTAATTGCC
TTACATACCCTAATTTATCAATACGCTTACCATTACCAACGGGGCCTCCC
ACGTGCAACGCCACATCAAGTCGCACATGCGTNCACTTCCAAGTTCCAAT
GCGCGTCGCCGCCATGCCGCCATTGACTGTACAGTGGCGATCGAAATNGG
CCTAACAATCGATCGATAAATTCAATATGTAGTAGACTCCTCCTCCCTTG
AAGGCGTGGTCTATTNAAATCCCTCCTTCGAGTGNCGTTTTTNACCGCTA
GATGGCAGTGCNAGTTATCTATTTATTTGCTAAATAAACGGNCAACTANC
GAANAAGAGTTGTCTAT
>rnd-1_family-122#Unknown ( RepeatScout Family Size = 84, Final Multiple Alignment Size = 84, Localized to 931 out of 1064 contigs )
TATCAGCAATGGCGGAAATAATATGACGCGAAGATTTTGCGACGCAACGC
AACCCTTCTGCAACCTTGTCTACGCTGTCACCATGGGTCAGTAATACCAT
TTGCCGAGTCTCTAAGCCTTTAAACAATGGGCACTCCGTTTCTACTTGGA
TCTCGAATTGCCCATCTTCGCGAACATCTTTTCTCTCCACCGTTCCACCT
TAACAGAACAAAACAAAAANATAAAAACGTTCAAATTATTTTACGACATA
ATTGTTATTTCTGACATGTTAAATACTGCTGAAAAAATGAAATAATTTGA
ATAATAAAAATNTGATATAAAACAGAATTGGTTACCTAACTCCTTGTTGA
GTAATTGCATGCCATAACAAATTCCCGGCACTGGAAGACCGCAGCCTAAA
GATTGCTGGGTCGTATAGTGGGGCATCCGCCGCGTAAACTGAGTTGGGAC
CTGTTCAAAAGTAATGTAAAATTCATTTTTGGCTCAACCATTTCATTAAC
TTGACCCTGAACATATGTATACACTTCCATGTTTCCAAAAGTTAAGTGTA
ACAATAACATTAAGCGGAAAAGCCAACTAAAAAATGTCTGTGATTTGTTT
TTGGTTTCAATGTTTACCTCCTGAAATTATAATTGCTTTATAGCCTTGTT
GAAGCAGAAGGGCAGCTGGGGTTTCGAGGGCTAGAATATCAGATTCCACA
CATTGTTCTCTGACTCTGCGATCAATAACCTAAAATATAAATTTTTTAAT
TAATAAATTTTTATATCATCTATCACCCAATGGCTTTGTGGATGGGTGTC
TGCCTGGGAAGCTGAAGATTGTGGAATCAATC
>rnd-1_family-123#Unknown ( RepeatScout Family Size = 83, Final Multiple Alignment Size = 83, Localized to 931 out of 1064 contigs )
CATGGACTACTCCAACTANAGGACGGGATTCTTTCCCTATCTCGCCGTGT
TAAAGCTTGTCGGGTGGTGTTATTTGACGTCTAAACTAAANCACAAATCT
TAAATGNAGCTTCGAAAGGCGATTCTAACTACATTCATTTTTCTTNATGA
AACGTATAACTTAAGAAGATATTTNGATTTCAATTTCGGAAGGAGGGGGA
AAAGGGCGGGCCGCCGGTGCCNTCTACCAGCCAAACACCGTAAGCT
>rnd-1_family-124#Unknown ( RepeatScout Family Size = 83, Final Multiple Alignment Size = 83, Localized to 931 out of 1064 contigs )
CCCACATAACACAAGGCAGTCCGTCGGATGTCCGACAGATGTCGAGGTCG
GATGTTGAGTACATCTTTTTGATATCCGCCGGACAGCCCGACATCCGATT
TGGATGTCCTACGGATGTAATTTTTTTTGGTTTTGACCGCCCTNAACAGC
GCCGTCGGACATTCTAAGGATATCCGAACGGGCTTTCATTTGGCTATAAA
TATGACATGTA
>rnd-1_family-126#Unknown ( RepeatScout Family Size = 82, Final Multiple Alignment Size = 82, Localized to 931 out of 1064 contigs )
ATATTGTCGCGGTTATTGAGGCCCCATGGACTAGTTGTCACGTCCGGCGC
TCCTGTATCGGCTATTGACCGCAACTCTACCCGAGATGTCCGGCAGTCTT
GTCAGCAGATATTTCCCCCGGTAGCTGCTGTCTACGTTAGTGCATAAATA
CTTGTATGTGTCCCTTGCTGCGCCCCCAGTCTAGTTGTANCTGTTTGTTA
GTACTGTGTGCGTGTGAGCGCATCGACGGTGAATAAACGTGTCTTAGTCG
CTACCCGGGTCTCAGCGTNATTCCTCCGCGCTACATGGTGGAGATGCAGA
ACCTGTGGTAAGTCTTTGCGCTGTTTCATTCTATTGTGCTCTAGTTGTGC
GGAGGCGGNGGCTGTCAGGGGCCCCCGAGAGTCGTCGACCCAACCGGTCT
NAGCGCCTTAAACTGTTGGGGTACGAGGCCACGGCACCGACCGTGTGACG
GGCGATTAGGGTGCGATAGCGCGGGGACGGCCATAAGAATTTCTGGGGAG
GTAGGTGGGACCTAGTGGTGATTAAGGGGGCGTAGAGGCGGACAGTGGTN
CGCTGCAAGGCGGTAGATNACCGCCGGTAGCGATCGAAAAATCGGGAGTT
GAGACGAAGAGNCGTTCGTCGGGAGGCGG
>rnd-1_family-127#Unknown ( RepeatScout Family Size = 82, Final Multiple Alignment Size = 82, Localized to 931 out of 1064 contigs )
AAGTATTACAAAGAATTAAATGTTGTTTGGAATTGGAATTTAAGTGAACT
CGGAGGCGAATTACCCACAATGATNGACGTGTATTACTNGACTAAGGCCA
TAAGAATTACACGGGAAAGGACATACAACANGACAAGAAANGGAATAACG
AGCCAAACCATAATGACAAACAGAATAAGGGCAATTTGGAAGCTTACCGA
TGTAGCGCGAGCGNTACGGGAGCGCACGNCGGTAAAACGATACGANGCGG
CTCGTGGNAGCGAGAGCGGGACGCGGGGGAAACAGACAGTTCAAAAGGGA
GAAAAGCACGAGACAAAGTTCAAGAGTAAGGAAAGAGACAAGTGCACGAA
TAAACTCACGGAATTAACACTCAACAATTCGACTACTAAACGTTTCAGAA
CTGTGAGAAGACTCTAGCAAATTCAAGAATTTGCGCTGATGGAGTTTCCG
CGTCTGAACGTTGTGGAAGTTGCCGAACGACTCTGTTTGTCGGAAATGTG
GGTTCACCACGAAACCTCGCATTTCGTCGAAGTGGCGCAGACGCTGATGG
CGCGTCGCTACTCGGCGCGTGCAGCCAATCAAAAGATGTTTNTTTAATGG
NTTGATTGCGACGCGCGTGCGACCAATCAACCGGNTGTTTATTTAATNGC
GCGATATGCGCATCAGTCGCAGGTGTTCATCGAGGTCAGCTAAAAGCGTC
GATGACTTCATCTNCGGATTGACAAACAACGTTTCAAGGAAGTAAACAGG
AAATACGATACGAATTGTAAACGTTAACATAAGGAAAAAGGCGGATATCA
TAAGTNAAAAGGGGAGTAAACATAAGATAATAAAATGTGGGCATGNTGAG
TAAATATATTTGTAGGCCTTCGTTACA
>rnd-1_family-128#Unknown ( RepeatScout Family Size = 81, Final Multiple Alignment Size = 81, Localized to 931 out of 1064 contigs )
TTATGTCAAGGAAAAGAATACCCTCTTCCGATTTGCCTTTGCGGGTCGAT
ATAACCTCGAGATAAGAATAATGCATCAAAGTTTTCTTTTAAAAATTGAA
GATTAGTACAACTTTTTTCGAAGCACAAAGTTATTAAATTACGTGAGCAA
TGACGTCGAGGAAGTGAACATCATTCCGATTGATGCATCGGACGGCGAAG
AAACTCTAACCAAAAAGCGACGACTTTTCTAATACCTCTGCAAACAAGAC
AATAAATTGCACTTCAATTAGTTTTAATCATGGGTTTACAGGCAGAAAAA
ACCGACAGACCTAGAACTTCAGCTTTGGCCTGAGATGGTTCAAAACGTTC
AACTTGATTTCAAGAGCTCTGCATCAGAATGACACACTGGGGAGGTCTGA
TGTCGCAAACGGAGAGAGCCATTTTCGTTGAGACACATGATCTCTTTCAC
AGTAGACACGTGATCTNAATCTGCTGTCCAATGAAGCAAAGAAGCAACAT
AATTCTATATAAAAAATTTTAAAAATGCCATTTTTGTTATACCTGTTTGG
CTTTGTAAAAGTGATACCAATTTACAACACAGTCGTGCCCGCTGTGAATA
TCATCTATCACCCATGGCTTTGTGGATGGGTGTCTGCCTGGGAAGCTGAA
GATTGTGGAATCAATCTCCACTTGTGAAAACAATTGATCTAAAGTAATAG
GTCACGTGTTGTTTCATTTTACCAATTTACCATTTGTTTTACAAAA
>rnd-1_family-130#Unknown ( RepeatScout Family Size = 80, Final Multiple Alignment Size = 80, Localized to 931 out of 1064 contigs )
ACGGCCTTGTTTTGCCAAAAATTTGTTGCGACGAACATCGCACGGAAACG
GTCCCTTTTTTAATNTTTGAATACGTAGAAATCCGNTATCACATCGAAGC
NAAGCGNTTAAAAAATGAGGTTAGCCAGAAATTGAAAGAAGAGCAGCATA
AGCTGCGCAAACTGTCTAAGATGGTCAATTAATGTGTATTAATGTATATT
AAGGTTTGTAATACAAAGAGGAATTGATTCAGGTTTCCTTTATTTGTGTA
GTAAATTTTTTTATTTTTAATCCAGAAGAAAACAGCGCGGAAAACAGTCA
CAAGCGACTACTTTCCCCATTGTTGACAACGTTTTGGAGGGAATGTTATG
ACTGATCCGGGTAGTCAGCGCCCCTAGCGGATGCCCCAAAATTTGTCCGC
GGAAATAGCAGACGAAGCCAAAACAGCCTAGCAGACGACAGTTCTGGGA
>rnd-1_family-131#Unknown ( RepeatScout Family Size = 79, Final Multiple Alignment Size = 79, Localized to 931 out of 1064 contigs )
GTCTGGGGGAGAAATTTTGGGAACAATTGGGCAACAATCTAATCCGTGTT
TCCACATAGAATTGGGAATTGAATAGGGACACTCACTATTTAACAATTTT
AACTTATCTAAGTAACGAGTTTTCGCATCACTTACGAGTCCATTTGCATA
GTCGGAACACGACATAGTTTTACACTAACACAAAAAAAACGATGAATAAC
GTGAAACGAAACACTAACTTTTTCAGCGAAACTTTTAAATTTATTCATAT
TTCGCACAATAACAAAATACAGTCGTAGCAGACGAAATCGTCCGTCGANT
GCTGCGTTGCGCGATNNNAACAAATGCGAAAAAAGATGTCGAACAGCCCT
ATA
>rnd-1_family-132#Unknown ( RepeatScout Family Size = 78, Final Multiple Alignment Size = 78, Localized to 931 out of 1064 contigs )
TTTTCAACGAGGCTATAATTGCGAGCGCCAGATGGCGTCGTCGTAACCCT
TGTTTTTTCGTCTGATTGGCTCTTGCTAGGNAACGCCTCNCCGCCATAGG
AGGTATTCGAGTTTACAGGCCTTAACCATTAAGTAGGCCTTG
>rnd-1_family-134#Unknown ( RepeatScout Family Size = 78, Final Multiple Alignment Size = 78, Localized to 931 out of 1064 contigs )
TTGTATTGTTTTGTTTTGCATTGTTATGTTTAAGTTAACCCGTTGGCTGC
CACCCCGTTTGCGTCCCATTTTTTTTGTAGCTTGTAGGGACCGGCGCGCT
GTTCTGCCCNATGGCCTATGCCATGGGGTGGGACAGTCGCCGCGCCTTAA
GGCGCCGTAGGCAATGCACCAGTAGGGACTTCTCTTTGTCGATGCGGTGG
CGGATTCCTGGGGTGTGCATTCCCGGAACGGNTTCCGTCACCGTGTCAGC
CCGGACTTGTCTTCGGACAAGTCCCACCTTGNTCGCGATCCTTCTGACGC
GATGCGTAGCTACTGTAGTTTAAGCAACCTACGGGTTGCGTGGCCTGGCA
GCCAACGGGTTAACTAGTTAAGTGTATGTATGTATGTATGTATTTGTGTG
TGTATTTATGTAT
>rnd-1_family-135#Unknown ( RepeatScout Family Size = 78, Final Multiple Alignment Size = 78, Localized to 931 out of 1064 contigs )
ATATTGTCACGTGGTCAATGACCACGTTATGTGATCCGGTTAGTATTCAA
TACTACCGGACGTGTGACGTCAGTGTTTCCCCCCCATATATAGTCCCCCG
TAGTCGTGTATCGGGNCTCAGTCTTAGTCTTGTGAACCGTCAATACAACG
TACTGTTACATGGTGGAGATGCAGAACCTNTGGTAAGTCTCTTTTGCGTT
GTGTTTCTGTTCGATTCTGCGCTAGTGTGCGGAGGCGGNGGCTGTCAGGG
GCCCCCGAGAGTCGNCGACCCAACCGGTCTNAGCGCCTTAAACTGTTGGG
GTACGGGGCCACGGCNCCGACCGTGTGACGGGCGATCGGGGGAAGCATAA
CGAAGGAGAGACGCCGGGGGGGAAACGGTGGAAAGGGTTAAGGCGGCGCA
GACGGGTACATTGAGGGAACGTGGGTAGTGGAACCGTGAGCCGAAGNGTT
CGGCAAGAATCGGGGCAGTGAACCGTGAGCCGAAGNGTTCGGCAAGAAGC
GGGGAAGTGAACCGTGAGCCGAAGAGTTCGGCAAGAATCGG
>rnd-1_family-136#LTR/Gypsy ( RepeatScout Family Size = 77, Final Multiple Alignment Size = 77, Localized to 931 out of 1064 contigs )
CGAGACTAACAACGAGACTCTGGAAGAAAAGTTTCTGATCCGTGCTTCAT
TTGCCAGCTGCAAGTGTTCTACGCTTCTATCAACGAGTCTTCAAGCAACC
GACATCGGAACACCATCGAGGTAAGCGAATGCCGTTTGATTCACCTGTAC
AAAAGACTGCTCTCAACGAGAACACACTACTACCTTTATACCCCGTACTA
CAAGAATCTGATTTAACCGACCAAGACCCAAACCTAAGTCACCATCGAGA
ACAATTTTTGGACCATTGGAAGACCTTAATAGACTTAGAATTTAAGCAAG
ACTTAGAAAGAAGTAAATCATACCAGACAATCTCAACAACTGAAAATATC
CAACAGTTACAAACACAGAAACAAGAAGCAAGTCAGGCGACGCAAAATTC
GCTGCATTTTTACACTTACTACCTTCTAGAACAAACTTTAAAAGTAACAG
ATGGTGTAACGGCAGAAACCATTGCAAATGCTACTAAAACACTCAAAGAC
GATATAGTCGCACAAGGTGGAAACACCAGAACACTCGATAGTTTACTCCA
ACAGCTACACACATTGCACGGAAAAGAAAAAGAATTTTTGTTCGGTACCA
TCAGTGTATTGCAGAAAGAGTCAGTAATCGCACTAATTGAAGATAAAAAG
CAGATATCTACCCTAAAATTTGAACTTTCAAACGCGCAAAAACAATTGGA
GAGTAACAAAAAGAAGGCAAAAAGTTCCAAATACACTTTAAGCAGTTCGT
TAGAGCAACTTCAAGAAAACAACGAGGCTCTGAAAAACTCCCTTGAAAAA
GCCAACTCCCGAATCGCCGACCTAGAACAAAGCCTTGAAACCACCTTAGC
AACCGAGAACCAATTGCAGAACCTTCTCAAAAGAAAAGAGGAAAACAACG
CAGCTGTCGAGACCGAAGGGCAAGAAATAATCAACAAACTTGAAGGTGAG
AAGACCAGACTGATCCAGAAACTCAACACTGCAGAAAACCAGATAAAACA
AGTCTCAGAAACAGCAGAACAGCTCCAGAAAGAGATAAAAGTTTTGGCAG
ACAGACTCGACAAGGCCACAACAGAAAAAATCAATTTAAAGAAAAACCTG
CTAGATTTTACTTCGAAGAACAAGAACCTTGAAAAAGAACTTCAAGAACT
NCAAGATCGGGTACGAGGACAAGAAAATCAAATAACATTTCTAGAAAACC
GAGTGAAAGAATACAAAAAACTTCAAGTTAAATTCATCGAGACTGAAGAC
TCCAACGACTCAAGGCTAGACGAGGACGAACCAGGAGAAATAACCAAACT
AGTGGGTGATATAAACGAGCTGACCTTGCCGACAGACAGTGGAGACAAGT
CACTCCACTACGAGCTGGAAATAGAACAAACCAACGATTTCGAACAAACA
ATAGAAAACCTCAAAACCCAAATAGAACACCTAAACAAGACAATCATCTA
TTTGGAGCAAGAAAACCAACAGTTAAAAAAGAAGGTCGACATGGGCGTAA
CACACGACGACGAGGACACTTCGGAAAAGACGTTCGCGAACACCTCCAAG
AAAAATCCCAAGGATGACGATATTCCAGCAACTGAGCAGGACGACGAAGA
CGCGAAGAAAGTGAACAGGTACTTCACTCAACCAATAGTGAAGGCCCTAG
GAGAGCTATTCTCCAGAGAAGACAAAAAGGCAATCCCAATCTTCAAAGGA
AAAAGCACTGACAAACTAATATCAGAGTGGCTACGAGGTGCCGAGCACGT
AGCACGAAACAACGAATGGGACGACAATCAAAAAATACGTTTCTTCTCTG
ATCGATTGAAAGGCGAAGCCTTTGAATGGCATGAAAACTACGCTGAGGAG
GAAGGCGATGATCTAAATTACCAGGATTGGAAAGAAGCCCTAATAACAAG
ATTTCAAGACACATACGACTTAGCTACGCTGGAGAAAAAACTTTCAAAAC
TAACTCAAAAACCGGAAGAAAACTGCAGAGCTTTCGTGTCAAGGTTAAAC
AATCTTTACGATACCATCGCTGGTAAAGAAGAAAGGGCTGATCATAACCA
AACTATTATTGAAGGCCAATTACTAAACAAAGTGAAAAAGATGAGGGACC
ACAGAAAAAGCAAAATCCTACTNCAAGGATTACTACCGAAGTATAAAGCA
GAACTTTATCTACGAATGCCAGAAAACACAGAAGACTTTGACGCGTTATG
TAAACAACTNTTCATTTCTGAAAAAATTCTACACACAAAAGAAGCTACAG
ACGACAAGGAGATGTCAGCTGTCATNGCAGGGATAACGCATCACGAAAAA
CAACAAGACGATAAAATCCAACTACTTGAGCAAAAATTATCAGAAGCTCT
GTCAGAATTAGAATGTACTAATACGAAACGTGGATCCTCACAGGAAAACG
ACGTNACCATAGCNGCAACTGACCAATACGAAAAAGGAAGACCACGTTCA
AGTGAACGCTACTCAAGATCACGNGATTCGNGAGTGCGATTCGCNGACAG
NCATAACAGCCGAGAATCAAGTCGAGAAAGAAGTCTCAGTCGGAACAGAG
ACAACAGCCCCTACCGCAGAGACTACAATTCGTCAGGACGAAGAAATTAT
AATCCTTCAGGATACAGGCAANCCAGATTTCCATCTCACCAACGTCCCCC
ATATCGGAACGAATACCCCAACCGGCAAGGAAACTACAACGGACCAAACT
TTAACAACTACAGACATCAAGCGCGTTATAACAGCAACCAACATCCACAG
CAGCAACATCACNCTGGCAACAATCCTCGAACCACTGAAAATCGAGAAAT
AACCTGCTACAAGTGTAACCGAAGAGGACATATTGCAAGAGAATGTTGGA
CAGATATGGCACGTACCAACAACCCAGGTCCCCGATAAACACCATAAAAC
CAATNCGTAACTCCCAACTAACATACAATTTAGGATCAGATGTAGAAGTA
GAAATCCCTAAACTGATACGTATTCCCGTTAAAATTTTTAATAAG
>rnd-1_family-133#LTR/Gypsy ( RepeatScout Family Size = 78, Final Multiple Alignment Size = 76, Localized to 931 out of 1064 contigs )
CCCCCGGGTCAGCGGATGGAGATTTTAGACGCGTACCACGGCGATCGTTG
GGCTGGGCACCTGGGAGTAAAGAGGACGCTGGAGCGGATCGAGGANAGAT
NCTACTGGCCGNGCTTAGGCAACATGTACTGAGCTACGTGCGGNCNTGTC
CGNAGTGTCAGGCGAGAAAAAAGCCGCCAGCGGAACCNCAGGGGCTCATG
GAAATNATNCGGGTGGAGNGACCNTTCGAGAGNGTNGGNATNGACGTNCT
NGGNCCNTTTCCCGCGTCGACGGGGGGNAACANGAACATCGTCGTNGCGG
TGGACTACCTNACGAAGTGGGCGGAGACGAGGGCCNTGCCGACCGCGACG
GCCCGGGACGTNGCNGAATTCTTCGTCGAGGACGTNGTGCTACGNCATGG
AGCNCCGGAGAGCTGACNACGGACCGNGGGAAGTGTTTCGTCGCCGAANT
CACGCAGGAAGTCATGCGCCTAATGGAGACNAACCATCGNACGACNACGN
CTTACCATCCNCAGGCGAACGGNCTGGTNGAGAGGTTGAACCANACNCTG
GCAGACATGCTGTCGATGTACGTGAGCAGCGAACACGANGACTGGGACGA
CATTCTGCCNTTCGTNACGTTCGCNTACAACACCAGCGGNCAGGAANCGA
CCGGGAAGACACCNTTTTATCTNNTNTACGGNAGGGAAGCGCGGTTACCG
GCGGATGTGGCGACGGGGGTACGCGCGACGCCTCTTNCAGAGGATCCTGA
CGCACTGGCCCGGAATTTGGAAGCCGCGAGGAAGATGGTGAAAGAACGAT

>rnd-1_family-137#Unknown ( RepeatScout Family Size = 76, Final Multiple Alignment Size = 75, Localized to 931 out of 1064 contigs )
ACAGCAAGGGACACATACAAGTATTTATGCACTAACGTAGACAGCAGCTA
CCGGGGGAAATATCTGCTGACAAGACTGCCGGACATCTCGGGTAGAGTTG
CGGTCAATAGCCGATACAGGAGCGCCGGACGTGACAACTAGTCCATGGGG
CCTCAATAACCGCGACATCTCCCTCCCTAGATAGCGAGTCGTCCCGACCG
CTATTACTTTTCTNTAAAACTCTACATCCCAAAAACTCAACATACCATGG
GAGNCATTTGACCCGGTCTACNCNCTACAAGGNCAACACCATGCCAAGCA
TCAACAGAGAAGAAAAAATAAAACAGTACATNAGNNCATGAAATAACATA
AGTNGGGGGATTTGCCGCTTCCANTNAGTCAACCGCTCCNGACNTCGAAG
CGTCTCCATGCAGTGTCGCTCGTGCTCCACTANTCGGGCCTCCAGCTTAG
CCAGTTGAGTNCTCCNCTCTGCNNCCCGTTCTCCGTCNCCNGCTGCTTTC
ACGCCGCTCGTTNTCTTCTCTACATTAATTCCTCGAACATTCTCTCGATT
TTTTCCAACCTCGTTNCTACCGNTGCATCTTGCTGCGATGGGCCATACGT
GGGTCTTTCCTCCCTTCCCATAACTCCCA
>rnd-1_family-138#DNA/P ( RepeatScout Family Size = 75, Final Multiple Alignment Size = 75, Localized to 931 out of 1064 contigs )
ATGCAGTGCTATTATCTCTTAATCTAATATTTTAACATTTCCTTGCAATA
GGACAAAGAAGATGCCGAACCGTTGTTATGTCCCCGGATGTAAATCTGGT
TTCCCAGATTACCCAAAATATCTTGGTAAATTTACCATGTTTAGTGCACC
TAAGGATGGAAAGTTATTGAAGCGTTGGAATGAATTCATCCCCAGGAAGG
GAACTTTGAAACCTTCTTCTAAAGTATGTTCACATCATTTTGCAAGTGAC
GATGTTTTCAAACAAACAACGCCTTCATAAGAGACTCCTTTGACCAGATC
ATCGCTGCAGTTGCGAAAGATGGGATGGGGGGGGGGGTCCCAAAATTTGT
TGCGNCGAACATCGCANGGAAACGGTCCCTTTTTTGATTTTTGAATACGT
AGAAATNCGGTATCACATNGAAGCNAAGCGTTACAAAAAACGNCGTTAGC
AGAAATTGAAAGAAGAGCAGCANAAGCTGCGCAAACTGTCNNAGATGGTA
GTTTAAATAAAAAGCCGGAGACGGATNATGAGATAAATGATAAAGCGTTG
AATTATTTTTTATTATTATATTATATTAGGTTATTCTTCCTAAAGTCGTA
TTCCGCATATCTCGTTTGCTTTAAATAAAACAAAAACCCTAAAAGTAAGT
AGATTTTGTACTAAAGGCTATGCCTTACGCGGTAAAATCGGCAAAATGTT
ATGACTGACCCGGGTAGTCAGCGCCCCTAGCGGATGCCCCAA
>rnd-1_family-139#Unknown ( RepeatScout Family Size = 75, Final Multiple Alignment Size = 75, Localized to 931 out of 1064 contigs )
ATATTGTAGCGCGGAGGAATAATGCTGAGACCCGGGTAGCGACTAAGACA
CGTTGTATTCACCGTCGATGCGCTCACACGCACACAGTACTAACAAACAG
NTACAACTAGACTGGGGCGCAGCAAGGGACACATACAAGTATTTATGCAC
TAACGTAGACAGCAGCTACCGGGGGAAATATCTGCTGACAAGACTGCCGG
ACATCTCGGGTAGAGTTGCGGTCAATAGCCGATACAGGAGCGCCGGACGT
GACAACTAGTCCATGGGGCCTCAATAACCGCGACATCTCCCTCCCTAGAT
AGCGAGTCGTCCCGACCGCTATTACTTNTCTTTAACCAGAAAAACGNATC
TAAATTTCGAGACTTCTCCCTTTAGCTAAAATTTCTACAATTCTCTATAC
TACTGTTTCCCACTAAGGCCTACGGTTCAAAGCTTTCTTTACTTTTATTC
GGATACTGTAAGAGCGCTATAGCCTCTTTTGACTAAACCATGGGAGNCAT
TTGACCCGNTCTACNCNCTACAAGGNCAACACCATGCCAAGCATCAACAG
AGAAAAAAAAAAACAGTACATNAGNNCATGAAATAACATAAGTNGGGGGA
TTTTTCCGCTTCCANTNAGTCAACCGCTCCNGACNTCGAAGCGTCTCCAT
GCAGTGTCGCTCGTGCTCCACTANTCGGGCCTCCAGCTTAGCCAGTTGAG
TNCTCCNCTCTGCNNCCCGTTCTCCGTCNCCNGCNGCTTCCACGCCGCTC
GTTTTCTCCAACACCTCGAGTCGCTTTCTCACCTCGATTCTTTCTCGGTC
ATGTTGTTGCTTTTCCCTGTAAAATAGAAACCACAAAGTGAGATTTGCCA
TAACCGTGAGTATCGTACCCACCAACAACTCGTATGGGTAAGACGGCGGG
GTTGACTGTAGACGTATTCGGATTTCATCCTCTTCTTTCAGCTGACGTGT
AGATTTCCCAACTATATCGGCCATTGTTCTGGCTGCCTTGTTTTTTCCAA
GGGTCGAGGCGATCATAGCCTGTAGTGACGTCGACGCCGATTTTTGGGGC
TTGTCTATCGATNCTGTTGGGAGTGTCCAGTTGATGCCCTTCAGTT
>rnd-1_family-141#Unknown ( RepeatScout Family Size = 75, Final Multiple Alignment Size = 75, Localized to 931 out of 1064 contigs )
CCCTTCACGGAAAAGTCGATCGANAANTGGATGCGGCTCAGCAGACANCC
CGCGGCGATGGAGGGAGTTCACCGTGGATCGTCGCCCTGGTATTGTTTTG
TTTTGCATTGTAATGTTTAAGTTAACCCGTTGGCTGCCACCCCGTTTGCG
TCCCATTTTTTTTGTAGCTTGTAGGGACCGGGCGCTGTTCTGCCCCATGG
CCATGGGGGGGACAGTCGCCGCGCCTTAAGGC
>rnd-1_family-142#Unknown ( RepeatScout Family Size = 74, Final Multiple Alignment Size = 74, Localized to 931 out of 1064 contigs )
AATTCTTTAACTAAAAGTTAGGGATTCTAAGATACTCTTAATTAAAAAAT
ACANGGAAACCCTGTTNTTGCTTAATCTTGTATTTAGGTTTTCGAAGCAG
TAGCAGTAGCGAGCGCCAGATGGCGTCGTCGTAACCCTTTTTTTTCCTCT
GATTGGCTCTTGCCAGGTAACGCCTCNCCGCCATAGGAGGTATTCGAGTT
TACAGGCCTTAACCATTAAGTAGGCCTTG
>rnd-1_family-125#LTR/Gypsy ( RepeatScout Family Size = 83, Final Multiple Alignment Size = 74, Localized to 931 out of 1064 contigs )
TGAAGGAGGGAGAACTTGGGGTGTGCAAGGTNGCGGAGCACGACATTGAT
ACTGGNANCGCCCCGCCGGTNCATCAGCCTCCCTACAAGAGTGCNTGGAA
GGAGCGGGCNATCGTNCAGAAACAAGTGGACGAAATGCTGAGCGGAGGTG
TNATCGAACCTTCNAATAGCCCNTGGNCNTCGCCNGTGGTNCTGGTGAAG
AAAAAGGACGGNANNTGGCGNTTTTGCGTCGACTACCGNCGGCTGAACGC
NGTNACGGTAAAGGATGTTTACCCGCTGCCGNGNATNGANGANACGCTGT
CTCGGATGGGGAGCGCTAGCATCTTCTCAANCATGGATCT
>rnd-1_family-145#Unknown ( RepeatScout Family Size = 73, Final Multiple Alignment Size = 73, Localized to 931 out of 1064 contigs )
ATCAATGAACCTGAATAGCATGGTATAAAAGTTTAGACTAAACTTTACTA
CTAGACTAAACTATTATACCATGCTGAATAGCATCAAGAAGAGGTGAGAC
TGGATTTCTCAGCGAATGTAGAAAATTTATTNAACTGACCANTATTCNCC
AAGTGCAGAACAGCCAGCATTGATTGACTACCTAAACACAAACACACACA
CAAATCAGCGTCCCGTGAAATTAATAAAAAAATACATTACGATACCACTA
TATTATGATACAAACACCCATTTAACTTGTCACTCGTAATCTTCATCATA
GACGCACATCAACGCCATCTAGNNTTTCCGCCTGGAACCCAAAAAAATAN
ATTTTACTTTTAAATNAGTACAATNCTTGCTTTTAAGTGCTTGAACTTTG
CTAATCTCNGATAGCTGAATTCCAATTTTAGGCATAAAANCCTAGAATAT
CAACTACTAGTTGCAGGACGAGGCGCTAAACATTTGTAGNTAAAACTGTC
GTNGCTCGTAGGATCAGCCTGTAGTGTTGANAGCAAGAAAAACACGGAAT
AATAGCTGCNACACCCTAACGCATGCGAGAAAAGTATTTGAAATTGTTAG
AACAATACAGCTCATTTTTTACTTTTTGCAGATTGTCACGAAAATTTTCC
GGAAGTAACCGGAATTAGCCAATATCTCCTATATGCGATGCGGCAGCCGT
ACCGTTCTTGTATCTTTCTCCCCTGTATGTGGTAGAGCGTTGGCCCGTGC
TNACGAGAGTATCGTAGAAATTTTTTAACGAATNGCCCGCCTAAGAAGGT
CTTAGCATNGGACACTANAAGCAACACAAAGCCTGCCAGCTGATAAATNG
AGGGGAATCAAAAGAATCATANCCAACTNGTTACCTCTGAATGTGCACTC
GTGCATAGTGGCCAACGTTAAGGTGTTGAAACAATAGATCACGATACAAA
ACCCCCAATAGCTCAGTGGTAGACCATTGGATTGATAGGCAAATTGCCTA
TCTATTGCGTAAGGCAATAGACCCGGGTTTGCTTTCCAATACAGTAAAAT
CACTGTAATAAGTACGCGTTTGAGAGAGTCGTGTTGTTGCAACATTCACG
CAGTGCGTAACCAAAGTTGTCCTTTACCATCAAAACAGATTTTCTATATA
AAAATTTATCTTTTAAAGTTCGAGTTAACACAGTAGAAAAACTTGTTGAT
TGAGTTTACCATGTATTTCTTTAAGTCGACCGCATTGACGTTAATGAACA
TATCGGCATGAGTCTCGTGTCAAAGGACATCCATCTGGATGATTCGCGAA
AAACCAACAGGCTTTCTTTTTCGTAATTGCGCAAGCACTTGCAGCCAACC
GCAATTTCCTTTTTGCTTCTGGATTTTTCTGTTGGTTCCGCCATTCCTCA
ACTGATATTTCATGTGGAGAACGAAAACGTACACACTTGTTTTGCACAAC
GAAGATATGGGAATGGTTTCGCAGCAATGTTTGGATTCCTCCACACTCAT
TTTTTAACCGGCTTAAATCTTTAAACTCTTCACTTACCAACGTTACCAAG
TCAGTTAAATTAATTTCACCTCCTTGATTCCATTCCCCGGGCTGTTTCTC
GAATCCACATTTGAGCAGATATTTGGCCGTCAAATTAACGAACGCATCCT
GTATACTTCGTTCCACTCTCGTACAGTTGCGGATAAGTTCTACGGCAGAA
CGTGGCTGAAACATGGTTTCTTCAACGCCTTCTTTGCTCAACGCGATCAT
GTTTGTTTTGATCTTCAGCAAATCGGCCCATTCAGAGTCACTTTTTTTAT
GAATAGTGCCAACGAAACACGTACGCCTTGTCGAAGGGATTCGCAGTCTG
TCTTCTTCAACATCATACCCGCAATTGCGTCCAATATCGGCAACGAAGCG
CAAATATTCGAAATAACGGGAACTGTTTGCCGAATTGAATTTTTCGCGCT
GAAATTTGCCCCAAAATGAAAACGGACAACAAGGCAGGACCCAGTACCGT
GTGGGCAGGTGGGCTGGATGCCTCTTGATCGAACTCTGTAATGCCATAAC
GGGAAGCCAGGGAGTCAGCTCATCTGAGTGATTTCCCAAAAGCCAATCAA
ACTCGAGAAAGTAAGTCTCTTCAGACGGTACCAAAGTCGAGATCTTCATA
GGGAATAAGTGTTAGATCAGGGAAAAAAAATCCACTATGTGATAGTACCT
CGAGTTGAATTTCTGGCGGATACAAAGACCAAATTTTGCGAGCTCGTATA
TCGATACCTTTTCCTTGATATCCTTCTGATGTTAACAGGTAAACCAAAAG
CCCATTGCCACAACCAATGTCAATAAACGTCTGCCTGTAATTGGAATCCA
ACTGGAGACGTTCCCGTTCTTGGCGCCATAAGAGGATGAGGTATGAAGCA
ATAGCTACATCCTCGTGAATAAATTTTTGGGGGTCTGTACATTCAGGCCA
CACCTAAACAAATGACAAAACTTTCTTATTGAACAAGCTGATGACCTGTA
ACAGAAATACCTTTGCAATGTTAGGAACATATTTTTTTTTCAATTCCTGG
TAGAGGTTGTTATAGGCCTCTAATGACACCTATATTTTAAAAAGAACTTA
CG
>rnd-1_family-146#SINE? ( RepeatScout Family Size = 73, Final Multiple Alignment Size = 73, Localized to 931 out of 1064 contigs )
TTTTGTGAAAAAAAGAACGCAAAATGTATACATTTGTGTTACTTACTATG
TTATACGTGTGTTCCCATAGTGTAGCGGTTATCACGTCGGCCTNACACGC
TGAAGGTCCTCAGTTCGATCCTGGGTGGGAACAGACGTTATTCAATTT
>rnd-1_family-140#SINE? ( RepeatScout Family Size = 75, Final Multiple Alignment Size = 73, Localized to 931 out of 1064 contigs )
GCCCGGCTAGCTCAGTAGGTAGAGCGCGAGACTCCTAATCNCGGGGTCGT
GGGTTCGANCCCCACGTCGGGCGT
>rnd-1_family-144#Unknown ( RepeatScout Family Size = 74, Final Multiple Alignment Size = 73, Localized to 931 out of 1064 contigs )
CACGATATAATAGGAAAGGTACACTCTCGCCCTATCCCAGTCTCTGGAAG
AAACGGCGGGTGTTTAGTAAGGGGTTCCAAGATTCCCCGCCAGGTTCGCT
AGTNTAGGAGGCCGNTCGCCTCTCGGGGGTATAGCAAAAACCGGGTTTTT
CGTTCGTTATTTNTAAAATTACCAGTCAATGTGTCCAGAAAGTGAATNCA
TTNAAGCTTCNTTTCATTCCCGATTTTTAGGGACCAAATTCATCTAGATT
AGGCAATTGATTTATATGTTAAATTTATGNTTNAAATTCACAATTTTTTG
AAANTTGCGCCTTTCGC
>rnd-1_family-148#Unknown ( RepeatScout Family Size = 73, Final Multiple Alignment Size = 73, Localized to 931 out of 1064 contigs )
AGTGTTGTCAAAATCTATTGCGATTTAAATCACAAATGATTTAAATCGCG
ATTTAAATCATTTTTTCATGATTTTGATTTTGATTTAAATCATTTTTAAA
TTTTGCGATTTTTGATTTGATTTATGCGAAAATAAATCATTTTTTAAAAT
CAAAATCACCGTTTTTTGGAAAAATATAAATTTTAATACAGATTACAGAA
TCTTCATCATTCTTTCTAAAATATAACGATCATTGTGGGAATCGCGCCTG
ATACTTTTAGTTTTGTACTGATTTTGTAGAGGAGAGTGGGGCCAATTGAG
ACGCGGGGCAATTGAAACAAAAATTGTNTCTCTCGCCGTATGAGAGGAAT
TTTCTTGAAAAAATTAGGGTTAATAGAATAGATAGTTTTCTACACAACTA
TANACTTTTTGGCTGAATTAAATCAGTACTTTAGTCAGGGGGACCGAAAA
TACGCGAAGTGTTTCANTTGGNCCCACTCTACCCTACACTAATTTTCCCC
TTGCTATCAATCAATTGCAAAAAAAAAAAAAAAAATACAAAAAATAATTA
CGAGTTTGTGGATGAAAATGACGAAGAGATTTCCCATTGCTTTGCTAACA
AACATATGGTTATATTCAAGCAAAAAATGTTGAAGTGATTTTGATTTTGA
TTTCGAAATCGATTTAAATCGCGATTTAAATCATTTTTTTCATGATTTTG
ATTTATGATTTAAATTGCGATTTAAATCAATTCTAGAAAATGATTTGATT
TGATTTAAGATTTAGATTTTAGCAATTTTGGCGAAATGATTTGATTTNGA
TTTAAATCNTTTTTTCATTTGATTTTGACAACACTG
>rnd-1_family-150#Unknown ( RepeatScout Family Size = 72, Final Multiple Alignment Size = 72, Localized to 931 out of 1064 contigs )
AAAATNAAAAATAATTTAATTTTATCATAAGAAGAATGAATTTAATCTGT
TTTGATTGTTGCTGTAATGTATAACAACAACTAAAAGAATGTCTGTGAAT
TTGTTGTTATACATTACGGCAACAATCAAAACAGATTAAATNCNTTCTTC
TTATGATAAAAAAATCAATTATTTTTTATTTTATTTTTTTTAATACGAAN
AATCTAGCTGTGTTTAAAGAAAAAAATCTGAGCACTTGAAATTGATCCCA
GCGCCCCTGGTGGCGCAAGCACAAATCNTAATTTTCTCTGTAAAACATTT
GAGTGTAACAACTTTGGGGTATAGGGAAGCATTTTTTTAGTTCAAATAAT
TCAAAAACATGCACTATATTCTAATAGAGTAAAGAAAAACGCGTCGTTCG
GCATAAAAAAATTAATTTAAGGATGTTTTGAAGTATTTTATTTATATTTT
TGGAAACGCCGGTATTAACATGGCGTTTATGGGGAGAAAAGTGGTGTACC
TAATCATG
>rnd-1_family-151#Unknown ( RepeatScout Family Size = 71, Final Multiple Alignment Size = 71, Localized to 931 out of 1064 contigs )
CACAGACTACGAAGTAAAGACCGCGATCGNCNCCATAAGGCTGAGAGGAA
TCCAGTAGGCGATGCTCGNGCCTGCCGCTAGGGGCGCGGGAGCGTACTTT
CTGAAATTTTTCTGCTTTTCCCGTTTCTACTGATTACGTGCTTCACACAC
ACGNATTTGCGGGAATTGTATTTAACTTTATGTCATCAATTGTACACCTT
AATTTTNTAGATCCCCTTCCCGTATCCCGTGAATTATTTCANAATTTTAT
TCTAATTCTCGGGTGTGNTAANAAAATTNTTATTTACCCCCTCTTTT
>rnd-1_family-152#Unknown ( RepeatScout Family Size = 71, Final Multiple Alignment Size = 71, Localized to 931 out of 1064 contigs )
AACAAAGGTGTAAAAGTTGCTGCACTAGAGAGAAGACAAACGTGTTTAAT
ATAATGAAATAGGCAATGTCGCGAAAGGCGCAANTTTCAAAAAATNGTGA
ATTTCAATCACAAATTTAACATATAAATAATTGCCTAATCTAGATGAATT
TGGTCCCTAAGGATCGGGAATGAAATGAAGCTTNAATGAANTCANTTTCT
GGACACATTGACTGGTAATTTTATAGATAACGAACGAAAAACCCCGATTT
TTACTATACCCCCGAGAGGCGANCGGCCTCCTANACTAGCGAACCTGGCG
GGGAATCTTGGAACCCCTTACTAAACACCCGCCGTTTCTTCCAAGAGACT
GGGATAGCGCGAGAGTGTACCTTTCCTATTATATCGTGGT
>rnd-1_family-149#Unknown ( RepeatScout Family Size = 72, Final Multiple Alignment Size = 71, Localized to 931 out of 1064 contigs )
ATATTGTCGCGGTTATTGAGGCCCCATGGACTAGTTGTCACGTCCGGCGC
TCCTGTATCGGCTATTGACCGCAACTCTACCCGAGATGTCCGGCAGTCTT
GTCAGCAGATATTTCCCCCGGTAGCTGCTGTCTACGTTAGTGCATAAATA
CTTGTATGTGTCCCTTGCTGCGCCCCCAGTCTANTTGTANCTGTTTGTTA
GTACTGTGTGCGTGTGAGCGCATCGACGGTGAATAAACGTGTCTTAGTCG
CTACCCGGGTCTTCAGCGTNACTCCTCCGCGTTA
>rnd-1_family-153#LTR/Gypsy ( RepeatScout Family Size = 71, Final Multiple Alignment Size = 71, Localized to 931 out of 1064 contigs )
TATAGGGCGTCCCCACGNCAAAAGGAAGTNGCGAAGAAGATCATCGAGGA
ACTGCTAGCNAACAANATNATCCGNCCTTCGCTNTCCCCGTGGGCNGCCC
CCGTNGTATTAGTAAAGAAGAAAACGGGAGACGATCGNTTNTGCGTNGAT
TATAGGAAATTAAATGCNATNACGAAGAAAGATTCNTTTCCNTTACCNCG
AATCGACGACGTTCTNGACCTACTGCANGGNCAGAAATGCTTTTCCACTC
TNGATTTAGCNTCCGGNTACTGGCAGATCGAGATGGANGANNNANCNAAA
GAAAAAACNGCNTTCGTCGTNGANAACAATTTGTACGAATNGAATCGNNT
GGCGTTCGGNCTGACNAACGCNCCGGGNACNTTCCAACGGCTGATGAATT
TCGTCTTAAGGAAGAGATNGGAAAAACTTGCCTNGTCTACCTGGACGACG
TNATNATCTTTT
>rnd-1_family-154#Unknown ( RepeatScout Family Size = 71, Final Multiple Alignment Size = 71, Localized to 931 out of 1064 contigs )
AACGAATAACGGTAAAGGGAACATATCTTGTATTTCGTGTCTCCAACTAT
ATACACATAGCCCAACAAACAAGGAAAACGGTGAAGGAAAGAAAATAGGT
CAAGCTGGTGACAGGTAAAAACAAGTTTTCATCTAACCATTGTCACGCCA
CATGCCGGAAAGAAGTAAGGAGAAGAAGAAAATCGGACGACAGAGAGGAA
AATTGGAGGACCAATTTCTTCTTGCCGAAGGGGGGAAGGAATGTAATAGA
CCGCAGCAACTCCTCCCAGCAACAGCAACCCCACCCAGCAAGAAGGTCGT
CACGAATGCAACCTTCCCTGAGGCTAACTGTTTATGATAAAAGTAAAAGT
TATTGTAAACCCCTCCCTTCTTAACCTTCAATCTTTCGGTATATAAGTGC
ATGGTTGTANCGTCTTAANCAGAGTTAGTCTACTGGCAAATACACAGTCT
AGAAACCATTACATTTG
>rnd-1_family-155#Unknown ( RepeatScout Family Size = 71, Final Multiple Alignment Size = 71, Localized to 931 out of 1064 contigs )
AAATAGGCAACGTCGCGAAAGGCGCAANTTTCAAAAAAGGGTGAATTTNA
ANCATAAATTTAACATATAAATTCCCAATTGCACTAATCTAGATGANTTT
GGTCCCTAAAAATCGGGAATGAAANGAAGCTTNAATGNATTCACTTTCTG
GACACATTGACTGGTAATTTTANAAATAACGAACGAAAAACCCGGTTTTT
GCTATACCCCCGAGAGGCGANCGGCCTCCTANACTAGCGAACCTGGCGGG
GAATCTTGGAACCCCTTACTAAACACCCGCCGTTT
>rnd-1_family-157#Unknown ( RepeatScout Family Size = 70, Final Multiple Alignment Size = 70, Localized to 931 out of 1064 contigs )
CTATACCCCCGAGAGGCGANCGGCCTCCTANACTAGCGAACCTGGCGGGG
AATCTTGGAACCCCTTACTAAACACCCGCCGTTTCTTCCAAGAGACTGGG
ATAGCGCGANAGTGTACCTTTCCTATTATATCGTGGT
>rnd-1_family-158#Unknown ( RepeatScout Family Size = 70, Final Multiple Alignment Size = 70, Localized to 931 out of 1064 contigs )
TCTTAGGCCCTGGTGTATGATGACACCCTTTTACAACGCAGCTCATTTTT
CCTTACAAANAATGTAAACAATACCGTTNAACATTAAAATTTAGCTGTTT
TCTAGAATTAAATACCCTTAATTTAATATTAAAATGTAGCTAGTTCATTT
ACCTTTAACACAAAATTATTGCTAGTATCCTTTGGTAAATTGGGAAGGTT
TCACAAATTTTTTTTTGCGATCCCCTTTTTTCCCTATAAGGATTCCTCAG
AGGAAAAACGGACTCGTAACAAACATGGCGAAATCCGCAAGGTGCGTTCG
TAAAACAGTAGGGGGTACGCGTCAGTCACTTGCTCTAT
>rnd-1_family-159#Unknown ( RepeatScout Family Size = 70, Final Multiple Alignment Size = 70, Localized to 931 out of 1064 contigs )
TAGACTAACTCTGNTTAAGACGNTACAACCATGCACTTATATACCGAAAG
ATTGAAGGTTAAGAAGGGAGGGGTTTACAATAACTTTTACTTTTATCATA
AACAGTTAGCCTCAGGGAAGGTTGCATTCGTGACGACCTTCTTGCTGGGT
GGGGTTGCTGTTGCTGGGAGGAGTTGCTGCGGTCTATTACA
>rnd-1_family-160#Unknown ( RepeatScout Family Size = 70, Final Multiple Alignment Size = 70, Localized to 931 out of 1064 contigs )
GAAACCAAGGAAACTAGAACAAAACAAGTAATTTTCGAAACGGAAAGTAA
TCAGTCCAAGGACACGGAAAAATGGATCGAACTCCAACACAAAGACGAGT
ATTGCCGAACAATATTACAAGAAATGGCAAAGGCCAATCCAAGTAAGGAC
GTTAAAAATAAATTTAAAATAAACGAAAAAGGATTATTAGCAGATATCAG
AGGAAGAACTGTAACGCCAGTAAGACTGGTGCCACAAATTTTAAAGGAAA
ATCACGATCACATATTGGCAGGACATTTAGGAGTAGGAAAAACGTTAGCT
AGACTTCAAAGACAGTATACATGGCCATGCATGCGTGCCGCCGTAATAGA
ATACGTTAAAAGTTGTTTGATGTGCAATAAAAGAAAAGCGGTAGGCGGAA
GTAAAGCACCATTGCACCCTTTGCCTTTAGTTGAAGGAGTATGGGAAAGG
ATTGCAATGGATATAGTGGGCCCAGTTCAAGAAAGCGCTAAGGGATACAG
ATATATATTAGTTNTTTCAGATTATGCCAGTAGGTTTGTTTTTACAGTTC
CAATGAGAAATCAAACTGCCCAAACAATTGCGAAGGTTTTAGTTAATAAG
ATATTTACTAAATATGGATCTCCAGAAGTAGTTCTAACAGACCAAGGTAC
TAACTTTCTATCCAGCCTGATACAAGAGGTGTGTAAACTATTCGAAATCA
AACAAATAAGGACTACGGCCTATCATCCACAAACCGATGGATTGGTNGAG
AGGTTCAACCGNACTCTCTGCGACATGCTAGCTTGTTACGTCTCAGACCA
ACCTGCTAACTGGGACGAATACCTTCCGTTCGTTACTTTCGCCTACAACA
CGGCGAAACAAGCNTCAACTCGAGAAACACCATTCTTTCTATTCTNCGGA
CGAGAACCAATANTGCCCAACGATATCAAGATTAACAGAAGATACGAGAC
CTACGAGGATACCAGTATGGTGTATTCACAGCAGTGGGAAAAAGCTCAAA
AACTGGCAAGAGAACATCTCTTCAAATCCCAAACAAGACAGAAAAAATAC
TACGACGTAACCACGAAAATNACTAAATACAACATAGGTGACTACGTNTT
ACTGAAGGCGCCACCAGCAGCAGGAAAATTCATAAATCGATGGAACGGAC
CATTTCAAATTTCACGAAGCTTCTCGGATATCAATTACGAAATCCAGCAC
ACTGNAAACAAAAAACTGAAATCTGTGGTACACGCCAACCGTCTCAAACT
TTACATCCCAAGAAAACAAGAAACAACTAAGGAAGAAGAAATACTACAAA
ACCTACCGGAAAATGTTGAAGCCCAACGACGACCAACAATTCACCAACGC
CGACCAGGCCGACCAAGGAAACAGCAGCCGGTACATCCAGTGAAGATGAA
CA
>rnd-1_family-143#LTR/Copia ( RepeatScout Family Size = 74, Final Multiple Alignment Size = 70, Localized to 931 out of 1064 contigs )
CTACGAAGANGCGATCNCGTCACCNGACGCGGNCCTNTGGAAAGCNGCNA
TGGANGAAGAATACGANTCTCTGATAAAAAACGANACCTGGACACTAAGC
AACCTNCCACCCGGCCGCAACGCCATCAAAAGCAGNTGGGTNTTCAAGGT
AAAACCGGGCTCCGACGGAGACCCACCTAGATACAAGGCNCGNTTNGTNG
CNAAAGGNTTCTCNCAGCGACCNGGCGTCGACTACGACGAGACNTNCGCN
CCNGTNGTNAAGATGGACTCNCTCCGNGCCATNCTATCGCCGTCGGCAGC
GCGCGATCTNGAAATNNTNCAACTNGACGTNAAAACNGCNTTTCTNTACG
GNGANCTNGANGAAGAGATCTACATGGANCAACCCGAAGGNTTCGTCGTN
CCCGGGAAGGAAAACGANGTNTGCCGNCTNAANAAANGCNTNTACGGCCT
NAAGCAGGCNTCNCGNGTNTGGAACGAAAAATTCGACGANTTTCTCGNNG
ANTTTGGCCTGAATCCCAGCGCTGCAGACCCCTGCGTNTACTTCCGCCAA
CGAGGAGANGAATTCACCATCGTNGCNATNTGGGTCGACGACGGCCTTGT

>rnd-1_family-161#Unknown ( RepeatScout Family Size = 70, Final Multiple Alignment Size = 70, Localized to 931 out of 1064 contigs )
TATAGGGCTGTTCGACATCTTTTTGTCGCCCTTTCCAGATCGCGCAACGC
AGCAATCGATGGANCATTTCGTCTGCTACGACCGGTTATTTTTCCATTAG
AACTTGTGTTGCCAGGCAACACAAGTCCGGTCACACACCGGTCGTAGCAG
ACTAAATGTTGTGTTGCCTTAACAACACAA
>rnd-1_family-147#Unknown ( RepeatScout Family Size = 73, Final Multiple Alignment Size = 70, Localized to 931 out of 1064 contigs )
TTGCAGCTACATTATATAGAAATACAGTCAATATATTCATGTAACTCATG
GCTCAATGGTTGAGCATCGGCGNGGCACGCCGAAAGTCNAGGNTCGATTC
CCGAAAGAGTTAAAATGCT
>rnd-1_family-162#LTR/Gypsy ( RepeatScout Family Size = 70, Final Multiple Alignment Size = 70, Localized to 931 out of 1064 contigs )
TTTCCTTCTCCGTCGACCCTATGCAAGCCGAGCGAACAGTTGAAGTGCGT
ACGNAGCTTTGTGGGGCTNTGCTCGTATTACCGNCGGTTCGTTCCNNANT
TCGCNCANGCGGCGAAACCNCTNACGGACATGNTCAAAAAGGGTGGTTGC
TTCGTGTGGGAAGAGCCGCAAGAAGCAGCTTCGAGCCGCTGAAGCAGGCG
CTAGTGAGNGCGGCCACTTTGGCNTACCCCGATTNTACAAGGCCGTTCGA
AATNCACCCCGACGCCTGCGANTACGGCATAGGGGCGGTGCTGCTACAAC
GCGTAAACAACGTGAGAGGCCNCTGGCCTACGCNAGCCGNCTGTTGTCNN
CAAGTGAGNNGAACTACTCNATCACGGAGAAAGAGTGCCTNGCCTTGGTN
TGGGCNGTNAAGAAATTTCGGNGTTACATNTGGGGNACGGANACCGTGGT
GGTGACCGACCACCACGCCCTGTGTTGGCTGNTGACCAAGAAGGATCTAG
CCGGNCGNCTAGCNCGNTGGAGTCTNCGGCTNCAGGAGTTCCTACTACGG
ATCGTNCACCGNAACGGGAGACTNCACGCGGACGCAGACGCNCTNTCNCG
TTACCCGGTCGACGCGCCGCAGGAGCTAGACGAGGAGTTGCANTGTACGT
TNGCCGCCCTNAGCGTCGACACTGAAAGCAAGAGTGAGTTNCAGCGNGCN
CAGNAGGCGGAGTGGGAGCAGGTCTTCGCCGNNCTGGAAAAGGAAGAAAA
CCCTACCGCCAGTATCGCCTTAAGGACGGNCTGCTGTTTCACGCGAAGGT
CGTCGACGACGGCCTCCTACTAAGACTGTGTGTGCCTCAGTCCTTCAGAG
ANGAGGTGATGCGCTCTTGCCATCACGACATTACCGCCGGNCACCTAGGN
NTCACGCGNACCCTAGACAAGATACGGGCTCGGTACTACTGGCGAGNCAT
GGGCGAGGACGTGCGCGATTTTGTGCGGGAGTGTCGGGAGTGCCAATCNC
GAAAGCCGGTGTACCAGCGNCCAGCNGGGTTTATGGAAATTCAACGGAGT
GAGCGTCCGTTCGAGAGA
>rnd-1_family-129#LTR/Gypsy ( RepeatScout Family Size = 81, Final Multiple Alignment Size = 70, Localized to 931 out of 1064 contigs )
AAATGCGAATTTTTAAAGAGNAATTAGATTATCTNGGNCACGTCGTNTCC
GGGAAAGGNATNACACCAGACCCNAAAAAATTAGACGCGATTGTNAANTA
TCCGCTCCCAAAAACGTAAAAGAATTGCGNTCATTTTTAGGNCTAGCCGG
CTACTACAGACGATTTATCAGGGATTTTGCTGATAAAGCCCACCCGCTAA
CTGCGCTCACTAGAAAGNCAGCNGAGTGGAAATGGGGGGAGGAACAAAGG
GACGCCTTTGAGTGCATTANGAACTGTCTCATCACTAGACCTGTTCTNGC
NTATCCGGATTTTTCTCGAGAATTTNTNATCTACACGGACGCTTCAGGAT
ATGGAATAGGAGCNGTCCTGTCTCAAATGCAACCTCCACCTCAATCAGCG
GATTTAGCGGAGTCCGACGGACAGGACCTCCGTGAATCAGACGGCGTAGA
AGTCGTCATAGCCTATACCNCTAAACATCTGAACGACCGCGAGGCCAAGT
GGTCAACCACAGAGAAAGAGGCATNCGCAGTAATCCACGCNATCGACGTG
TTTAGGACGTACCTATACGGGCGTAAGTTTACCGTATTTAGCGACCATAG
ACCTTTGCAATGGCTGAAGAGTNAGAAAGANNANANNGGAAGATTAGGTA
GATGGGCTCTTAAGATCCAAGAATTTGATATCATTATTGGGTACCGACCA
GGAAAGTCACACCAAAATGCTGA
>rnd-1_family-156#LTR/Gypsy ( RepeatScout Family Size = 71, Final Multiple Alignment Size = 70, Localized to 931 out of 1064 contigs )
AAGTCATGCGTCTAATGGAGACGAACCACCGAACGACNACNGCTTACCAT
CCNCAGGCNAACGGNCTGGTNGAGAGGTTGAACCANACNCTGGCNGACAT
GCTATCGATGTACGTGAACAGCACACACACGGACTGGGACGACATCCTGC
CNTTCGTNACGTTCGCNTACAACACCAGCGGNCAGGAANCGACCGGGAAG
ACACCNTTTTATCTNNTGTACGGNAGGGAAGCGCGGTTACCGGCGGATGC
GGCGACGGGGGCAAGCGCGACGCCTCGGTGCAGAGGATCCTGACGAACTG
GCGNGGAATTGGAAGCTGCGAGAAAGAGGTGAAAGAACGGCTGGCGCAGG
TACAAGAACGACAGAAGCGGTACTACGACGCGAGTCGGAGAGCTGCACCG
GANTTCAGCCCAGGAGANGAAGTNCTGGTNTACAAGCCNTTNCGGAAGGT
AGGGAGGTCNGAAAAGCTNCTNCATCGNTGGCTGGGACCGTACGCGGTGG
TACGCCGGACGTCGGCGTTGAACTACGAAGTAAAGNNGCCAAGCGCGAAA
ACAGAACTGGTGCACGTGGCGAAAATGAAGAAGTTTGTTAGAGGGGTCGG
ACGAGGACGGTGGCAGACGAAGAAAGTACGGGAGCAGAAGCGAGAAGAAT
GGAGCCGCAACGCAGCAACCTAATTGCCGGG
>rnd-1_family-163#LTR/Copia ( RepeatScout Family Size = 69, Final Multiple Alignment Size = 69, Localized to 931 out of 1064 contigs )
CAGGTGGGTNTTCAAGGTAAAACCGGGCTCCGACGGAGACCCACCTAGAT
ACAAGGCNCGNCTGGTNGCNAAAGGNTTCTCNCAGCGACCGGGCGTCGAC
TACGANGAGACNTNCGCNCCNGTNGTCAAGACGGACTCNCTNCGNGCCGT
NCTATCNNTCGCNGCAGCGCGCGATCTNGAAATGNTNCAACTNGACGTGA
AAACNGCNTTTCTGTACGGNGANCTCGACGAAGAAATCTACATGGANCAA
CCCGAAGGNTTCGTCGTNCCCGGGAAGGAGAANNANGTNTGCCGGCTNNA
CAAANGCNTCTACGGCCTAAAGCAGGCNTCNCGNGTNTGGAACGAGAANT
TCGACGANTTTCTCGAAGANTTTGGCCTNANTCCAAGCGNNGCNGATCCC
TGCGTCTA
>rnd-1_family-164#Unknown ( RepeatScout Family Size = 69, Final Multiple Alignment Size = 69, Localized to 931 out of 1064 contigs )
CATGGTCTATAAACTGGAGGTCNAAGAACTGTCGTCTGCTAGGCTGTTTT
GCTGTTCGTCTGCTANTTCTTGAGAAAATTTTGGGGCATCCGCTAGGGGC
GCTGACTACCCGGATCAGTCATAACATTTTGCCGCGTAAACCATGGAGAG
TGACGGCTGAGTGGTCTCAGTTCGTAGTTTAATCATCGAAAAAATCGGTT
TTAAGCTAAAATAATTACAAATTAATTCATGTTGTTTATCTATTTTTCAA
TATCCCATGTAATCAGCTCTAGTTTATTTGTTTTCATTCGATGTAAGTGA
CACTATGAGCATGATATGTGAATCCCCAAGTCTTATGCAGTGCTATTATC
TCTTAATCTAATATTTTAACATTTCCTTGCAATAGGACAAAGAAGATGCC
GAACCGTTGTTATGTCCCCGGATGTAAATCTGGTTTCCCAGATTACCCAA
AATATCTTGGTAAATTTACCATGTTTAGTGCACCTAAGGATGGAAAGTTA
TTGAAGCGTT
>rnd-1_family-165#LTR/Gypsy ( RepeatScout Family Size = 69, Final Multiple Alignment Size = 69, Localized to 931 out of 1064 contigs )
CGAAGTNCGATCATTTCTTGGGCTNGCCGGATACTACAGAAGATTTATTA
AAGATTTCGGTTCGATNGCTCANCCATTAACTCGATTAACNCATAAAGAT
CTAAGTGGAAAACCTTTCGCTTGGGGAACGGAGGAACAGGTTGCCTTTGA
GAAATTGCGCACTTCTCTAATAACTCCCCCAGTTCTNGCNTACCCCGATT
TTAACGAAGAATTTTTACTCTTTACCGACGCATGCGATTATGGAATAGGA
GCCGTNCTGTCTCAAATGCAGGACGGNAANGAACANCCNATCGCNTACGC
NAGTAGACANCTNACNAAAGCCGAAACGAAATACGCNACNATAGAAAAAG
AAGCNTTAGCCGTAATTTNTGCGATNAAACGTTTCCGNCACTACCTNCNG
GACGAACCNTTCGNNATCGTCAGCGACCACNGNCCTCTGCAATGGCTGNA
AAATCANAAAGATAANAACGGNAGATTAGGNAGATGGGCNATACTGTTAG
CNGCNACGAATTATGAATTAAAATATAGGCCNGGNCGTGTNCATCAAAAC
GCNGACTGTTTATCNCGNTTAAAAGTNGCTAGTATTCAGCCGGCGCCAAA
CAATATCAAATTNATTTGCGAAAAACAGCTGGAAGACGATCTTTGTGTAG
CNATTAGAAATTATTTAGAAAAAGGCGAACTCGATGAGGAAAATNGCCAA
TCTAAGCCNGATTGGGTNAAAGAAATTGAATATTTTGAAATTNTAGAAGG
TACACTTTATCGCCACGAATTGCCTTCCAAAAATAGCAAGCGNAACGAAN
TNAATCACCAATTAGTTTTGCCCTTGTCGCTCCGCCATCTNGTGCTGAAA
GAATTACATGACGCACCGATGGGAGGACATTTAGCTTTTTATAAAACTTA
CTTGAAAGTNAAAAATCATTATTATTGGCC
>rnd-1_family-167#Unknown ( RepeatScout Family Size = 68, Final Multiple Alignment Size = 68, Localized to 931 out of 1064 contigs )
TATAGGGCTGTTCGACATCTTTTTTCGCATTTGATTTTATCGCGCAACGC
AGCANTCGACGGCCGATTTTGTCTGCTACGACTGTACTTTGTTATTGTGC
GAAATATGAATAAATTTAAAAGTTTCGCTGAAAAAGTTAGTGTTTCGTTT
CACGTTATTCATCGTTTTTTTTTGTGTTAGTGTAAAACTATGTCGTGTTC
CGACTATGCAAATGGACTCGTAAGTGATGCGAAAACTCGTTACTTAGATA
AGTTAAAATTGTTAAATAGTGAGTGTCCCTATTCNATTCCCAATTCTATG
TGGAAACACGGATTAGATTGTTGCCCAATTGTTCCCAAA
>rnd-1_family-166#Unknown ( RepeatScout Family Size = 68, Final Multiple Alignment Size = 67, Localized to 931 out of 1064 contigs )
CCCACATAACACAAGGCAGTCCGTCGGACGTCCGACAGATGTCGAGGTCG
GATGTTGAGTACATCTTTTTGATATCCGCCGGACAGCCCGACATCCGATT
TGGATGTCCTACGGATGTAATTTTTTTTGGTTTTGACCGCCCTNAACAGC
GCCGTCGGACATTCTAAGGATATCCGAACGGGCTTTCATTTGGCTATAAA
TATGACATGTAT
>rnd-1_family-168#Unknown ( RepeatScout Family Size = 67, Final Multiple Alignment Size = 67, Localized to 931 out of 1064 contigs )
GTAGAGGAGAGTGGGGNCAATTGAGACGCGGGGCAATTGAAACAAAAATT
GTTTCTCTCGCCGTATGAGAGGAATTTTCTTGAAAAAATTAGGGTTAATA
GAATGAGGGGGTTTACAAGTTTAGAAAAATTTACGAGTTTTTGTATTCAA
AACTTTTTAAGNTATCTCGANAAAACTGTTTTTTGTTCTCCGTCTGTTAA
NTTTGCGTTTTCAATTTTTTCGTTTTAACCCCTAAAACGCTACGCTTTAG
TAATAAAATTAGTTTCAGATGATTTGCAATTCATTTTTCTACAATTTAAT
GTCATTTAATTTTTCCCTGCATTCTTAAATAATTTTAAATAATTAAATGT
AACGATGACCCTATTGCGGGGCAATTGAAACACTTTGTTTATATTCCCTG
TCTGCGAGTGGTTGCATTTTTTTTGCAAGTATTTGACGTAATTCATTTAA
ACAAATGTAAATCATCATGTTAACACAACTATAATACTTGTATTCGCTGT
TTGGGATTTATTTAAAAAAGCATGTTGCTTAATGGTTTTTTTTAAATTTA
ATTATTTAAATATTTTAAACTAAATTACGATCTACTTTAAGCATATTTTA
AAAATCTGTAAATCGCATTGTACCTAATGGTAAAATTTGATCACACTAGC
AGTTGTGGCTGCTGAGATATCGTGATTTTNATTTTATGTGGGTATAAAGA
AGCTTCCTTATGGGAAAACCCACGTTGCAATTGCGTCGACACACCGTTTC
AATTGCCCTGCTACCATGGCAATTGAAACACTCGAAGCGACCTCAGTTTT
TTACAATTTACTACTATTAAAATTAATCTTTTCTCATTAAAAAAAATATC
GTTTAGTAGCTGAGATAATAGGCTACAATNCTATATAATTTTTATATTAA
ATTTTTCAGTTTTTTTTTCAAGAGATACAAAAAACCAAAAAGTGTNTCAA
TTGCCCCCACTCTCCCCTA
>rnd-1_family-170#Unknown ( RepeatScout Family Size = 66, Final Multiple Alignment Size = 66, Localized to 931 out of 1064 contigs )
ACTCTCGGCTATCCCCAAGACCGGCGGGTGTTTAGTAAGGGGTTCCAAGA
TTCCCCGCCAGGTTCGCTAGTNTAGGAGGCCGNTCGCCTCTCGGGGGTAT
AGTAAAAATCGGGGTTTTTCGTTCGTTATCTATAAAATTACCAGTCAATG
TGTCCAGAAANTGANTTCATTNAAGCTTCATTTNATTCCCGATCCTTAAA
TACCNAATTCATCTAGATTAGGCAATTATTTATATGTTAAATTTGTGATT
GAAATTCACAATTTTTTGAAATTT
>rnd-1_family-171#Unknown ( RepeatScout Family Size = 66, Final Multiple Alignment Size = 66, Localized to 931 out of 1064 contigs )
TGAGCAGATTTTTTCCACTGTCTATTTTTGCACACTGTAGGGCTGCGGAT
AGGAACCGCACCTAAAGATATGAAAACATTGTCTGACAGCAAATAAAAAC
TGAAAGAAATAACGTGCAAATATACTGTACTGTACATTCAAATGACGTCT
AGTGAAAATCAACCTTCAAACAATCGTGTGGTCGTGAAAAAGTGTCCCTC
AGGTTGGTACGAAAAATGGCAAATTTCAGTGTATTAACGAGTAGCCAAAA
GAATGTTTAAAACGGAACGCACTGAACATTTATTAGCTCCCCT
>rnd-1_family-172#Unknown ( RepeatScout Family Size = 66, Final Multiple Alignment Size = 66, Localized to 931 out of 1064 contigs )
AATTTGAATTACTATTGAATATTGATTNTAATTTTTCTTTAAAGTTTTTT
ATCGATTTCATCGTTTCCAATAGACAAGCAGACGAATTTGTGGACATTAG
AATCGAAAGATTCGAGACGTGTTAAGCGGGGAGCTAATAAATGTTCAGTG
CGTTCCGTTTTAAACATTCTTTTGGCTACTCGTTAATACACTGAAATTTG
CCATTTTTTCGTACCAACCTGAGGGACACTCTTTTTCACGACACACGATT
GTTTGAAGGTTGATTTTCACTAGACGTCATTTGAATGGTACAGTACAGTA
TATTTGCACGTTATTTCTTTCAGTTTTTATTTGCTGTCAGACAATGTTTT
CATATCTTTAGGTGCGGTTCCTATCCGCAGCCCTACAGTGTGCAAAAAT
>rnd-1_family-173#LTR/DIRS ( RepeatScout Family Size = 66, Final Multiple Alignment Size = 66, Localized to 931 out of 1064 contigs )
TTCCATTTTCCGGTTTTGAATCCGTTTCCTCTGTTGGACTGATCTTTGCT
TCCACCGGAATATTTTCGGTTGAAGGATCCACCGCGCCTGGGAAAAAAAA
NAAGAGAGATATAATTAAATTGGGGTGGGCAGGGCGGGGAAGACCGACAA
GGTTAAGGTCTTCTCTTTATTGACATACAATCCCAATTGCTCTTCGGTCG
CTACGCGACCTCGAGCAATTTACAATTGCATGTCAATTGCTCGACCTCAA
CCTTGTGACTTTAAAGCATCAGTTGACTATTGCCANTCCGTCCGGTTCTG
CCTCGACAACCGGGCGCTGATAGTGTTTCGAAAANACGGACTCCGTNGCC
CAACTGCCNGCTTTTAGNATCGNTTCNATCGGNANNCCGGNTGCGACCGC
TTTNGANGCCGCCGCCCCTCTNGTNGAGTGNGCCGAAAANATNGNCGTGT
CGATNCCNGCNTCTNTCAAGACTTCCTTGATCCANCGGCCGACCGTNGAC
GCNCCGACCGGTTTGTGAGGNGNATTTAGGCCTAAAAGAAGCGTTTTGC
>rnd-1_family-174#Unknown ( RepeatScout Family Size = 65, Final Multiple Alignment Size = 65, Localized to 931 out of 1064 contigs )
TATCCATCTATTGGTATTCTTCATGGTTTAACCAACAAGTATCATCAATC
AATCCCCCTGAAAAGTGAAGAACACCTCTGGGTTTTAAGAATAAAGATTG
GGTGCCACTGCTAAACGCCACCTGCCAGTTCCAAGCACAGATTCATTGGG
CAAAGCAAACGAAAGAGTCCATTCTTAAAACCGTCATGTGACGCTTCNCT
TTGCAGTACCTTTTCCGCTTACCAAAGACGTCAGAGCTGTTCTTCACTTT
TAGAAGCCTACGTACCCTTTCCTACAGTCATACTTTATGGTACCACTCTG
AATAGATCTTAACAATTTGCGAACATATACCACATTTTCTGAATGTTCAA
TTTCAGGAAATGGCATAACGCCTCGAATGGCCTTCCGCTTGTTTTTGGGC
GACATCCGAACGTTCCCAAAAGAATTAGATTAACAATTGGGCGAAAAAGG
GTAGATTTACAAGGGAGAGCAACAACAACCCACCTAGCTGCACATTAACA
ATGTTTAATTTGTTCGACGAAAAACAANTGCACCCATTATTTCCAACAAG
TGTGCATGTATATTTAAGGAATAGTCAACAAGTCATCACGTGAACTCCTC
TTNAAAAGCGAGTTTAAGAGATTTTCACGAGACGACAA
>rnd-1_family-169#Unknown ( RepeatScout Family Size = 66, Final Multiple Alignment Size = 65, Localized to 931 out of 1064 contigs )
CATTGACTGTACAGTGGCGATCGAAATNGGCCTAACAATCGATCGATAAA
TTCAATATGTAGTAGACTCCTCCTCCCTTGAAGGCGTGGTCTATTCAAAT
CCCTCCTTCGAGTGNCGTTTTTGACCGCTAGATGGCAGTGCNAGTTATCT
ATTTATTTGCTAAATAAACGGTCAACTAGCGAANAAGAGTTGTCTATNAA
AAAGTGGGTCAAACGGCGTTCCGTA
>rnd-1_family-175#Unknown ( RepeatScout Family Size = 65, Final Multiple Alignment Size = 65, Localized to 931 out of 1064 contigs )
ATAACCATCAACAAACAGCGTCATCTAGCGATACCAATAGGAGAAATTNG
AATTGCTATTGAATATCGATTNTAATTTTCCTTTAAAGTTTTTTATCGAT
TTCATCGTTTCCAATAGACAAGCAGACGAATTTGTGGACATTAGAATCGA
AAGATTCGAGACGTGTTAAGCGGGAGCTAATAAATGTTCAGTGCGTTCCG
TTTTAAACATTCTTTTGGCTACTCGTTAATACACTGAAATTTGCCATTTT
TTCGTACCAAACCTGAGGGACACTCTTTTTCACGACACACGATTGTTTGA
AGGTTGATTTTCACTAGACGTTCATTTGAATGGTACAGTACAGTATATTT
GCACGTTATTTCTTTCAGTTTTTATTTGCTGTCAGACAATGTTTTCATAT
CTTTAGGTGCGGTTCCTATCCGCAGCCCTACAGTG
>rnd-1_family-178#Unknown ( RepeatScout Family Size = 65, Final Multiple Alignment Size = 65, Localized to 931 out of 1064 contigs )
TATACCTCAAACTCACGCTTTCTCCCGTAAATCTCACGACTTNAAACTAT
AATTCTTCCCACCCCTCCGTGACTCATCCTAGCGGATGGGTACCCTTTAA
CCTCCCTAAAATTCGACTTAAACGAGTTGACAGAACTGTCAACTCGAGTC
GGGGGTGGCTTTTGCACGGAGCCTTCTTTCCCTATTGTTTTCTTTATTCG
GGTCACGGCCGCATCTTTTCCATATAAAAGGCCGTGACTTTCCTCTCANA
GTNCAGTTCCGTTAGTTCAGACAGTTCTTCGGTTCCGTTAGTTCAGCAGT
TCCGTTAGCTCTGTCTAGCTTGTTAGTTTCTTTAGTTCCATCTCGAGACC
TTCAGCTCCTTCGAGCTCTGTGACTTAACAGTTCTGTTTAAAGTACCAGT
TTAGTTCAGTTAACTTAATTCGGTGAATCGGGTATCCNCTCCCATTGTTC
AACCGTTCCCAATTGGTATGTCACACCTCATTTAACTTATANTTGTAGAC
TTAGACTTAGTAACCAATACATTTGCATTGTGGATCAGCCGTCTCCTTTT
TATTTATTTAAACCGCTTTTAATTTAATTATTCCGTAAAGGGAAGAATGA
GTAAATCCATGATCCCTTTACACTTCGTTCATTTCTCTCTTTAGCCAATC
TTTCCGCCTTTTCTACCTTTTCTTCTGGAGTCATCTTCGCTTTACGTTTC
CTTGACACAACCAATTAATCTTTAACATCTATGCCTGCTTCGTTACTCAT
TATTGAAAATATAAATTACGCGTGGCTAGCCACACCGTCTTGACAAGCTA
CCCAAACAAAACTTCAAAACAAAAAACATTTATGGTTGGGACGAGAGATG
GTGCAAGTTTTTATGGTAGTAGCTGCTGTGTTGCCTTGCAAAAAGTTCTG
CAAAACCAACCATGACGGTGTGGTCGAACACGACGGTGTGGCGGCCAAGT
GAGCTCCGGGTTTCCGGCGTCACTTTTCGCGAACCCGGATTTTTACACGG
TGAGCATAGGCTCGCTCCCTCCGACAGCGGAGACCTGATGCACTACAATG
CAAAAGGGTATCCTTCCCAGTCAAAATCCGCTTGGTGCAGCACTTTCGGA
GGGAGCGAGGTTCGCGAAAAGTGACGTGGGGCGTGGCTTATTTACAGGCG
TTTANCATGGAGTACTCAAACCATGTAATCTATGACTCANGCCAAAGGTA
TCAAATTTTAGCCTTTAGTAATGTCACCGAGAAAAAATTAAATGTATTTC
ACAAGTTGCAATTTCTTTGAAAAGGCGGTTAAGTATGTGGGTATAAAGGG
CAAACACGTGAAATTGGTGGGGTATGACTGTACGAGTTGATAATGGAGCC
ACAGCAGTTTTAGTTGTACACATCTATAAAAACA
>rnd-1_family-179#Unknown ( RepeatScout Family Size = 64, Final Multiple Alignment Size = 64, Localized to 931 out of 1064 contigs )
TGTAAAACCCCTACTTACTTCATCTTTAAGTAAATAGCTTTTACTCGATT
AAGGGAAGCTGCGGACTTCGTTCGATGGTATATTCCCGTAAAATGTTAAC
ATGATTCAAACAAGTCGATGAATGTCTCAAACGATTGGAGGCATACATAC
AGGCCGTAGCCGTATAGCCAGCGTCAAGCACAACAAAGACACAAATAAGA
CAAGTTTAAACGGGGAACGAGCAAGCCAGTAGCAGGTCGAATAAACGACC
TGACACTTGACTCGCGAAGGGGTGAATCAACACTAGACTGGGTGAACAGC
CCAGCGTTGACTAACGAAGAATTACAATTGATGGGGTTTTATACGACAAA
CAAAGTCAACGCGATCACCAACGCAAGGTGAGCGTAATGAAAGGATGGAA
AGGAAAATGACTTGTTTCCAGGAATGAGAGGGAGGATATTTTTCCAAGAA
AGAGTGAGCTGATGCATTCCTTACATACCTTGGGGAAATGGGAGATTGCG
TCCCGCAATCTAGCAAAACAAGACAATGACTGAAATTGGAACAGTGAGAA
ATGAAAGCTGATGGGAAACATCGATAAACGGAGCGTTCCAGAGCGTTCCA
GCGAACGTAACTGTAAATAAAAATAAAAAGTGATAGCGAGTAGAATGTCA
GCTCTTGGTTGTTCTTTCAGTGGCTCGATCTCTTGAACGTAAGGTAAATG
AAGGCCCAGCAATGAATTCCGGTCGATAGAACTTCGTGGTTGGGATCGAT
GGTGATGATGATCCCATCGCTGCCACCAATATGTAAAACCCCTACTTACT
TCATCTTTAAGTAAATAGCTTTTACTCGATTAAGGGAAGCTGCGGACTTC
GTTCGATGGTATATTCCCGTAAAATGTTAACATGATTCAAACAAGTCGAT
GAATGTCTCAAACGATTGGAGGCATACATACAGGCCGTAGCCGTATAGCC
AGCGTCAAGCACAACAAAGACACAAATAAGACAAGTTTAAACGGGGAACG
AGCAAGCCAGTAGCAGGTCGAATAAACGACCTGACACTTGACTCGCGAAG
GGGTGAATCAACACTAGACTGGGTGAACAGCCCAGCGTTGACTAACGAAG
AATTACAATTGATGGGGTTTTATACGACAAACAAAGTCAACGCGATCACC
AACGCAAGGTGAGCGTAATGAAAGGATGGAAAGGAAAATGACTTGTTTCC
AGGAATGAGAGGGAGGATATTTTTCCAAGAAAGAGTGAGCTGATGCATTC
CTTACATACCTTGGGGAAATGGGAGATTGCGTCCCGCAATCTAGCAAAAC
AAGACAATGACTGAAATTGGAACAGTGAGAAATGAAAGCTGATGGGAAAC
ATCGATAAACGGAGCGTTCCAGAGCGTTCCAGCGAACGTAACTGTAAATA
AAAATAAAAAGTGATAGCGAGTAGAATGTCAGCTCTTGGTTGTTCTTTCA
GTGGCTCGATCTCTTGAACGTAAGGTAAATGAAGGCCCAGCAATGAATTC
CGGTCGATAGAACTTCGTGGTTGGGATCGATGGTGATGATGATCCCATCG
CTGCCACCAATATGTAAAACCCCTACTTACTTCATCTTTAAGTAAATAGC
TTTTACTCGATTAAGGGAAGCTGCGGACTTCGTTCGATGGTATATTCCCG
TAAAATGTTAACATGATTCAAACAAGTCGATGAATGTCTCAAACGATTGG
AGGCATACATACAGGCCGTAGCCGTATAGCCAGCGTCAAGCACAACAAAG
ACACAAATAAGACAAGTTTAAACGGGGAACGAGCAAGCCAGTAGCAGGTC
GAATAAACGACCTGACACTTGACTCGCGAAGGGGTGAATCAACACTAGAC
TGGGTGAACAGCCCAGCGTTGACTAACGAAGAATTACAATTGATGGGGTT
TTATACGACAAACAAAGTCAACGCGATCACCAACGCAAGGTGAGCGTAAT
GAAAGGATGGAAAGGAAAATGACTTGTTTCCAGGAATGAGAGGGAGGATA
TTTTTCCAAGAAAGAGTGAGCTGATGCATTCCTTACA
>rnd-1_family-180#Unknown ( RepeatScout Family Size = 64, Final Multiple Alignment Size = 64, Localized to 931 out of 1064 contigs )
ACCACAGACTACGAAGTAAAGACCGCGATCGNCNCCATAAGGCTGAGAGG
AATCCGGTAGGCGATGCTCGGTCTTGCCGCTAGGGGCGCGGCGTACGTTT
TGGACAAATTTTTCAGCTTTTTCCCGTTTCCCTACTGATTACGTGCTTCA
CACACACGCATTTGCGGGAATTGTANTTAACTTTATTTCTTCAATTGTAC
ACCTTAATTTTNTAGATCCCCTTCCNGTATCCCGTGAATTATTTCANAAT
TTATTCTGATTTTCGGGTGCGTTTCTTAAAATTNTTATTTACCCCCTCTT
TTTCACCATCTTTTGGTAGTATACAGCTCATCGTGAAACGCTGCATTTCA
GACAGCATTTTTTTATCGCTCTGAAATGAGCGCGAAGTTCTGTTGTTACC
GTTGCTACTCTGTTATCTTTATGTTGACATTTATCAAGATCAAATTCTTA
TTAAGTCAATAGTGTTTGAATTTGAT
>rnd-1_family-182#LTR/Gypsy ( RepeatScout Family Size = 63, Final Multiple Alignment Size = 63, Localized to 931 out of 1064 contigs )
GGGCACCTGGCGGAGCATGAGTCCGAAATCAGCGCTCTCATGGCGGCGGC
GGGTCAGATGCGGCGAGAGCAGGCGCAGCTGAGGAAAGTCTTCAATGACA
GCTGGACCCACCTTGCCAGAGAATTACTCTTCCTACAGAAGGTAACGAGG
TCTGTGGAAAAGGCAAATAGGGCGCTGGATTGGACGGCCGACGTCTTGCA
CGGCTGGCAAACCGGCTTAGCAGATGCAGCTATAGGGAGACTGTCACCAC
TCCTTTGTCCTCCAAATGTACTGGCTAAAGCGCTGAATTCGGTTCGACAA
GCCTTGCCCCAAGGCTGGGGACTGACACCAGCATTGCAAGGAGGAAATGG
CTGGAGAGCGTACCAGGAGGCCAGGGTGGAGGCGGCGCTGGCGAACGGCA
ACGTTCGTTTGTTCATTCATCTGCCGGTATTTGAGTTTAATTATGCCTTG
CAGATTTACAGTGTGTTTCCTATGCCGGTAGCCACCAGCAAAGAGGAGTC
GGTATCCCACTCGTACGCGGGATTGGCTCCATACCTGGGGGTATCGCCAG
ATCGGCAGCTGTTCGTCGAGTTCAACGTGGACGAAGTCCGGAAATGCGCT
CCATACATGGGCAGTGTGTGCCCATTCTTGAAGCCGATTGACCGAAAAGG
AAGGATGAAGAGCTGCGCGGCGGCTGTCTTTCTGCAGGAGCAGGAAGGAA
TCCAGAGGAACTGTCGCCTAGACAGTAAGAAGTGGACCGGCATTGACCTG
TTCTACATCGGAGGAAGGAAGTGGGGTTACGCTGGTAAAGACAACGTAAC
CATAGTGCTCCAGTGCCCTGGGAAAAGGATCGGCGGAATTGGCCTACCGC
AAGTGCTGCCAGCAGCGGGGGTCATAAAAATCCCACGGTTGTGTTCGGCA
ACCTCGGACGAATGGGTTCTGCAAGCGAGCTTCCGACAGATGATGCCAGT
GAATGTAACGAGCGTCATCGACGAGGAAGCTGCAGGGATGCTGAGCGGTC
TATTGGCACCGGTGGTCGAGCAATCGCAACCGGTGACAAAGAGCCCCATC
ATGGAGGAAGCACCAGCCGCCCTAAGAACGCCTACGCGTATAGACCTAGC
GGGGACGAGTTCACACCTGAAAGCGGTCGAACGCCTACGACGCCAATGGG
AAGAAGAGGGGAATGCCAAGCGTTATCCTTTTGAATGGTTGATCGGATGC
CTGTTCCCGNTGCCACTGTTGGTGTACCTGTGGATCGAGTATCGGAGGCT
GAGTAGTCACGTGGACACCCTACTGTTGGCTCGTCTTGTGGAGGTGCGAG
AGCCAGGAGAAGAGGATCAAGGCCAGCCCGGCCCGAATGCGGTCGCGTGA
ATGTCGTCGTTTAACCCGGATTAGTTTTACCAAATGTTAAAGTAGAAAAC
ATGGGGGACTCTGTNTGTTATGCCTTGTGGGGTTTGTTATCCAGTTTAGG
GAACCCATGTCAGTAGGTAGGAGGGGGGATGTAGCGCCAATGTACTTTGT
CGCTTAGCGCCGGATGCTAAGAGATGCAAATGTGCGATGTCAATGGACTT
TGCCACTCTGGCCGGATGTCAGAGGACTCAAAAGCCCGTCTATGGCCGGC
CAGAGGGGCAGTCCAATGTAGTGATTCAGACTAGTTGTTAGTGCTGTTAG
TGCTGTTACTGTGTAATGCTGTGTGTGTGTGTCGTGTAAGCTGTCTATGA
CTGAATACATCCCTTAAACCCAGTGAATCTGTTA
>rnd-1_family-183#Unknown ( RepeatScout Family Size = 63, Final Multiple Alignment Size = 63, Localized to 931 out of 1064 contigs )
GACATCTAGGGGAGAAATAACTAACTCCGTAGAATTTTTATGGGCATGTC
AGCTGTCCCGTCAGCTGTTCCATTTCGCGTGGCTTCGGACTGAGGATGGN
TGCTNAAACGAACGTCTCTCTTCTTGAAATTGAGGATGGNTGCTNAAACG
AACGTCTCTCTTCTTGAAATTTCACCACCGATTCCGTGTGTTTTGAGCTG
CGTCTTGTGAATTCAATCAATGCAGAGTTGTTCAAGGTATTATGGCAAAA
ATTCATGTCAAAGAAACATCGTACCACATATATTTTAAATTTTTAAAGGA
GGAGCATGGCTTGGCTTTGCTAGCACGTTTTTCATCTCCGTTAGTCTAAT
ACACCCATTTTGTACCAAAGGTGATACGTAAAAAAAGTAGTTCTTTATAA
TCTTTTTCCCTATCTAAATCTCTTAGATTCTTGGAGGTGTCATCAGGTGA
TGTTAGAATTTATTGTTAATAGTTTAAGTTTTTGTAATTGTGCTTTCAGG
TCTTCGGGATGTACCTGATGTGCTGCGGTGGCCGCGGAATCACTCGGTGA
CAGAANGGAATGCCACCAATGTTATGTTGTCAGTGTAAATAAAACATATC
CAGTATCATTCTTGCGTTTGNTGAATTATTACCTCATTCAACGGAAACAA
AGGGGAGTTAAAGATGATTTTGGTCTTGACATTCTTCCT
>rnd-1_family-184#Unknown ( RepeatScout Family Size = 63, Final Multiple Alignment Size = 63, Localized to 931 out of 1064 contigs )
ATAGAGCAAGTGACTGACGCGTACCCCCTACTGTTTTACGAACGCACCTT
GCGGATTTCGCCATGTTTGTTACGAGTCCGTTTTTCCTCTGAGGAATCCT
TATAGGGAAAAAAGGGGATCGCAAAAAAAAATTTGTGAAACCTTCCCAAT
TTACCAAAGGATACTAGCAATAATTTTGTGTTAAAGGTAAATGAACTAGC
TACATTTTAATATTAAATTAAGGGTATTTAATTCTA
>rnd-1_family-185#LTR/DIRS ( RepeatScout Family Size = 63, Final Multiple Alignment Size = 63, Localized to 931 out of 1064 contigs )
CCCATCGTTAATTTGAAACCNCTNAATNNNTTCGTCGNNTACCANCACTT
TAAAATGGAGAAGGTTCAGATTCTGAAGGACACTATNCGNCAAGGNGATT
GGNTGGCNAAANTNGACCTNAAGGACGCCTACCTTACCGTNCCCGTTCNT
ACGAGCACCGAAAATTTCTNCGNTTTNGNTGGAAGGGGGTTTTGTACCAA
TTTACCTGCCTGCCCTTCGGNCTNTCNTCGGCCCCNTGGGTNTTTACNAA
ANTNTTGAAGCCGGTCGTNGCTTTTCGTAGGAAGCGNGGNATNCGNCTNG
TNATTTATCTNGACGATTTCTTAAT
>rnd-1_family-177#Unknown ( RepeatScout Family Size = 65, Final Multiple Alignment Size = 63, Localized to 931 out of 1064 contigs )
TAGGGCTCGGCCCCGATTACCCGAGAACCAGCTTACTACCGGAAGGTACT
GGCGCGACACACGTAAAATTTGCTTTTTTCAGTTTTTTTTTTCCTTCGCG
CCAGTACCTTCCGGTAGTAAGCTGGTTCCCGGGTAATCGGGGCCGAGCCC
TA
>rnd-1_family-187#Unknown ( RepeatScout Family Size = 62, Final Multiple Alignment Size = 62, Localized to 931 out of 1064 contigs )
TAAGCTAAGACATCAAGATAAAAAGTCTACTGTTTAAGAGTGACAATTCA
AGCTGAAGGCGACTGAACGTCTTGCGAGCTGCTACTTGTCTGACTTTTGT
CAGANNGTGGGTTCACCACGAAACCTCGCATCTTCGCGTGTGGCGTGATG
CTGNTGACGCGTCGGTACGTCGCGCGTGCAGCCAATCAAAGATGTTTGTT
TAGTGGCGTGATGTTCGTGACGCGTAGGTGCGTCGCACGCGTGAGTCAGA
ACCCGGAAGTTTTATCTAGGTCAACATGATTGCGCATGAAGCAACTAGCA
AATACGTTTATAATAGTGAATAAGAATATAATATGAATATAAGGTAAGCA
TAAGCAAGTAGATCATATTGTGGGTATCTTGCAAAGATATATATATTT
>rnd-1_family-176#LTR/Gypsy ( RepeatScout Family Size = 65, Final Multiple Alignment Size = 62, Localized to 931 out of 1064 contigs )
CGAAATCCGGTATAGAAGCGGAAAACTCCATGACAACGCAGATTGCCTCT
CGCGATGCCCTTTACCCGTGACCGAAGACCAAGAAGANGATCGCTGTGTG
GCCATTGGACTTGTGGGGAGTGGCAGATCGGTGGATTTTGGACCGGAGGA
AGAATTCGTTGCGGAGCAGCGTCGGGTCCCGCGGTGGCGTCGTCTGATGG
ACCAGTTGGAAGCAGGTCGTGCAACGTTAAAAAACTTTTGTCTATTCAAT
GGGCGACTATGCTTACAGACCATTAAAAACGGTAAACAGTATCGTNGCCT
GTGCGTCCCACGTTCNTTTCGGGAACGCGATCGTANAGGCATACCATGAC
GACTTGACGTCNGGNCATCTGGGAATTCGACGCACNCTAACGAAAATCGC
TAATCGATTCTTTTGGGAACGATTGGCGATCGACGTACNAATTACGTGCG
ATCGTGTCCAGANTGCCAGGGTCGAAAAGGAGTCCCGGACNAGCGNCCAG
CCGGNTTCNTGNAATGCATTCGGGTGGAGCGACCGTTTCAAAAGGTGGGN
ATNGACGTNCTNGGNCCNTTCCCNNTGTCCGACGNNGGAAACAAGACGAT
CGTCGTNGCGGTNGACTACCTNACGAAGTGGGCGGAANCGCGGGCCNTGC
CCGNCGGNACGGCGGACAGGTNGCAGAATTCTTCGTCGAGGACGTNGTGC
TACGNCATGGAGCNCCGGAATNNATCATNACGGACCGNGGGAAGTGTTTT
ACGGCCGAGNTNACNCGAGAAGTCGTGCAGAANCTTGGAACNAACCACAA
GACNACGNCAGGTTACCATCC
>rnd-1_family-186#LTR/Gypsy ( RepeatScout Family Size = 63, Final Multiple Alignment Size = 62, Localized to 931 out of 1064 contigs )
TTCGTCGAGCAAATTNTNCTACGNCATGGAGCNCCGGAANNCGTCGTNAC
GGACCGAGGGAAATGTTTTATCGCNGANNTNACGCAAGAAGTCGTGCAGA
NTCTTGGAACGAACCACAAGACNACNGCNTATCATCCNCAGGCAAACGGA
TTGGTNGAGAGGTTGAACCACACCTTGGCGGACATGCTNTCNATGTACGT
CAGCGCGGACCACGNNGACTGGGACGANNCNCTACCNTNCGTNCGNTTCG
CNTACAACACGGCACGACAAGAATCNACGGGANANNCACCATTCTTTCTN
CTCTACGGACGAGAACCCGTNCTNCCNATCGACNTGGAATTGGGCGCGGA
TCCNAACCCATTGCTG
>rnd-1_family-188#Unknown ( RepeatScout Family Size = 62, Final Multiple Alignment Size = 62, Localized to 931 out of 1064 contigs )
TTTACGCGGCAAAATGATGACTGATCCGGGTAGTCAGCGCCCCTAGCGGA
TGCCCCAAAATTTTCTCAAGAANTAGCAGACGAACAGCAAAACAGCCTAG
CAGACGACAGTTCTTNGACCTCCAGTTTATAGACCATG
>rnd-1_family-189#Unknown ( RepeatScout Family Size = 62, Final Multiple Alignment Size = 62, Localized to 931 out of 1064 contigs )
GCTGCCGGGGGGAAATAGACAATTTTGACACTAGCGCCCCCCGGCTGCCG
GGGGGAAATAGATTTTACC
>rnd-1_family-190#Unknown ( RepeatScout Family Size = 62, Final Multiple Alignment Size = 62, Localized to 931 out of 1064 contigs )
CAACTTGATCTCGGTCGCCGGGGCGAACCCTACCGTCTTTCATGGGTACA
CAGAAAGGTGGTAGGGTTCGCTCCGACGACACTAGGGGGAATTATTTACA
TCGTGAAGCTGCGCATCTTCCCTCCTCTACACAAAACCCCCGAGCCGTTA
TTTTTTTGTTTTGTGTTTGTTATTATTTATGTTTATTGTTTATTTTTCTT
TCTGTTTCCTTTCCGTAATACAATGCCTTTTAACTTTATAATTTTGTTTT
CATTTATTAGAATATTACTTAATTAAGCAACGGTATAATTTCATAA
>rnd-1_family-191#Unknown ( RepeatScout Family Size = 61, Final Multiple Alignment Size = 61, Localized to 931 out of 1064 contigs )
TACANTACCCGCACAAAGTTTGGAAACGCGACGGTTTTTCCGCGCTTTTA
NCATGGCNNCTTACGGGCGAAGTGTCTGCCTTTTTTACGCGATAACTCAC
GTTNTAGTTATCGCAAAGCAAATCCAAAAAAATCCTCTTGTTNAGGAAAG
AATTTCCTTTCACCATGAATTTTTTGAAATGTTTGTGAATAGAAGTTTAG
CCCCAAAGTCATAGGTATAAAGTTTGGAAACATCGGCGCGCTCGCCATAT
GTTTCCATGCTAAAGTGTATGTTACTGAAAAAATTATTAAAAATTCCAAT
TTATGAATTTTTACTTGAAACTTTTACAAACGGTAGACGACATAGTCGTC
TACATTTTGACAAAGTTTAATTTTTTTTTTATGAAAGGCTGATCTTTGCC
GATTTTTTTAANAAAACGTACGTCGGAACTTCTGTTCCCCCTTTCTTCCC
CTTTTGCTTTTCCCTTCCATTCTTCCCCCGGGCTAGGATTTCGTCCCCTC
GCCACGAAAGATTGATCGGCATTGTTTATTTTAAAAATCGGCAAAATTAG
CCTTTCATAAAAAAAAATTGAAACTTTGTCAAAATGTAGACGACTATGTC
GTCTACCGTTTGTAAAAGTTTCAAGTAAAAATTCATATATTGGAATTTTT
AATAATTTTTTCAGTAACATACACTTTAGCATGGAAACATATGGCGAGCG
CGCCGATGTTTCCAAACTTTATACCTATGACTTTGGGGCTAAACTTCTAT
TCACAAAAATTTCAAAAAATTCATGGTGAAAGGAAATTCTTTCCTCAACA
AGAGGATTTTTTTGGATTTGCTTTGCGATAACTCAAACGTGAGTTATCGC
GTAAAAAAGGCAGACACTTCGGCCCGTAAGCCGCCGTGTTAAAAGCGCGG
AAAAACTCGTCGTGTTTCCAAACTTTGTGTGGGTACTGTA
>rnd-1_family-195#Unknown ( RepeatScout Family Size = 60, Final Multiple Alignment Size = 60, Localized to 931 out of 1064 contigs )
AATCCCGTAATATTTTATTTGCCAAATAATCCGCTTCCCTCAAAGTCGCC
AAAATGTTACTCGTTAAGTAGGTAGGTGTAACGTCTGTCACCGATTCACG
CACAGCCTTTCCGAATATGTAGCAAACACGGTTGACATTATGGCACACAC
GCGGTATTAAGCGGGCGTAGGTGGCTAGATCATTCCAGTTTGGTTGTGTC
TGATCAGAGCTCAGTGCTACGCAATAGCTATAAGTTCGGCAATCTCCCCT
GCAAGGAAGAGAACAATCTTTATAAAACTCCGCCAACAAAACGTCTAAAT
TGCGAAGCTCTTGTACCTGAACACCGACAGTGCGAATAGGCAGTAGCGTG
GCAACATACTGGTTGCGACTGGACAGTTCTTCCAGAAGAAGACGCTCTTC
TTCCGACGTCGCGATTTCAATCCGATTGAGCAAGGCATGTTCCTTGGCTG
CCATGTTGGCATAATCGACCATCAAACGAATCAGCACTTGCGTCTCACCG
AAATCAGCTTCCATGAACGGTTCTTCGGCGTAAATGATTCGAATTGACAA
ACCGGGACCAGGAAACGGGTGACGTTCCAGTAATTCTGCGGGCAGACCCA
GCTCGCGACCTAAGGCTCTTACTTCATCTTTATGGAAGTCTGTTGGGAAA
AATTGCGAAAAGAGTAAAGATCTTACTGGAATGCCATAACGCAGGAAACA
CCTTAATGCAATTACCTTTAAGAGGTTCTACTACACGGCCGTGAAGGCGC
AACTGACGAACCATTTCGGAATCGTTATGATGAGTCTTTATGGCATCAGC
GCGCGAAGAAGCCCTATGCGAAGCGGACTCAATTAAATCCGGTCTCAAAG
TACCTGTAATATTTTCATATATGATGACATTGAATATTAGGCAATATAAT
ACATGCAAAAAAAAAAAAAGAGAAGGTTGATACCTTGTCCGAGAAGTAGA
TTATCCCAAGTGAGATTTAAATCGTTAGCCGTTCTATCTGCCACTTTGAC
AAACGTATCGCCAATAATTCGACGTTTTTCTTCCGGATTAACAGTCCGAC
ACAACGACAAAGTTTGGCGACCATGCACGTTGGTGGAAGCATCGTAGAAA
GTCAAACTTGCTTTAACAACCTAAAACAATTCGAAACATCAAATC
>rnd-1_family-196#LTR/Pao ( RepeatScout Family Size = 60, Final Multiple Alignment Size = 60, Localized to 931 out of 1064 contigs )
TCGGCGACTGCCCGGTGCAACGCGACGCAAATCAAGACAGCGGTGGGGAT
GGTCCAAGCGCAGGTGTACGACGTCGACGGGAATATCGTNCTAGCCAACG
TTTTCCTGGATGAAGGGAGCGACAGCACNCTCTTCCGAGAAGGTTTCATC
CGGAAGCTGAGATTAGATGGGACACCACACACGCTCTCAGTCGACGGCGC
CGGAGGCGTGAGAAGTAAATACGCATCCAGACGTGTACAAGTACGACTCC
GTTTGTTCGATGGAGGAGAAGNAACGCTGAAGGGTTCTACCCTACCTACG
GTGGCGAGTCCAGCTCCGGTGCTGGAATGGAGCGCGCTGAAACAGAGGTG
GAAACATCTCCAAGACCTTCCGTTGCAGCCAAGCGGAGGGAGAGTGGATA
TTCTGCTGGGGAGTGATCAAGCTCACTTCACGACTGCCCTGGAATCCCGA
ATCGGCAAGGANTACGAGCCGACTGCAATACTCACGCGATTGGGNTGGAT
CGTACGTGGAGTCCTCGGAAGCGGACTCCTGGAAGCAGTACGTTAGGAGC
CATGCCATTTTCGCAGCGGACGAGGACGTNGACGTTCTGGTTCAGCAGAT
GCGGCGATTCTGCGACACNGAAGANTTCGGNACCGAACACCAGATTCGGC
ATGTCCGAGTCGGAGAAACAAGCAGTGCAGANACTGGAGGCAGGNACCCG
AAGATTGGACGTTGGNTACGAGGTNCCGATCACNTGGAGAGAAGGGGAGC
CGAACCTTTCGAACAATCGAAGTTGGCNGAGAANCGGTTGAAGACTCTGC
TGCGNCGATTCNACGAAGACCCCGNATTCGAAGAAGACTATCGNCAGGCG
ATGNAGAAGAATTTCGACGAAGGATACGCGGTCTACGTCGAAGATCCAGC
CGATAGTCAGCCGGAATACTNCCTNGCCCATCACGGAGTGTAAAAGGGNA
AGAAACTGCGAGTCGTNTTCGACGCNGCCGCNANATTCAACGGAAGATGT
CTGAACGACGGCATCCTCAGCGGTCCGGCNCTNCAGAATCCGTTAGCGNC
NGTCATCATCCGNTTTCGNGAGGGAGAAATCGCNTGGGCATCNGACATCG
AGGCNATGTTCAGCCGNATCCGNCTTAGGACCGAAGACTCACGTTATTTC
CGNTTCCTNTGGCGGGAAGAGGGGAGACGGAATCGCGAGCGTGTGAGATG
GGCGACTGCCCTTTGGAGCCANCTGTTCCCCGTTCGTCGCCATCNACACN
ACNCGGCGAGCAGCAGCCGATTTGCCGGACCCTGNNCGCGTCGAAGCCGT
CGAANANAAGATGTACGTGGACGATTATTTGAGTTCAGCGAAGACATCCA
CCTNGCCGTTCAAGAAGCGANTGNAGTTCGAGAGGCGTTGGCGGANGGNG
ACCTNCATCTCCAAGGATGGATCTCNAATTCCGCCGAGTTCTTGAACCTG
CTGTCCGTCGACGTCAAAGCTAGTCTCGCTGAAGAACGTTCNCTTGACGG
AGACCGTGAAGAAAAGGTGCTCGGNGTCTTCTGGAANCCTACTACCGACG
CTCTGANNTTTAGAGTGAGTGGCTTGGATACGGCGGTCTTTACNCGNGTT
GGATTAGCCAGCAAGGTGGCCGGCGTNTTCGACCCGCTGGGGACGGCCGC
NCCNNTGATCGTNAAGGCGAAGATCAGGCTCCGAGAGCTTCGGATCCAAG
GGCTTCAATGGANCGACGNNGTGACCGGAGAGGCAGAGCATTGGTGGNAN
NANTGGTTCGAGACNCTGAAGCAGCTNAACGNNNTNGAGATGCCACGNTG
TCTATTCGAGAGGGAAGATNTCATCGTTCGGACGGAGCTGCACGTTTTCG
GTGACGCNTCNGAAGAGGCGTACGCTGCNGTGGTNTACNTCCGNAACGTC
TACNTCGACGGAACGGTNTTAGTCCGNCANGTACGAGCGNCGACGAAGCT
GGCNCCGAAGAAGACNATTTCNATNCCNAAACTGGAGCTNAACGCGGCNC
TGCTGGGNGCCAGACTGGCGCGTACCGTGCAAAGGCTCTCACTCGNACCA
TTCACGCACGNCGNTTCTGGACGGACAGCAGCACCGTNCGAAACTGGATC
CGNGCNACCGCGTCCNATTACCAAGTNTTCGTCAGCCACCGGATNGGNGA
GATCCAAACCNTNACNGAACCGGANGAATGGCGNTTCGTNCCNGGNAGGC
TNAATCCGGCGGATGCNGCTACCCGNTCCACGCTCGGAGAAGAGACCNTT
CCGNCCGNCTGGTGGNACGGNCCGGANTTCCTANANCANCCAGAAGANCG
NTGGCCAGCNGATCTGCCCTGGATGGCCGACGTCGAGGAGATTCGGCCGG
TTCGTGCTAACGCGGTCCGGTGCGAATCGTCNGCGCTNGACTGGGAGAAG
GTGAAGATTACAGTCGANGACGTCCCAGCNCTGGTGAAGTTGGAAGGCNC
GTTCCTCGANCTCGTACGACGGTGCCAANAGGAAGCGTACGCCGAAGAGN
TNCGGCGNCTNCAGAAGGGAAAGCGGNTCCCGTCCACCTCAAGTCTGCTA
NCGCTNGCNCCGATTCTNGGNAANGACGGANTNNTNCGNCTNGGNGGNCG
AGCCGGNCGNGCNAAGCTGCCGTACGANGAGCTTCATCCTCCNNTNCTCC
CGGCAGAACATCCGTTTGCCGAGAAGATCGTCCGGGCTTTCCACTTGATG
CTCAAACACGTCGGNACNGACTNTCNGCTTAGCTACATCCGNCAGCACTT
TTGGATTNCCCGCGGNNGNGAANCAGTNAAGAGGGTCCGTCGNGANTGCA
CCGTCTGTCGGCGNGACCGAGCCAAACCNGGCGAGCAGCTCATGGCNGAN
CTTCCCGANTCNCGNCTNGANNCNGGATCCCCNCCNTTCACCCGAACNGC
TTGCGATCTNTTCGGNCCGCTCGACGTAGGCCTGTCCNGAAATCGAACCG
CCAAACGATGGGGNGTNCTATTTACGTGCCTGGTAACCCGCGCCGTCTAT
TTGGAGTTNGCGACGTCNCTNTCTNCAGANGATTTCCTNCTCGTCTTGCG
NCGATTCATCGGTCTGTACGGAAACCCGGAGTTNTCCACTCCGACAACGG
NACCAACTTCGTCGGAGCNGAACGNGAGCTGCGAGAAGCAGCNGAAGCCN
TACGCGCCGATCCGAAGTTAGCAGATTTCATCGGAGCAAGCCGATCGAAT
GGAANTTCCAGCCNCCTCGAACGCCNCACTTCGGCGGNGCNCACGAGTCG
CTCGTTAAGTCNACNAAAAGGGCGCTNTACCGAGCGTTGGATGCAGAGAA
GGAAGTTGCGNTATCCGACGGAAGANACGCTNCGCACTTTACTGTACGAA
GTAGCCGGCCTACTGAACGCNCGGCCGCTGACATACGCNAGCNCTGATCC
AGNCGATTTCCGNCCGTTAACNCCGAACGATTTTCTGAATCGGGCCAACA
CGGCCTACCCGCCAGCCGGNNCNTTCGACGACGCCCTACCTCGAGAGCAT
TACNGNTACGTNCAACGNGTACTCAATCTNTTTTGGGACCTNTGGAAGAA
AGTNTATCTGCAGTCNNTGGTTCCCGNNCGAAATGGAAGANCCCGNAACC
NAATTTCGCNGTTGGAGACGTCGTNCTNGAAATCGACAGCTCTTGAGACG
CGGCCAATGGAACATCGGNCGCGTCGCGAAGACCTATCCCGGAGCAGACG
GACTNGTCCGAGCCGTNGACGTTCAATTCGNGANNGGNNTNTTTCGNCGA
GGNATTGAACAGCTATGCTCTGCTGGAGNCCGGCTCGTCCGCTGGATCGC
CCTAACGACC
>rnd-1_family-193#LTR/Gypsy ( RepeatScout Family Size = 61, Final Multiple Alignment Size = 60, Localized to 931 out of 1064 contigs )
ACCGTGAGCCGAAGNGTTCGGCAAGAATCGGGGNAGTGAACCGTGAGCCG
AAGAGTTCGGCAAGAANCGGGGAAGTGAACCGTGAGCCGAAGAGTTCGGC
AAGAATCGGGCGGTGCGAGGATTGCGGGAAGTAGATGATAGGGGAGGAGG
ACGTAAGGAGCGTGGAGAGAATCCGAGACGCTCGGGGACGGTTCGTGGCA
CGGGGTAGTCGGGGGATACCCGAGATCGGGAGTGCATCCCNGGGGCGGGC
GAGGACGCGCAGTCGACCGNTGGGGGAAAGCGGAACGGAAGAGCGAGGAG
AAATAGAGGACGGGGCTAACGAACCCCAACAGGAGCAGCAACCGGCATCC
GTTCGGCAGGAGTATCATCTCACATTCAGCGAGGAGGAAACTGTAGCGGT
GGGNGGACGCCGAAGAGGAAGAAGGATCGGGAGAACACGGAGAAGAGCAG
CCGGAGTGGGATTTCGCGGATTTTAGAAGAAGATCCTCGAATATCAGCAG
CTACATCCGGGGATTCAGAGCAGCNCAACAGCAAGCGGGCGCAAGGCACG
CGATGGCCGCGCAGATCAAATTCCAATCCCCACCCACCTTCGGGGGGNGG
GACGGGGAAGACGTCGTGCAGTGGATGCATCGNTACGAGAGGGTCGGGAG
ATACAACCGATGGGGNGACGACGAACTTCGCGACCACGTCGAGCTGTCGC
TGNAAGGGGCNGCGCGGAAGTGGTACGCGTGCANGGAGGCNGCGGGACAA
CTAGCAGCCGAATGGCAGGACGTCGCAGGGCCCCCGGTTGTNCCAGGAGT
TAAAACACAGCTGTTGGAGCAATTCAAGCCAGTCAATCAGAATCGACTCA
ACGAAGCGAAACTGCGAGAGCGNAAACAAGGAATCGAGGAATCCACGATC
GAATACTTCTACGACGTCCTNGATTTATGCCGCAGAGTAGACCCGAATAT
GACCGAAGCTACGAAACTGGCGCACCTNTGGNGAGGACTCAAGCCNAGTT
TACTAGAGAAACTCTGGAGTTTGAAACCCAACTCNTGCGACGAGTTCCTN
CAAGAAATNAAGCGGTATCAGGAAATGACCTCCCGAGCAAGGCAAGANGA
ATGGGCGATGGGAGTGGTCGGAAAGNAAGCACCGNCGACGGAAAGNGAGA
GANTGGACCGGATTGAGAAANTGNTAGAAGGACTAATGGGGGCCGTCGCG
NCGAGGAACGCGTCAGGGACNGCCTCACAGCAAGGAGAAGGAGCGGAGAG
TCAACAGTATCGGTCGGATAACCGATCGATACTGAAATGGACTTCGGATG
GGAAACCTATCTGCGGCAGATGTAAGACGGAGGGACACATCGGGAGAGAG
TGTCCAACAAGAACAAACGGTCAGGGAGGCCTGAGGGGTCGGACGCCGGA
CGGAAAGGTCGTGTGCTACGGGTGTGAAGGGATAGGACACATACGTCGCG
ACTGCCCGAGCTCCCAGCGAGAAGGAGGGGCACCACAACAACAACAGCAA
CGGCAGGTGCGATTCGCCGGAGAGGGTAAGCAAGTAATTGGTCTAGTAGG
GACAGAGCACGTAGACCCGGAGGTGCTAGCATGGCCGATTCTGAAAATCG
ACATCCAGAGGATGGTAGTACTGGACGTGTTGTGCTGGGGAAAACGGGTG
GCCGCCGTGATAGATACAGGGGCGGTAGTGTCCGTGTGTTCGCCCAAATT
AGTGAGAGAACTAGGGATAACAGTGACACCCTGGCGCGCAAATCGCCTAG
TGTCAGTTGACGGCAAGGAGATTCAACCGGGAGGAGCGGCAANGCTGTCG
GTATCGGACGGGAAGACGANCGTCGAGGGGGAGGCTTTGGTNCTGGACGG
CGACATCGACTTACTTCTGGGGAAGGACATNTTGGAAAAACTCGGAACGC
GGATGAAGATTGGGGCGCTACCCGAAATCTTCATTGGAGACATTGCCATC
GGAGCACCGGTGGAGGAGATGACGGAGGAAGCACCGAAACTAGTAGTCCA
GAA
>rnd-1_family-197#Unknown ( RepeatScout Family Size = 60, Final Multiple Alignment Size = 60, Localized to 931 out of 1064 contigs )
GTACAGTATATTTGCATGTTATTTCTTTCAGTTTTTATTTGCTGTCAGAC
AATGTTTTCATATCTTCAGGTGCGGTCCCTATCCGCAGCCCTACAGTGTG
CAAAAATA
>rnd-1_family-198#Unknown ( RepeatScout Family Size = 59, Final Multiple Alignment Size = 59, Localized to 931 out of 1064 contigs )
TTAAGTGAATTGTGCGCTAATTACGTGNAAGTGGACTGATGGCGGTGCAG
GATCTCTATAAAATTACCGAAATAAATGGTAAACCAGAGAACAGGGTTGN
CGAAAAAAAAGTGGGTCAAATGGCGTCCCGTATTTACTTACGTATATGTC
TTTATAGCAAAATAGATATAGAATTATAGATATTCAATTGTTTATGTCCC
TGACATTAATAGCCATGACGAGGAGGTCCATAGATCGGCACTTGCGTATT
GTAGGCGAAAGCTTGATAAGATTTTCCGGAGCCGCCAGCTGGTCCTTGAG
GTCCAACGGGACCTGGGTAACCAGGAGCGCCNGGCTTGCCNTGAGGNCCT
GCNGGTCCAGCGGGACCAACTGGNCCAACAGGTCCAGGACCACCGGGAAA
ACCATTNGCGCCCGGTTTGCCTTGAGGACCAGCTGGGCCTTGAGGTCCGA
CAGGTCCAGCCGGACCTGGGCCACCAGGGTAACCAGTAGGGCCTGTTTTA
CCTTGNGGTCCAGCTGGCCCTGGTCCACCAGGATAGCCAGGAGCTCCAGC
AGGGCCAGGGAGACCATCTTTACCTGGTTTGCCTTGCGCACCTGGTGCAC
CTGTATAATAACAATCGTATTCCATTCCGGCATTAAAAAATTATGTAGAT
ATTATTTTT
>rnd-1_family-199#Unknown ( RepeatScout Family Size = 59, Final Multiple Alignment Size = 59, Localized to 931 out of 1064 contigs )
GGGCCAGGATAAAATGCGGACGCGGACCGCGGACTGCGGACAGGAGAAAC
TGCGGACTTTCACCTGCGGACTGGCCCAAAATTTTTTGACAGATTTTTCG
TGGACTTAGGGATAAAATGCGGACCGTTTCGTACATGGAGCGNTTGAAAG
TGCGGACCGGGCAGGATAAACTGCGGACTGGTATCTGCGGACTCCATGCC
CATATCTGATATTAAATTTCAAACTAAAAATAGTATTTAAAAGTCAACAT
ATGCATTATTCAAAATATGAAAGTAAAGGACAGTTTATATAACATGGTTA
CTTCTTAACTAGGTAAACTCTTGGTACAACAATGCAAATAAAACATGTAA
TAAACTTAAAGGCATTTGGGGCATTTCCAAGGGGTTTTTAAAGACTCCTG
AAAGGCATAATGCTGTTCTTTTGGAAGACATTCCTTGTGGTACCATTCTT
TGCAAAGTTTGGTACCACGCTGCCGCCTTCTGAAGGACGACTTAACTGCG
CTACGGTTGTCTAATTCAAATTCTTAGTTGTGCATAAAAGAAAATAGAAT
ATAATGGATTTGGCCTATAGGAAAAAAATAAATAAAATAGTCAGCTGCTA
AGAGCTGTGCGCATTTTTATTTTTATTCATTGGAATTGTTGCATGCATAC
ATATTTTTAAAAAGCAACAGTTATCGAACAACAGCCAATGCATGACAAAA
ATAAGGTTGATCTGTCTTGACCTGAGTAAAAA
>rnd-1_family-200#Unknown ( RepeatScout Family Size = 59, Final Multiple Alignment Size = 59, Localized to 931 out of 1064 contigs )
CAAGGCCTACTTAATGGTTAAGGCCTGTAAACTCGAATACCTCCTATGGC
GGGNAGGCGTTNCCTAGCGAGAGCCAATCAGACGAAAAAACGAGGGTTAC
GACGACGCCATCTGGCGCTCGCAATTATAGCCTCGTTGAAAAATA
>rnd-1_family-192#Unknown ( RepeatScout Family Size = 61, Final Multiple Alignment Size = 59, Localized to 931 out of 1064 contigs )
CTTCTTCTTNTTAACCAATCACTACGTATTGAAAAAGNAATTCTGGATTA
TTATTTGATGTGGTGTACGTAATTCTTACAAAGTTGAACCCCAACGCTAC
ACTGTTAATTGTGGAAACGTGGCTTTTAAAGAAATGGATCAAAATAAGAC
GTCTTCNGAGGGACGTGATTTATTTTTTAAAAGGA
>rnd-1_family-194#LTR/Gypsy ( RepeatScout Family Size = 60, Final Multiple Alignment Size = 58, Localized to 931 out of 1064 contigs )
TTGGGTAAACAGGGGATGAGGCTTCGACTATGCGTCCCACCGGGCTACAG
ACAGGTTGTCTTGCGAGCNTGCCACGACGACGTTACCGCTGGNCACCTNG
GAGTNACGCGGACNCTAGACCGGATCGAAGNNCGNTACTACTGGCCGGGA
TTAGAGAAACATGTACCGAGNTACGTGCGGGCNTGCGCGCAGTGTCAGGC
ANGAAAGNCGCCTNCCATGAAACCNCAGGGNTNCATGGAAATAACGCGAG
TGGAGNGACCNTTCGAGAAGGTGGGNATNGACGTCCTNGGNCCNTTCCCN
NTGTCGANCGGGGGCAATCGGAACATCGTCGTNGCGGTNGACTACCTNAC
GAAGTGGGCGGAGACGNGGGCCNTGCCNACCGCNACGGCNANAGATGCGG
CAGAATTCTTCGTCGAGGACGTNGTGCTACGNCATGGAGCNCCGGAACGC
ATCGTGACCGACCGNGGGAAGTGTTTTACGGCNGAGNTCACGAAGTCGTA
ACGGCGCTATGGAGACNAACCACCGAGCACNACTNCNTACCATCCNCAGG
CAAACGGNTTGGTNGAG
>rnd-1_family-201#Unknown ( RepeatScout Family Size = 58, Final Multiple Alignment Size = 58, Localized to 931 out of 1064 contigs )
ACTCGAGTCGGCCGNCTAAATTGCTCCGCACTCCTTCGCCGTTCAGCCGA
TAAAATTACGGGGACTCGACCGTGAACTGCNGCGTTATCTCCTCTACAAG
ACGANACCAATNTCCGCG
>rnd-1_family-202#Unknown ( RepeatScout Family Size = 58, Final Multiple Alignment Size = 58, Localized to 931 out of 1064 contigs )
TTTTACGTGTGTCGCGCCAGTACCTTCCGGTAGTAAGCTGGTTCTCGGGT
AATC
>rnd-1_family-203#LTR/Copia ( RepeatScout Family Size = 58, Final Multiple Alignment Size = 58, Localized to 931 out of 1064 contigs )
AAGAGACAGCATACNTTGCAGACCCAAAGAAGTCCACCATTGAAATATGG
CACCAGCGACTCGCNCACGTAAACNACAAAACGATCCTGAAAATGGCGAG
TCTAGATCTAGCNGACGGCCTATCCCTTCCAAGAGAGTGCAGCATTCCCG
AAGACATCTGCCATGGTTGCGCGTACGGAAAAATGCANCGGAAATCTTTC
CCCATTGGNAGGACGAGAGCNACCNANATCGGNCAGCTNATCCACTCNGA
CGTNTGCGGNCCGATGCAGACACCGTCNCCGGGNGGAGCGAGNTACTTCG
TNNTNTTCAAAGACGACTNCAGCGGNTGGAGACNAGTGTACTTCCTNAAA
CAGAAATCCGAAGCTCCGGACGAATTCAAAGANTACGTCGCATTGCTTCG
AAGCGAAACCGGCAANNTNGTCCGCGCNCTACGANCCGACAACGGNGGNG
AATACTGCAGCGACGANTTTCGAGANTGGCTNNCAAAGAAAGGAATNNGN
CACGAAACNAGCGCGCCGCACACNCCCGAACAAAACGGAGTNGCGGAGNG
GGNNAACCGNACNATCGTNGAAGCNGCCAGAAGCCNNNTCCACGCCAAAG
GTCTNCCACTCGAACTNTGGGCGGAAGCNGTCGCNTGCGCNGTNTACGCN
CTNAACCGNGTTCCATCAAAAGCAAGCAAGTCGACNCCNTACGAAATNTG
GCACGAGGCAAACCGGACGTNTCNCACCTNCGNGTNTTTGGATCCGCCGC
CTACGTCCACGTCCCNGAAGCCGAAAGANGGAAACTNGATCCAAAAGCGT
CAAATGCATCTTCGTCGGNTACTGCGANACNCAAAAAGCCTATCGNTTCT
GGGATCCAGTCGCACGNAAAGTNAANATNAGTCGAGACGTNATTTTCGAC
GAGAACAGACAATT
>rnd-1_family-204#Unknown ( RepeatScout Family Size = 57, Final Multiple Alignment Size = 57, Localized to 931 out of 1064 contigs )
AGATATCGTGGGACTTCAAGAGGTAGCCTTTCATTCTTGTCCAATTATTG
AAAGCTGTTACCACTTGCTAGCAAATGTCGGTCCCAACAAAAACGGAACA
GCCGTTCTCATTAGGCATGGTCTGGAATATTCTCGATTGCTTCTTGAACC
TGACGGAAGGCTTATCTCTATTGACGTAAAATGTTTTACGTTTATTAATA
TCTATGCCCCGTCNGGTAAGCAGGCTAAGAACGAGAGAAACAATTTCCTT
CGTCAAACCGTTCCTGCCTACTCAGTTACCACTCGACTGCCCTTCGTGTT
GATGGGCGATTTTAACTGCGTTGACGACATCCAAGATAGGGCAAATATCC
AATCTCTCCCNGTCCCAAGTAGTGTCGTTAGCTATGCTTTAAAGGAGATG
GTTACTGGTCTCGATCTGGTAGACATCTGGAAAAAGCTAAATCATAGTGA
ACCGGGTCACACTTTCCATTACCATTACGGTTCTTCTAGGCTTGATAGGA
TATATGCTAGTCGATCTTTTGCAGATAAATTTTTAAATATTTNTTTGCAG
TCTTTATCGATTAGTGACCATCAGTCGGTACAGTCCACACTTACTTGCAA
AACGATGTATTGAATTAGTGCAGCTAACGTCCAGGAACTTCTGCTCAATC
CATGGCGTATAACAATCGTGAATCTATGCTCTCTTTTTTTTACCAGCGAG
CACGTTTCTCATTCTGGTGCACCATCACGGCGGGGAATTCGTACGTGGTG
TAAAAAGCCAGATTTGTTTGAAAGCATTGCAACGAACAGAGACAAAAAAA
CAAACAGAAAAGAAATCAAGTGTACAGTCCTTCGAACCGGAGTTGAACCA
GTGACCTATGGATATCTTTGTACAATGCTACAGTCCACCGCTCTACCAAC
TGAGCTATCGAAGGGACATGAATCTTTAGATTCAGTTGAGTACTATCAAT
AGAAATGGTGTGCGTGACAACTGAGCAAACTTCAGTAAGTATTAACAAAA
ATCTCATTCAATTCTCACGTATAGTAACTGTAATAGTAAGCAGCGCAATT
TCCTAGTTTTCTTATCGTTACGCGCGCTACCCACCGCAACGCAGATGGTA
GGATTCGAACCTACGCTCCCGAAGGGAAACTGATTTCTAGTCAGTCGCCT
TAACCACTCGGCCACATCTGCTGTTAGTTAATGTCAGAACGATTGATGAA
AACCCGCTATAACTCATTAACAGCTGATCTACTTCAATTGGTTTTGATAT
AAATCTTTTACGTGTGTGTCAGAAGAGGGATTCGAACCCTCGCCCAGAGA
ACTGGACTGCGACCTGAACGCAGCGCCTTGGACCGCTCGGCCATCCT
>rnd-1_family-205#Unknown ( RepeatScout Family Size = 57, Final Multiple Alignment Size = 57, Localized to 931 out of 1064 contigs )
TACAGTACCCGCCCTTAGTATCCGAACGCTAGGGCCATTTAACCCGGCGT
CTTATGGCGAATGGTGCGTAGCGCGGATAGGGAAATGGGGTAGTAAAAAT
TNAAATAAAGCTACAAAAAAATTTTCTAGTGTTAAATAAACAATAAGCTA
TCCAGTACAATTTTTTTTNAATTTTTTACCTACAAGATTTGTTGACTAGC
ATGCTAGTCANCAAATATCCGAACACCGCTTCGCCCTATGGGGTGCCAAA
TGACACAG
>rnd-1_family-206#LTR/DIRS ( RepeatScout Family Size = 57, Final Multiple Alignment Size = 57, Localized to 931 out of 1064 contigs )
AAGGGGGCTTCGTCAGCGGATACTTTCTTGTCCCAAAGAAAGTCGGGCGG
GTTNAGGCCNATCGTTAATTTAAAACCNCTNAATCGNTTCGTTNNNTACC
GNCATTTTAAAATGGAAGGNATTGACACGGTNCGTCACGCGGTNAGGNAA
GGGGATTGGNTGGCNAAANTNGACCTNAAGGACGCCTACCTTACCGTNCC
CGTTCTTCGAGGCCATCGNAAATTTCTNCGNTTTCGNTGGGGGCGTAAGA
TNTTCGAGTTTACNTGTCTGCCCTTCGGNCTNTCTTCNGCNCCNTGGGTN
TTTACNAAANTNTTGAAGGCAGTCGTNGCCTTTCTGCGNAGCGCGGGATC
CGNCTNGTNATTTACCTCGACGATTTNCTNATCGTGGGCACTTCTACTCA
AGAATGCAGCGACGCAGTNACGCAAGTCGTTGACGTTCTGGAATCTCTGG
GTTTCTTAATCAACTNNGAGAAATCTGNAACGGTNCCGACGCAATGCATC
GAGTACNTNGGGCTNATCGTCAATTCCGTCTCCATGTCGTTCTGCCTCAC
CGACAAAAAGATTTGCGACATTCGTCGGTTATGCANCGAAATTTTGAAAA
AGGGGAAATGTTCCCTNCGNGAANTGGCGAAAATNNTAGGNAACCTTAAC
TGGGCNNCTTACGCGGTNAATTTCGCNCAGGCNCACTTTCGTAGCCTGCA
GGCTACCTTCATTTCGTCTTCCCGAGCCAATAACGACAATTTGGACGCCG
TTATCTCTCTNAACGACGACATTCGTGCGGATCTGAAGTGGTGGACCACT
TCCGCCGATTTTACCTCCGGCAAACCTCTGCTTCTCTCACGACCGGANAT
GCGTTTGTCCTCCGACGCTTCCCTCNCGGGCTGGGGGG
>rnd-1_family-207#LTR/Gypsy ( RepeatScout Family Size = 56, Final Multiple Alignment Size = 56, Localized to 931 out of 1064 contigs )
AAAATCGGGTGCTGGCACACAAAACCGCTATCGCCACCGCNCAACACAGT
GGATGGCTNGCNGCCAGTTACCTTAATTTACCCACATGTAGCAAATTGAT
AGCCACCGGTGAATCGATCAGCGTCTATCAATGCTCCCCNAAAAATTCAA
CGTCACCACCGAAATCACAAGCTGTGGNCCTCAACCNAAACTCGGCGACT
NCACCATNGACACGGAAGGNTGGGAACTCGCGCCNTACANCCCCTGTTAC
TGGCACGAAAATTTCGTCAACTTTAACGGNAGAGCACACGTCTACAANAA
CAGTACTTGGCATCCAATCGNCCCCGGCGTAATNATCCAAGGACGTNGTT
TGATCGACGCTTCGCCGTATGAAATTGATAAGTTACTCGCACTAAGTTTA
CACCCCGCGCTAACCCCCCACCCGATGAGCACCGCAGCTGCAATCGCCGA
GATAATTGCTGCTGCTAAAGAAGAACATAGCATCGACCTTGGAAATCCTT
TTCACATGAGCACTCTTCTTTCCTCACTCCAAAAAGAAAAGAACGTTTCC
CTGTCGTCTAAGATTCTTAGTTGGTCAAGTAGCATTTGTAGTCTTCTAGG
GATGGGATTTATCGGATTCGTTTTCTTTCATTTTTGTGGAGTAGGTTCCC
TTATTGCAAGATACATACCTTGTTGTTCTTTTCTAAGTACTTGTAACCCT
TTCACTTGCTTCACCAAAACATCTGATAATGATATAGAAGTAGGCCACCC
CGCGTTATTAAACCCCTCAAATCCATCCCCGCCCATTACTATTGTAAACT
TACCCGCCTCTAATCAACAACCCGCCCCGGAATTTTTTGCCCCATCAGCC
CCTTTTCTACAAGGAGAGCCTCCACGGAACAAATTCCACCGGGACGCACT
AAGACAAGCGCATCGAGAAGCAGCTGTTCTGTTGAATTAATTAATGTTGT
TTTCTTTGTTTTGTTTTGNCTTACTTTCTATTCCGTTCCAAATTTGACCT
TGATTGATTGCGAGACGCAATCTTTTGGAACCGGATAGCTATGTAAAGAA
CCAAAACAATTTATTCTTTATTATTTTCCTTATTTTTCCTACCCTTTATT
CTTACGTAACATTAATTTTCTATACGCCCCTCTTTTCTATGTAATTTCTT
CCTTAGACGTCTTACAGACTGATTTACCCTTCAAACGTTTCAACTTAATT
TTCTTGTAGTTCGACCTTCACGAACCCCGTATAAAAACTTTTGTTCTATA
GAAAATAGAGAGAGACACCTTTCACAATTCAGTTCCTAAAGAGTTGTTCC
CCAATTTTTTGTGCTACTGAAATATACTTTACAAGAAACGACAATGAAAA
AGTAAGTTAAAATATTAATAACTTACAAT
>rnd-1_family-208#Unknown ( RepeatScout Family Size = 56, Final Multiple Alignment Size = 56, Localized to 931 out of 1064 contigs )
TCTATTTTTGCACACTGTAGGGCTGCGGATAGGAACCGCACCTAAAGATA
TGAAAACATTGTCTGACAGCAAATAAAAACTGAAAGAAATAACGTGCAAA
TATACTGTACTGT
>rnd-1_family-181#Unknown ( RepeatScout Family Size = 63, Final Multiple Alignment Size = 55, Localized to 931 out of 1064 contigs )
GATTCGACGGGCAACTACAGCGGGCGTTTTGGCGGGCAGCGAGTGGGTCG
ACGGGCAGAGACTGTGAGTGAGTCGACGGGCAGAGGCAGCGANTGGGTCG
ACGGGCAGAGACTGTGAGCGGGTCGACGGGCAGGCAAAGAGATGGGTCGA
CGGGCAGAGACTGTGAGGGGGCGGACGGGCAAGGCAACGANAGGGTCGAC
GGGCAGAGAGAGTGGGTCGACGGGCAGAGACTGTGAGTGATGTGACGGGC
AAAGGCAGCGAGTGGGTCGACGGGCAGAA
>rnd-1_family-209#LTR/Gypsy ( RepeatScout Family Size = 55, Final Multiple Alignment Size = 55, Localized to 931 out of 1064 contigs )
CCCGTACGAAACGTCAAGCTTGGGGTTTTGGCGTACCCAAACTGTTAGCT
TCACCAAAGCTTCCCCCGCGCTAGCCTACCGATATCAAGCTTGCCGTATG
TAACGGTATGCTTGAGTTAGGAAACCTAACAAAGCTCTTGCCTTTTCAAG
CTGCACCCGCGCTTGCTTGCAGTTGTCAAGCTTATCGTTTACAGGGTAAC
TTGAGTTTGGTTAGCTAACAAAACTCTTACTTTATTCAAGCTTCCCCCGC
GCTATAATATAGCTTACAGCTAGGTGTCAAGCTTGGCGCATGAAAGGGTT
AGCTTGGATTTTGTGGGCTGTTAGTTATAGTATAATAATATTATTAAATA
ATCGGCGGATTTCAGTTAGAATTATTTATTATGAAAAGTTAGGTTATATT
TCTTAAGCTAGTTTTTTAGGAAATCAATCATCTGTTAAAATATTACTTGT
CTTAACGATCCGTAATAAGAAAAAAAATAATTTATTTAAATAAAACAAGT
TTTTGCAATTTTTAAAAATAACAGAAGATAGCTCTTTGATATTCCCATTA
ATTATAGCTTGTAAGTTATAACAATAAAAAGTAAAAAGTAAGATATTTAT
GCGGAATGTTTTATTGTGAAGATGAGATAAGTTTTGTATAGGATAGACTA
CTGCTGATTAGTAGTTTAAAATTCTTATATATTGTATAAGCCAAATGGGT
GATTGGAAGAAGCCGCGACTGCGACGCGGGAGACCCGGGTTCGAATCCAG
TTCCAGGAATTTCTTTTTTCAAGTTGACAGATACAAGCTCGCGCGGCGCT
GGCTGACTTAGCTTGAATAACCCAAGTCTGATGCTAGCTGAAAAATCTTA
CATTGGATCGGAGCAAATCTAGCTTGTCTCGTGGAAGCTTACACTACTAT
GGGAGCCTGNCGTACGAAGCTTGCGTCCAGCTTCTATCTAGCTAACCGTC
GCGTACGGG
>rnd-1_family-210#Unknown ( RepeatScout Family Size = 55, Final Multiple Alignment Size = 55, Localized to 931 out of 1064 contigs )
TAGGGGAGACTGGAGTAAGCCGGGACGGTTTTCGTTTTCCCCCTATATCT
CCCAAACTAATCATTAAATTAATTTATTATTTTGTTTTTATGTATTCCAT
ACGGTAATGTACCCCCCATATTTTTTATATAATTTAATAATAAACCATTT
TCCCATATAAGACCTTTAAAGTTTTCTTAGATTTGTGGGAGGAGCCTATT
TTGAGGGGTAAGTGAGGACACTAGGGTGGGTGGTGAGGGACGTCCTCCGT
TTTCGCCTTAAAATTCATTAAAAAAATTTGTAAAAATTGAAATAGCGTCC
CACTGCATAGACTCTATAAGTTAATAAATGTTTCAATTTGATTATTGTGT
TAATAAAAATTTTTTCTTATATGATAAAAAACCCTTATTACAAGATAGGT
GGGGGTTGGGCTTATTGTAATCGATTAATATGCTGAATAATCGATTGCTT
GTGATCATCGTAAGGAACAGTAATGGCGTCATGAGCTCGGTGATGATTGA
TGGGCTTGAAGGCCAAACCCGCCCACTAATGTCCCATTTTAGTCAAAAAC
AGCTGTCCCGATTTCCCGATAAAGACTATTTTTTTAAAACGTTAATATTA
TCTACAGTAATTGATCGAAAATTATAATTTTTGTTTTTAACAATAAAGAA
ATGATTAAGCTTCATTTCCATATTAAATTTACATGCCATTTGCGATTATT
TTTTTCTAGAAACATTAAATGGCGGAGACAAAATTAACTAAAAAAAACCG
TTTTTTTAGTTTTGTTAATAACTGATACAGTTATTGACAAAACTCAACCA
AATTTCATGCCAAAGTAGATTGTATGTATCTAAATAACATACTAAAAAAA
TTTTTAATTTTATTAAAATCTACTATTTTTCCCCCTACTGTCCCTCTTGA
CCCGGTGTCCCGGCATACTCCAGTCTCCCCTA
>rnd-1_family-212#Unknown ( RepeatScout Family Size = 54, Final Multiple Alignment Size = 54, Localized to 931 out of 1064 contigs )
CGAATTTACCTGTATATCCAGGAGTTCCGGCTAAACCATCTTTGCCAGGG
GCACCAGGGCCGCCTGGAAAACCATCTTTTCCAGGTGNGCCATTGTAGCC
AGGNGGTCCAGCTGGCCCCGCCGGCCCGGGGGGACCAGGTACTTTGCTTG
GTGCGCCAGGATATCCGTCCTTACCAGGGGCGCCAGGAAAACCGTTCGGT
CCGGCTTCACCCTTAGGACCAGGNCCTCCGGGATAGCCGTTTGCACCGGG
TTTTCCATCAGGTCCCTGCGGGCCAGAAGGNCCAACCGGGCCAGCGGGTC
CAGGACCACCACGGTATCCTGGAGCTCCGTCTTTTCCAGGAGTTCCAGGA
GCGCCAGGNGGACCAGGAATCTGAGAAGGGATAGTATAACCTTGGGAACC
AGCATCACCCTTTGGTCCTTGAGGTCCAGGTCCTCCTGGGTAGCCGTCTT
TGCCAGGGGGACCGGGACTACCGGNCAGACCAGGTGCGCCATTGTAGCCA
GNTGCTCCCTTCGCTCCATGGAGCCTGGTTTACCAGGAGCTCCAGGCGCA
CCATTGTATCCTGGGGCTCCTTTCTCTCCAGGATAGCCAGGTGCTCCTGG
TTCACCGGCAGCTCCTTGTGGTCCGGGCGCNCCAGGANANCCAGGAGNTC
CTGGTGCACCAGTNTCCCCCTTAGGTCCNGCCGGCCCTGGTGCTCCAGGC
GCTCCAGGAGGACCAGGAATGGGCTCAGGTTGATAACCGTAAGATCCACT
GGTTCCAGGGGCACCAGGTGGTCCTGCTGGTCCCGCAGGCCCGGAAGGTC
CTGCAGGTCCTCTCAACCATGGAAGATAATCGTAAAAACGTGCCCATTGC
ATCTCCAACTCTTTAATTGCCGAATATTCATTCGCTGGATATGACGCAAC
TGAGCCATATGGATTTAGAGAGGCCCATTGATCTCTGGTGATCGGCACTT
GTTGACCGCCATACTGTGGGGCCGACAAAGCAGCGGCCACTAAAAGTGGA
AGTAGTACCTTTGTGGAGTAACATAGTATCAATAAAATAACATAATTGAA
TCTTGTTTTGTAACTTACCAAAACTCGCATATTGTTTCCAATGGCTGTGT
TAAAGTTGACGGTGCAATAATCGTAGACCAAGTAATCTGTTGCAAAAAAG
TATCGAATAAAACATCATGAAAAACACGTTGATCAACTGGGAAAAACAAG
ATGAAGTTTCGGCGTATTTTTAGATATGTAGACCACTTTTTTTTTAATGC
AGAAAAATGCAATTAAAGCTTCCCTTAAACGTCCTCAACTAGCTGTTTTA
CTATGTTATCATAAGTTCCCGTGCAAATATGGCTCCTTACAAGCTTACCT
TTTTCCAACCTCCACTAATTCTGACGAACTCAAACTGAATTGTCTCGAGG
AAGTTGTGTCTTTAAGTACTGGCAATGTAAGAACAAGAATCGAAAATAAA
AGAAAGTAGCCCGTTGAGTGGCCATTCAGAACGCGAAGTGTTTTATGTTT
TTTTATCTTTCAGTTGC
>rnd-1_family-213#LTR/Copia ( RepeatScout Family Size = 54, Final Multiple Alignment Size = 54, Localized to 931 out of 1064 contigs )
CGACTGCACCTGGCTATNGCTGCCGCACGAAACCTGGAAATNNTNCAACT
NGACGTGAAAACNGCNTTTCTGTACGGACGACTCGANGAAGAGATCTACA
TGGANCAACCCGAAGGNTNCGTCGTCCCAGGCCGGAGAAAGAAGTNTGCC
GNCTGAACAAAAGCATCTACGGCCTGAAACAGGCNTCNCGNGTCTGGAAC
ACNAAATTCAACGAAGCCATCCTTAAATATGGCCTNACNCGCTCTNAAGA
GGACCAGTGT
>rnd-1_family-214#Unknown ( RepeatScout Family Size = 54, Final Multiple Alignment Size = 54, Localized to 931 out of 1064 contigs )
AGTATTTGGGAGCCTCGGTGTAGTAAGCTGGAGCAGCGTANGTNGTGGTG
TAGTA
>rnd-1_family-215#Unknown ( RepeatScout Family Size = 52, Final Multiple Alignment Size = 52, Localized to 931 out of 1064 contigs )
TCACGCCTATTTCCCCCCGGCAGCCGGGGGGCGCTAACGTCAAAATGTGC
TATTTCCCCCCGGCAGCCGGGGGGCGCTAGTGTCAAAATTGTCTATTTCC
CCCC
>rnd-1_family-216#Unknown ( RepeatScout Family Size = 52, Final Multiple Alignment Size = 52, Localized to 931 out of 1064 contigs )
TCCCTGAGAGATTTACCTTGGTAAAGATGGAAGGCTATGCCGTGGTTATG
GGCCCCAAACTGTTTATTGTTTCCCCAGGGGTTCCAGCCGGGTTNTGATT
GGCTGCGAATTGGGNAGAATTATCGCGTGTAAACNGGGGAGCTTTTCGTT
TTCATTTATTTTTTATCCGATTCGCCGTATTAAACTACGTGCCATGGGTT
GTTTCCAAATCTGTAGGTTTNTTTGTTAATTTTATATATTTTTTTGTTTG
ATCGAAATTCAAATTTTGGTCGTGAAAGTCGGGTTCTGATTGGTTGGTGG
CAGGTTGGTGGATTTAGGGACCCTCCTGTGCCGCGGGTTTTCGTTTTTTG
GGTGAAATTTTATTACAGTTGGATTCTCCGTGTAAAACTGTATGGAATAG
GGTATTTTTTGTGATGAAAGGTTGGTTTGTTAATTTTTAATTTGTGTTTG
TTTAGAAACGNCGAGGGCGGCTGTCGTTTGTCATTTGTTTTTTATGCTGT
CATGGAGAGAAGTGGAAAACGTCAGGTTTTTCGGTTATT
>rnd-1_family-217#LTR/Gypsy ( RepeatScout Family Size = 52, Final Multiple Alignment Size = 52, Localized to 931 out of 1064 contigs )
GTTGGAGAGTACTGCGAAAGATCTTGAAGAATCTTACGTAGACAAGAGTA
TTGAGGCAGTTAAAGAAGGTAGCGAAAAAAGTGAAGACGACGAGTTGGAG
AGTACTGCGAAAGATCTTGAAGAATCTAACGTAGACAAGAGTATTGACGA
CGCACACGAAAGTAGCGAAGAAAGCGAAGAAGAGGAAAACGGGGATAGCA
CTGACGAGGAGCAGTTATTTGCAGATACCGATAGTGATTCAGGTACTGGC
ATTATGCCTCCTCAGATAAAGTTTTTGAGTCCCAAGGTCTTTAAGGCAAC
GCCGGAAGAAGACGCCGTCGACTGGCTGGAGCGTTACGAGAACGGCNNCG
TACAATCGNTGGGGCGACGCTGAGCNAAGGGCGAATTTCGGNATGTACCT
GGATGGNGCNGCAAGAAAATGGTTCCTGTGCTCGAGACTCCCGACGGAGT
GGCGGGATCACCCGCACGACCGGCNGCTGGAGGNAACCCGGCTGCGCCCG
GCAGTACCCGGGNTCAGAACGNTGTTTCTGAAAGAATTTCAGCCGNANAA
CTACGGNCTGTTTCAAGAGACAAGCTTGCGGAAGCGGANNCAAGGAATNG
ACGAACCGACNACTGAATACTACTACGACGTCNTCGATCTNTGCNGNNTG
GTNGACCCGAANATGNCGGAAGCCGCCGAANTGGANCACCTTTTCGGGGG
ACTNCGACCNACGCTNTTCGAAAAATTTACCCGCTACAACCCAAAACATG
CGAAGAATTTTTGGCGGCGGCGAAACGCTTTACTGANGCCAAGCTCTTGG
CCAATAGACGAAACTGGCCGGACGCGGTGCTCGGGGTGGCAGCGACCAGA
GTGGCGGATGTTCCAATTGATTTCATTCGGACCCTTCCAAAACCAGCTCC
AACTGTGGCTGATACGGAATTATGGAAAGTAATTAAAGAACTGCAAGGTG
CGGTAGAAAGTTTGAAGATTCAAGCAACTCCACCTCCGAAGAGACCAGGA
AACGAGAAGACAGTTACGTGGGGAGAGTCGGAGAGAATCTACAGAAACAA
TAACGGAGTACTCAAATGTTACTGTTGTAACGGAACGGGGCACATGGCCC
GGAATTGTTGGGAAAATCCGCAATCTGCTCGTTTCCGACAACGATCCTAC
TCAGGTCCTCCTGGCCCACAGAGAGGGCCGTTGGGTCCTCCCGCGCCAAT
CAACATCGTGTCCCAGCTAGCCGAGACGACTGCAGATTCATCAACACAGG
AGGAGATAAAGGAGCAACCTATCCTTAGACTAGATTTCAGCAAGCTGATC
AGAGAAGAAGTCACTTGTGGAACACGGCAAGTAATGGCAGTCGTC
>rnd-1_family-218#Unknown ( RepeatScout Family Size = 52, Final Multiple Alignment Size = 52, Localized to 931 out of 1064 contigs )
TATTGTAACAGATTCACTGGGTTTAAGGGATGTATTCAGTCATAGACAGC
TTACACGACACACACACACAGCATTACACAGTAACAGCACTAACAGCACT
AACAACTAGTCTGAATCACTACATTGGACTGCCCCTCTGGCCGGCCATAG
ACGGGCTTTTGAGTCCTCTGACATCCGGCCAGAGTGGCAAAGTCCATTGA
CATCGCACATTTGCATCTCTTAGCATCCGGCGCTAAGCGACAAAGTACAT
TGGCGCTACA
>rnd-1_family-220#Unknown ( RepeatScout Family Size = 51, Final Multiple Alignment Size = 51, Localized to 931 out of 1064 contigs )
GCCAATCATAAGATTCTGAACGGTCCAGAAAAGTATCTCAAATTACCCGA
AGATTGAGCCCGAGTTGCTGTAAACTAGTGACGACCTGCTCGGATTCGTC
TTTACGCAGGAAACCGTTATCGATATGGATGNCCTGCACTCGCGACGAGT
CGTCACCCTGTAGAAGTGCTTTATGGAGAAGGGCAGCACAAACGGCGGAA
TCGACTCCGCCGCTTACCAGCATGAGCACGATCTTATCACGTCCGACCGT
ACGCCGGATGTAATCGATACACTGCTGCTCGCGTTTCTCCAATGTGAAAC
CTCCTTGCAATCCACAGATGTCGAACAAGAAGTTATGCAACATTTTTCGT
CCTGTAATTTTACACCAGCCATTAAGATCAATGTTTCGCACTCAATGGAA
AGGAAACCAACATACCGTTTTCAGTCAAATCA
>rnd-1_family-221#Unknown ( RepeatScout Family Size = 51, Final Multiple Alignment Size = 51, Localized to 931 out of 1064 contigs )
CACTACATTGGGCATTAATGCCACTATATTCTTACTGAGACTCACATTGT
TTTTACTGATTGCCACTGTACTTCTACTTTATATATTTTTATGCATGTAT
TTTTCGTGGATACGCTTCACTCTCAATTTTTGGTTTCTACCTTTTTCCTA
ACTTTCTTCTGATGACTTGCAGGTAAATTTTACTTCCCCCTTTAAATTTG
TCATATTTTCTTTGCTTTTATACAACTATTTCCACTTTGGCTTTTTAAAT
TTGTTATTGAACATTAACATTTTCTTTGTTATTTTGAAATATTTGGGTTA
AATTAGCGATTAAAAATGAAAAAGATAGAAATTATAGTGTAAAATTAATA
TCTAATTAGTAAAAGTAGGATTTAACTATTAACACATACTCATATGTCTT
AAATGTAAACATACTTTAGTTTTCAGTGAGAATTTTTTCTAAGTTCTTAA
CCGAATCCCCGANATAGTAAGGAAAATGTAGAAATGATATTATATCAAAA
TAGCTGAGTGGTTAAGGCGCTCGACTGCGATAGTCAACGATGTGCGGTCC
CGNGTTCAATCCCCACCGAAGACTTTTCTTTTTTCCGTTTTAGTCAATGG
TAGACTAGTCTACCATTATATTATATTCTAAATTCACTGAATTTCATTAT
ACATTTACGAGGGTTTCACTAGAAAATAACTGCTTCGGTACTGCTTGCTT
TATTTTCTAAAAGTTTTTTTGCTTCAAGTAATTCTATAGTATTTCTATTT
TATTATTGTAAAAATACTTGTTCCAAAATCCTTTACTATTACTCGAGTTT
TTTTATTGTATTACTTGAGTAATTGCCAAGTAAAGTTTTACCTGGG
>rnd-1_family-222#Unknown ( RepeatScout Family Size = 51, Final Multiple Alignment Size = 51, Localized to 931 out of 1064 contigs )
GTATGTATTGTATAACATGTTATGTAAAATAGTGGTGGAATTGTTGGGNG
GAGGTGGGACAATAAAAACCAATTTCATTTATATCTTTGTGTATTTCATT
TTATNATCGAAGAAGAAAACCAATTTCAAGATATGCCAACTTAAATTATC
ATTTAGTAATCTACAGGCAACAAGTACTT
>rnd-1_family-224#Unknown ( RepeatScout Family Size = 51, Final Multiple Alignment Size = 51, Localized to 931 out of 1064 contigs )
ATAGAGTTGGCTAACGTCCGAAGTTGCCAGTTCGATGAAATTGTGAAAAA
AAAATTGGACACGAACTAGTAACAGTTCTTGCATGGCGGCTTACGGAGTT
TCGCCCGTTGTAGTTTTAGTTTTAATTTTTTCCATTGAAATTATCTTCCG
TTCCATTCATAATTGGATCACGAAATTCCTTCGTTATCAGGTAATCTTGT
AATTTTTATTTGACCTCGATATAGACTGTACTTTATTTATTATTAATTTT
TTTGTAGACGTGTTTACTTTCTGTAGCAGACAAAAATGGATGTTGTAGAG
GAAACTGGCGGGCTGATAAGGGAGCCCGCCAGTTTCCTCTACAACATCCA
TTTGTCTGCTACAGAAAGTAAACACGTCTACAAAAAAATTAATAATAAAT
AAAGTACAGTCTATATCGAGGTCAAATAAAAATTACAAGATTACCTGATA
ACGAAGGAATTTCGTAATCCAATTATGAATGGAACGGAAGATAATTTCAA
TGGAAAAAATTAAAACTAAAACTACAACGGGCGAAACTCCGTAAGCCGCC
ATGCAAGAACTGTTACTAGTTCGTGTCCAATTTTTTTTTCACAATTTNAT
CGAACTGGCAACTTCGGACGTTAGCCAACTCTAT
>rnd-1_family-225#Unknown ( RepeatScout Family Size = 51, Final Multiple Alignment Size = 51, Localized to 931 out of 1064 contigs )
AAGGGGGCAAGGGCTACTTAACGTTAACANAAATTTAAAGGGCCCTTGCC
ACCTACAATCCTGCCCGTGAGGGCAGCACCGTAAGTGACAGCGGGCCCAC
CTGTCCACAGGTAC
>rnd-1_family-226#LTR/DIRS ( RepeatScout Family Size = 51, Final Multiple Alignment Size = 51, Localized to 931 out of 1064 contigs )
TTCCCGGCACTGCGAACGTTNTCGCGGACGCAGAATCAAGGCGCCCGCTC
TCGGCGGGCGATTGGAAGCTNTCNCCAACGGCTTTCAAGTCCATCTGCCT
TCAGTGGCCGGTNCAAGTGGACCTNTTCGCGTCGGCATGGAACCGNCAGC
TGCCACGGTTCGTCAGCTGGNTCCCNCAACCGGAACGCTGGACGGCGGAC
GCNTTCAGCTTCAGCTGGAAAGGNCTAGGCGCTACGCTTTCCCCCNTTCG
NCCTNATCCCGAGNTGCCTGTCGAAGATNANGAGGGANNAGGCGGANNTA
GTTCTGGTCGCCCCGTACTGGCCGAGCCAGCCNTGGTTCCCGACNNTNCT
GGAGCTGGCCGTGGACGTCCCGCGNCTNTTCCGNCCGNNGCCGGACCTGC
TNACGTCNCCGCCGGGGGAGAGTCACCCGCTGGTACAAGACGACTCGATC
CGGCTAATCGCCTGGAAGCTATCGGGCGACGCTTTACCGAGAGCAGGGCT
TTCGGAAGACGNTTCAGCCCTCATCCTNTCCGCANCACGGGAAAACACAA
ACGCTGCNTACCAGTCCGCCTGGAACGCTTGGNGNAATTGGTGCGCTACG
AGGGACGAGGATCCCNTGTCTCCTAGCTCTGCAGATATAGTTAATTTTTT
GGCCGAATNTAGCGNAGGAAGGAGCTACAGNACGGTNAACGTCGCCCGCT
CATGCTCTCTCTTCTACGCTTGTGTAAACCCGGGTAACGTTGCCGTAGGC
GANCACCCCCTNGTCGTCAAGCTAATGAAAGGCGTNTACAACAAATCCCC
CCCGACNCCCAGATATTCNCAAACGTGGGATCCTG
>rnd-1_family-227#Unknown ( RepeatScout Family Size = 51, Final Multiple Alignment Size = 51, Localized to 931 out of 1064 contigs )
CCGGNGAAATAGGCCCGGACGAAATAGGACCCGACGAAATAGGCCCGTCA
AATAGGACCTACGAAATAGGACCCTACGAAATAGGACCACTTTAAAAAAT
ATTTTAAAGCGGTCCTATTTCTCCGTCAAAGTGGGCCTATTTCTCCCANA
TANTTCCAAGTCCCATAAGAGCCTCGGAAAACATTTTCCAAAAATTGACC
AACCTAGTCTAAGCAAGAGATGGCGGCTTGATGGAAACAGGCACTCTGTA
TATACTTTGCCNTNNCTCAAACCGCTATGACGTCTGANATCACTTTGCCG
TCTTGTTANTCACACGTNANTTAGCCGAATTCAAGTTTTAATTTTTTAAA
CATATTAACCGTAGCCATAACTATGAAGTTCATTTGTTAAAAATTTCGNT
TTCCTTTCAGAACTGATAAATTTTAAAGAATAAGTAAANAAACGTGCTCG
CTCCGCAGTTTTTTCTCCCCTAGCCAGATCTCCCCTTCGTCCTTCAACGC
GTCTTCCCTCTACCGATGCCAAGGCAATGCCCAGTGCTCGGGGATGAATT
CAATCAAACAATTTCGATGAAATAATTCGTACGCTNTTTTTGAAACGTTT
TTATAAACTATNAAATATATTTTAAAGCAAGAAACGAANATTTGTATAAT
ATTTTAATACCAAAGCCTGGTTCAAAAA
>rnd-1_family-211#Unknown ( RepeatScout Family Size = 55, Final Multiple Alignment Size = 51, Localized to 931 out of 1064 contigs )
TGTGCAGATCAGCACGATGAGCAGATTTTTTCCACTGTCTATTTTTGCAC
ACTGTAGGGCTGCGGATAGGAACTGCACCTAAAGATATGAAAACATTGTC
TGACAGCAAATAAAAACTGAAAGAAATAACA
>rnd-1_family-219#LTR/DIRS ( RepeatScout Family Size = 51, Final Multiple Alignment Size = 50, Localized to 931 out of 1064 contigs )
AGGGGATTGGNTGGCNAAANTNGATCTNAAGGACGCCTACCTNACNGTNC
CCGTTCGCCNNGCNCACCGNAAATTTCTNCGNTTTNNNTGGAAAGGNAGG
NTTTACGAATTTACCTGCCTGCCCTTCGGNCTNTCNTCGGCCCCNTGGGT
NTTTACNAAANTTCTGAAGCCAGTCGTAGCCTTCCTGCGGAAGCGNGGNA
TTAGGNTGATNATTTATCTCGAT
>rnd-1_family-223#Unknown ( RepeatScout Family Size = 51, Final Multiple Alignment Size = 50, Localized to 931 out of 1064 contigs )
ACCACAGACNACGAAGTGGAAGACCGCGATGGCGCCATAAGGCCGAGAGG
ACGGTGGGTAGCGATGCGCGTGNCATGCCGCATGGTGGCGCTGAGTCCGC
TAAGATAATAATTTTGGGTTTCCCTACTGATCCGATGCTTCACACACCGC
GATTTTTAAATAAATCATGCACGGTATCACTTTGGTATGCACATGTAAAT
TAAGCGCAAAAATTCNGCATATCGTGTGAATTATTTCATATTTTTAGTGG
TTGGGTAACCTTCGTTCATAAAATGTTTTATTTTTCCCCATTTTCC
>rnd-1_family-228#Unknown ( RepeatScout Family Size = 50, Final Multiple Alignment Size = 50, Localized to 931 out of 1064 contigs )
ACGGNGAGAAGAGCAGCAGGATTAACAATGACGATTTTCCGTTTATACAA
CAAAGATTTATATGTAAAAATGAGAAATCCAGATAATCCACCAAATTAAA
ATACCATGGTAAGGCAATGAAGATGAACCTTATTCCATGTTGGCATTCGG
CAGACTAAGAAGAGAGGAAGAGAAGCCTGTGTAGAGAAAATTGTTACAGA
TGCGTGTAGTGGAAGATAAGTAATGTTCTGAAATACCACAATGAAGAGCT
GAAGTGTATGGATGATGGTTGGCTAATCAGAGAAGCTTGGAAATCTGGAT
ACCTGGGATGCTGAGGGCTGATGGTTAGCAACACAAAGTAGATGAAGACT
CTGTGGTTGACTGACGAGAGAACACATCACTAAGCTTAAACAAAAGGCTT
GAGGTCCATTAACAGTACTTGAACTGGATGGTGATCTTCATGTAAGGAAT
AGTGGCCTTCTTAAAGTGTCAGGATCCCTTGTGGTACATTGATAGCAGGA
ATGCAGGCTGCTGGTTCAGCAGCTGGCATAGCTGACAAGGCGAAACACCA
CCACATACAAAAAGCAATCTATTTCAAGGGTTTCCTTTTCAATACATACC
CAACGATAGCAATACTGAACAGATAACAACATACCGTAAATTTTT
>rnd-1_family-229#Unknown ( RepeatScout Family Size = 49, Final Multiple Alignment Size = 49, Localized to 931 out of 1064 contigs )
CTCCCGTANCGCTCGCGCTACGNCGGTAAGCTTCCAANTTNCCTTATGCT
TCTNTCATTACGNTTTGGCTCGTTATCCCNTTTCTTGTCCTATTGTATGT
CCNTTCCCGTGTAATCCTTATGGCCTTAGTCNAGTAAATACACGTCNATC
ATTGTGGGTAANTCGCCTCCGAGTTCACTTAAATCAATTCAAACACGTTT
TAATCTTCGTAATACTCATTCACCACANAGGGATGCNTTACATAATGGTG
GCAGCGCTTTTTGAACTCAACCACAATGANTGATGATGTTATTACTGGCG
GGCCTAAAATTTCGCGTNCCCCTATACAACCCATTGTGCCCCGAATTAAT
GTTNCCCTACCCGACGAGGAANCCGTAGCCAGAT
>rnd-1_family-231#Unknown ( RepeatScout Family Size = 49, Final Multiple Alignment Size = 49, Localized to 931 out of 1064 contigs )
TGTCACTTACGGTGCTGCCCTCACGGGCAGGATTGTAGGTGGCAAGGGCC
CTTTAAATTTNTGTTAACGTTAAGTAGCCCTTGCCCCCTTTTTTAGTTCA
GTTGTTTT
>rnd-1_family-232#Unknown ( RepeatScout Family Size = 49, Final Multiple Alignment Size = 49, Localized to 931 out of 1064 contigs )
TTTTCGCTGTAACGCATAACTCGGCCTAGTCGANAAAACGGAAATTTTTT
CGTCATGATAGGATTTCTTTCCGTATNAATATTTTATTTTCTTTTTACGG
AAATNGATAGCTCTTGGTAAGAGCTATCGATTTCCGTAAAATTCATAATG
ATGGCACCTTTCGTTTGGATACAATAA
>rnd-1_family-234#LINE/L1 ( RepeatScout Family Size = 48, Final Multiple Alignment Size = 48, Localized to 931 out of 1064 contigs )
GTTGTAGTTGTAGGCTTAGTNGTTGTAGTTGTAGGCTTAGTAGTTGTAGT
CGTAGGCTTAGTTGTTGTAGTTGTAGGCTTAGTNGTTGTAGTCGTAGGCT
TAGTAGTTGTAGTCGTAGGCCTAGTNGTCGTAGTTGTAGGCTTTTGGTTG
TTTGTAGTTGTAGGCTTNGTTGTTGTAGTTGTAGTTGGCTTAGTNGTTGT
AGTCGTAGGCTTNGTTGTCGTAGTCGTAGGCTTGAAGTAGACGAAATAGA
TTTTTGTGTGGTGGGCGTGGTCAAGTTTTCGTTGTTTGCTTTCCTTTCTC
TTTTGAGAAGAGGTGGTATAGGTGGGAGTTGTTTTCCGTCCAATGATTGT
TGAGTGTGAAGCGCTATAATGGCTGCTGCCGAAAGCGTCCGTATTTGGTG
CGGGTTTCGATATTCGAAGCTGAAATGTTGTTTTCTACTTGAGCCGTGGC
AATGGCCTAAACTCAGACGTCCTACTTTCAGTGTGAGACACTTTCTGTCT
GACGCCGGTGAATGTAGGCCAGTTCTGTCTGTTGCCATGAGCTGTCCTGT
GTGTTCGAAAGTGCCCCAAATTGAACTGGTGTTGGCGCATTCCTGTAGAA
TAAGCATCGTTGTGTTTGCTTTGACGCAAGCGTTAGTGTTGAACGGTCTT
ATGGTGAAATCAGACGTGTACTCGAAGGCTTGGCCTTTGTTGGTTACTTT
GCTGCAGTTTCCTACGGATACTTGTGATTGCACTAGGGGATCGTTGCTTG
TGATGAATGTTTTCAGTTCNTCTTGACATTTTGTCCAATCTGCGTCACAA
TCCTCCACGGTTAGTTGTTCGTTAAGTCCGTGATGTGTGACACATTTTTC
GTTTGGATATTGTCCATTTTTCAACAACCCCCAGGCGATCATGTCCCAGA
TGATATTTCCACTGCCATGATTTGTTTTCAGGATACCTCCAAATATGGGT
GAGTTGATTGTGGTTGTAACCGCTTTTCGTTGTTCTAATCGAACTTCTTG
TATGTCTTCCAGTGTTGCGTCAGGGAAATTTTCTACTATATCCGGGTTGG
TGTTAATTGTTTGAAAAATCCATTGCTGATTTTTCTTCGTGTTTTCCTCC
GCAGCACATTGTTCCAATTTTAA
>rnd-1_family-230#LTR/Gypsy ( RepeatScout Family Size = 49, Final Multiple Alignment Size = 48, Localized to 931 out of 1064 contigs )
TTGCGAGTGAGTCGTCAGGCAGTTCAGCGGTTTCTCGGGCCGCGTCACCG
GTAGCCATGGCCCAACGACCGCCTGCCCCCCAATTGAAGTACCGGGCTCC
TCCGATCTTCTACGGGAGGAAGGANGAGGACGCGGCCGATTGGCTGGAGC
GTTACGAGAGTACGGCNNCGTACAACCGNTGGGGCGCAGCTGAAANGGCC
GAGAATTTCGGGATGTANCTGGATGGGGCGGCNAGGAAATGGTTCCTCTG
CTCGGGAGCNCCGGCGGTGTGGCGGGATACACCGGCGGTGGCAGCAGCGC
CGGGGGTGGCGGCNGTGCCCGGGGTGGACGGANTACGAACGAGATTTCTT
AGAGAATTCCAGCCGCAANACTACGGCCGCTATCAAGAGGCGAAACTGCG
AGAGCGGAAGCAAGGAATCGANGAATCGACGATNGAATACTNCTACGACG
TCCTCGATTTGTGCCGNAGGGTAGACCCGAGNATGNCGGAAGCNACGAAA
NTGGANTATCTNTTNCGGGGATTGAGGCCTACNTTNGTCGAGAAGATCTG
GGTGACTAGCCCGAGAACTACGGCGGAATTCTTGACTGCGGTAAAGCTNC
ACACGGAAGCGTCGGAGTTGGCTATTCGACCNGAATGGGCCGTGAGCGTG
TTGGGACCAACGAAGGGGTTACCTCCTCCAAAGGAGGAAGCTGGGACCGA
ATTGAGAGACCTGGTGCTGGAATTGAAGGCTGAGATCGCCGAGTTGAAAC
GCGCGTCAAAATCTCCCAGGCCGGAGGGCGGACGGGGAAACTCGGGGCGA
CCTCAAAATAATGTGTCGTTCGCATCTCGGACTTCGGACGGGAAGCCTAT
CTGCCATAATTGTGCCAAAGCGGGGCACATCGCTCGTTTCTGTAGGGCGG
AGAAGGGCCAAGACCAGAAAAGTGCGGCCCCGAAAGAAGATGGGAAGGGC
GGTCAGCGGAGTGATCGTCGAGACGAGGGAGAGAACAGATGGAGAAACGA
TAGGCGTAAGGAAGATGGAAAGGCCTGGCAGGCTAGGCGACGGGACTCCG
AAGAAGATGACCGGAACACCGTGGGCATGGTGTCGGCCGACGAAGACGAC
TCAGGAGAGNCGGCCGTACTGCTTATCGACTCTTCCCGCCTGATNACCGA
AGAGGTAGTGTGCCGAGGAATAAGGATCAAGGCCGTGATCGACACCGGAG
CGGTGGTGTCGGTGGCGTCTCCGAGCTTGCAAGAGAAACTAGGAGCTCGT
CGNACGGGATGGGACGGACCGTCCGTAGTNATGGTAAACGGCCAGAGGGC
TCCCCCGCTAGGAGCCCTCGAGCTAGAAATCGAGCATAGAGGAATGAAGG
CCAGTGGAAAAGTAATTNTACTGGAAATGAGAGGGATCGAGTTACTGCTG
GGCAACGATTTTCTGAGCCAGTTCAAGCGGCTCCAAATAAATTACGTCCC
GAATGGCGCTGAATTATTGCTCGGAGAGTTACCCGTTAACGTAATCGAAG
AAC
>rnd-1_family-236#Unknown ( RepeatScout Family Size = 48, Final Multiple Alignment Size = 48, Localized to 931 out of 1064 contigs )
GATCGGCCTATACCGGCCGAGAGGACGTCGGAAGCGATGCTCGTGNCTGC
CGCANGGTGGCGCTGCGTCCGCAAGCGTAATTTTTTCGGATTTTTCCGTT
TCCCTACTGATCNGATGCTTCACACACCCGGGATTTGTGAGTAAACTAAG
ATNGCATAATTTTTTTATTTTTATTTCTTAATTATGNGCAGAAATTCTTT
ATATCCCCTTATTCATTTGAACTGTATTGGCCCAGCCTTATATACGCATA
AAAATTTC
>rnd-1_family-237#Unknown ( RepeatScout Family Size = 48, Final Multiple Alignment Size = 48, Localized to 931 out of 1064 contigs )
TTTTTTTTTTTGGGGGGGGGTGTCATGTGGCCTGTATCATGTAGCAATGT
TCCCGGTTTTCTTTCGGTTTATATCTTTTTTTTGTGTTGTTTGTTTTTTT
GGTAATGCATTCGGGGACGAATGCAGCTAGAGGGGGGATGTCACGTGGTC
AATGACCACGTTATGTGATCCGGTTAGTATTCAATACTACCGGACGTGTG
ACGTCAGTGTTTCCCCCCCATATATAGTCCCCCGTAGTCGTGTATCGGGC
CTCAGTCTTAGTCTTGTGAACCGTCAATACAACGTACTGTTACAATA
>rnd-1_family-235#LTR/Gypsy ( RepeatScout Family Size = 48, Final Multiple Alignment Size = 47, Localized to 931 out of 1064 contigs )
GGTGAAAGTGGTGACNGACCACCACGCCCTGTGTTGGTTANTAACGAAAA
AGGATCTNGCNGGNNGNCTAGCNCGNTGGGCATTGTCCATACAGGANTAT
CAGCCCGAAATCGTNTATAAAAGCGGGCGACTCCACGAGGACGCNGACGC
NCTATCTCGG
>rnd-1_family-239#Unknown ( RepeatScout Family Size = 47, Final Multiple Alignment Size = 47, Localized to 931 out of 1064 contigs )
AACAATGTATACATGACGCCACGCAAACAGAAGATATAGCGTCTTCATAA
ACCATCTTGTTCACAACTATCACAAGTCAATTTGAACCTGCTTGACCGTT
GACCTGTCAAGGATGAGGATCTACTTTATACTTAGATCCACCTATTAGAA
AAAAAAACAAAAGAACTAGAACAGTGCTCTTCATTCATCTCCCAGCCACA
CGATGGCGTCGACCTTTTAATTTAACTTGGCGCTTTGCAAGCCGCCATTT
TCCAAGATGGCGGTGGGTATACCCGGTTTGCC
>rnd-1_family-240#Unknown ( RepeatScout Family Size = 47, Final Multiple Alignment Size = 47, Localized to 931 out of 1064 contigs )
AACACAAAATCAAATAACAATTTAAAAATCTTCTATGACTTTTAGCTCTA
TGGCTATGTTCTGCGATTCCCTCTTGAGGCACCCAAGCACTACCACTGTT
CACACGTATCATCAAATGACCAGTCTGCGAACNAAGTGAGATATTATGGC
ATAACTAATTGCCTTACATACCCTAATTTATCAATACGCTTACCATTACC
AACGGGGCCTCCCACGTGCAACGCCACATCAAGTCGCACATGCGTNCACT
TCCAAGTTCCAATGCGCGTCGCCGCCATGCCGCCATTGACTGTACAGTGG
CGATCGAAATNGGCCTAACAATCGATCGATAAATTCAATATGTAGTAGAC
TCCTCCTCCCTTGAAGGCGTGGTCTATTNAAATC
>rnd-1_family-242#Unknown ( RepeatScout Family Size = 47, Final Multiple Alignment Size = 47, Localized to 931 out of 1064 contigs )
TATTGTAACAGTACGTTGTATTGACGGTTCACAAGACTAAGACTGAGGCC
CGATACACGACTACGGGGGACTATATATGGGGGGGAAACACTGACGTCAC
ACGTCCGGTAGTATTGAATACCGGATCACATAACGTGGTCATTGACCACG
TGACATCCCCCCCTCTAGCTGCATTCGTCCCCGAATGCATTACCAAAAAA
ACAAACAACACAAAAAAAAGA
>rnd-1_family-243#SINE/ID ( RepeatScout Family Size = 46, Final Multiple Alignment Size = 46, Localized to 931 out of 1064 contigs )
TCAACAGTTTCAGTTGAATGAATATATATTACAATCTTATATACACTTAA
TATTGATCAAGCAGTATGTACGAGATCTCTCGGCAGAGGATGCCAACGGT
TAAAGTCCGTTGCAAAGTGTTCAAGTAACAAAATACGCATTCACGCCGAT
AAATCAAAATGAACAATTTATTAAAATTTGTTATTGGATATTATATTAAA
CATTGCCAAAATATCCGTCCCATTACTTCGTAATGGGGAAGTTTCTCGAC
CCGACTGGCAGACGTGGAAGGTGGACACCTGGGAAGGTTGGAAGCCCAGG
ACATCAGGAACCTACTGGGAATCGAACCACGGACCTTGGAGTTGCTAGGC
GGATGCGATACCTTCCTGGCAACCCCCCCTATATCCCCCCCATTGATATT
TGATCCCGTATGTACAACTTTGCACAGTTACCTTAATGTGTTGAAGACNT
AGATTTCAATGTAATATCNCTCGTAGCTCAATGGTAGAGCGTTGGACTGG
AATACTGNATACCTTGGGTTCGANTCCCATTCAGGTGTAGTGGAA
>rnd-1_family-244#Unknown ( RepeatScout Family Size = 46, Final Multiple Alignment Size = 46, Localized to 931 out of 1064 contigs )
TATTATACGTAGTATATAGGATATATAGGATGTAAATATATAGGGATATA
TATAATATATAGGACGTAATATATAGGAATAATACGTATTATATATTTTA
TAGTAATAATACGTAGTAACACGTAAACTGTTTACGGATTAAATGTGAAG
TATGTGTTGGCTAGATGGTGAAGTATTGAATCGTTAAAAGACCGGAAAAG
AATCGATTCTTTGGAAGGCCCTATCCTTTAGCATTGGCGTATTTATCGTC
TGCACGTTAAGACGCCGTCTCAGAGACCTTGTTG
>rnd-1_family-245#Unknown ( RepeatScout Family Size = 46, Final Multiple Alignment Size = 46, Localized to 931 out of 1064 contigs )
TGTTAGTGTAAAACTATGTCGTGTTCCGACTATGCAAATGGACTCGTAAG
TGATGCGAAAACTCGTTACTTAGATAAGTTAAAATTGTTAAATAGTGAGT
GTCCCTATTCAATTCCCAATTCTATGTGGAAACACGGATTAGATTGTTGC
CCAATTGTTCCCAAAATTTCTCCCCCAGACATATTCATCTATTTGGTCGA
AACCAAAAGTTATCAAAACCACTTGGAGGCCCTTGGTGCATACAAGGGCA
TTTCTTCTGAATCGCAGCAGGCTGTTAGAGATGGCTGGGTTAGAGAGTTC
ATGGCAATTGCTCTCGCAACCCGAGTTGTATTGATGAAGGCCAAGGTATC
TTAAAGTAAAACTACATTTCCAATCACATAAATAATAATAATCCATTTAT
TGTTAGGTCTCACCTTCCCAAGCCTTAAGTGAGAGCCCACACAAACCA
>rnd-1_family-247#Unknown ( RepeatScout Family Size = 46, Final Multiple Alignment Size = 46, Localized to 931 out of 1064 contigs )
AGGTTAAGGTCGAGCAATTTACATGCAATTGGTAAATTGCTCGAGGTCGC
GTAGCGACCGANGAGCAATTGAGATTGTNTGNAATNAAGTGAAGACCTTA
ACCTAGGT
>rnd-1_family-248#Unknown ( RepeatScout Family Size = 46, Final Multiple Alignment Size = 46, Localized to 931 out of 1064 contigs )
TGGCAGCTAGGTGAAGTGCTTGGGTGCCTCAAGAGGGAATCGCAGAACAT
AGCCATAGAGCTAAAAGTCATAGAAGATTTTTTAAATTGTTATTTGATTT
TGTGTTGTTTCAGCAGTATGTATGTCCTTCAACAATCTGTTATGTCCAAC
CGTGGAATGAGTCGCATGTGACTAAGTCAACCAAACGGTGAACAATTAGT
CAGCAATGGAATTAGTCAGCGGAAAACAACACATTCATTCCTGAGGATGG
TTTTATTTTTGAGTTTATCTNTGCTTATCGTATGTTTAATTTTTATTGCT
GTTATTTTNAAATTNATATCTGATGGTTTTTCTTTANCNNGATTGAAATT
TGCCATGTCTTCAGGCCAACCGGAAGGATTCCTCTTTTTCACAGANCTTC
ACCATTAATGTGGTTCTTCAGGTACGGTCNCTATCAGCAGCNTTACGGTG
CGCTTCGTAAATACACCAATCCCTGAGAAAACATTCCAATGGAAANTATT
GGGAATTTCTGCCCTTCCATGCNGAACTGCACAATGCTGGTTT
>rnd-1_family-249#LTR/Pao ( RepeatScout Family Size = 46, Final Multiple Alignment Size = 46, Localized to 931 out of 1064 contigs )
GGACTTCTCCCTCTCGTCCGTCGACGGAACAAGCCGGTTTGAAGTTAAAC
ACGCCTACGCCGTCGACAATTTGAAGGTGACGCCGAACCCCCCAATCAAC
CCTCGTCAAATGGAGTCCTGGACACACCTACGCGGTCTTGATGTCCCGAA
CGTNCAACCCGAAGACGTTGNCGTATTGATTGGANTCGACGTAGCAGAGG
CCCACGATCACGTAGNTTCCGTCAAGCCGCCGGCTGGAACAATTGGGCCT
ATCGCCTTCAAAACACCGTTTGGTTGGTGCCTGGGTGGTCAAACGGGCCC
GCCACAAGATGGACGTCCGTTCATCGCCCACATAGTATCAGAGGAACGTC
CCGAAGACCTCAACGAGTTAGTCAAGAAATTCTGGCAGCTGGAGGCGAAA
GACGTNGACGTGGAACAGCCTGTTCTCTCCGAAGACGATCTACGTGGGAA
ACGTATCCTCGAGTCAACAGTAAAGAACGTTGGTAACCGGTACCAAGTCG
GCCTANTGTGGAAAACCGACGACGTNAACCTTCCGAACAATCGGGCAACT
GCATTGAAGAGGCTTTATGCTCTGGAGAGGCGATTTCAACGAGATGNAGA
CTTCGCCCAGAAGTACGACGCAGTTGTNAAGGAGTACATCGGCCTGGATC
ACGCCAGACTCCTCACGACCGAAGAGTCGCGGAAGGAGTCAGGTAGAACG
TGGTACCTACCNCATCACGGNGTCGTAAACCCANCGAGCCCACGACCAAA
GTTCGAGTNGTNTTCGACGCNGCCGCCGAGTATGGAGGAACGTCGATCAA
CGANGNCCTGTTACGNGGNCCCAATCTTNTCGTTAGCCTACTCGGTGTCC
TNCTACGCTTCCGAAGGAACCCGGTGCCAGTTGGCGCGGACATCGAGAAG
ATGTTTCATCAAGTGAAGGTCCCAGTAGAAGATCAGGCGGCCTACCGNTT
TGTCTATCGNNCGCCTGGCAGTAATCAAGCACCGTTAACGTACCAGATGA
CGGTCCACGTCTTTGGATCGGTNTCNTCCCCNACGACCTGTATCTTCGCC
CTNAACCGGACTGCCGACGATCATCGCGACCAGTATCCGGAGGCAGCAGA
NAGCGTTCGAAGAAACTTCTACGTNGACAACTACCTCGACTCCTTCGATN
CCGAAGACGGGGCAGTAAAACGGGCCCGCCAAATGAAGAAACTCTTACAA
CTTGGCGGTTTCAACCTAACGAAGTGGACGTCCTCATCAAGGAAGGTGAT
ATCGGCTCTACGTGAGTTCGGTCTGGCCTCACCAACACTGGACCTTGATT
TGGAAAAGTTGCCCATCGAGCGAACACTTGGAGTGATGTGGAACGGGGAA
ACGGATATGCTGACGTTCAAGATACGGAAGCAGCCCAGCCATGACGTTCT
CACCAAAAGGAACTTCCTTAGTAT
>rnd-1_family-233#LTR/Gypsy ( RepeatScout Family Size = 49, Final Multiple Alignment Size = 46, Localized to 931 out of 1064 contigs )
AACTCATAAAGATCTAAGTAGAAAACCTTTCGCTTGGGGAACTGAGGAAC
AGGTTGCTTTTGAGAAATTGCGCAATTCTCTNGTAACNCCCCCAGTTCTC
GCNTACCCNGATTTTAACGAAGAATTTTTANTTTTCACCGACGCANGCGA
TTATGGAATAGGAGCCGTNCTNTCTCAAATGCAGGACGGNAANGAACANC
CNATNGCNTACGCNAGTAGACANCTNACNAAAGCCGAANTGAAGTACGCN
ACNATAGAAAAAGAAGCNTTAGCCGTAATTTNTGCGATNAAACGTTTCCG
NCACTACCTNCNGGACGAACCNTTCGNNATCGTCAGCGACCACNGNCCTC
TGCAATGGCTGNAAAATCANAAAGATAANAACGGNAGATTAGGNAGATGG
GCNATACTGTTAGCNGCNACGAATTATGAATTAAAATATAGGCCGGGNCG
NGTNCATCAAAACGCNGACTGTTTATCNCGNTTAAAAGT
>rnd-1_family-250#Unknown ( RepeatScout Family Size = 45, Final Multiple Alignment Size = 45, Localized to 931 out of 1064 contigs )
GGGGGGCTACAGTCGGCGAAGAGGGCGACACCAGCCCCCCCCCGATAGAA
GCGCGGGGGGGCCTNTGTCGTGTAGGCATACGACACCAGCCCCCCCTCTT
AAAATCGTTCAAGTAGGGGGGGCCAGTGTCGTAGTGANGCANNCGACACC
AGCCCCCCCCCCCGCAATAGAAGCGGGGGGGCCTTTGTCG
>rnd-1_family-251#Unknown ( RepeatScout Family Size = 45, Final Multiple Alignment Size = 45, Localized to 931 out of 1064 contigs )
AANAACAAAAAAGAGAAGGTTGATACCTTGTCCGAGAAGTAGATTATCCC
AAGTGAGATTTAAATCGTTAGCCGTTCTATCTGCCACTTTGACAAACGTA
TCGCCAATAATTCGACGTTTTTCTTCCGGATTAACAGTCCGACACAACGA
CAAAGTTTGGCGACCATGCACGTTGGTGGAAGCATCGTAGAAAGTCAAAC
TTGCTTTAACAACCTAAAACAATTCGAAACATCAAATCTGATCGCTGGTA
TGAAGAAGAAATGAGAAGCCACTGTCTGTAAAAGAACTCGGTCATAGAAC
AAGAATTATAAACCGTAGAATTTGAGATGTGACAGGACGACGTATCAATT
AATCTCGTATCAAATTTTGGCCAATCATAAGATTCTGAACGGTCCAGAAA
AGTATCTCAAATTACCCGAAGATTGAGCCCGAGTTGCTGTAAACTAGTGA
CGACCTGCTCGGATTCGTCTTTACGCAGGAAACCGTTATCGATATGGATG
NCCTGCACTCGCGACGAGTCGTCACCCTGTAGAAGTGCTTTAT
>rnd-1_family-253#Unknown ( RepeatScout Family Size = 45, Final Multiple Alignment Size = 45, Localized to 931 out of 1064 contigs )
GGGTAGGCTGGGGCGGGATAAGCTGGGCTTTGTAGGCTGGGGCGGGGTAA
GGGCAGCTGGTTTGTATTCGGGGTATTTGGCCTCTCCTTCGTATTTGACG
TCGGCGACGTANCCGTNNTCGTCAGCTTTGTAGGTGACGATCTGAGTGCG
GCCGTCGGGNAGNGCGACGCGGTAAGATCCGGTGACNACCTTGCCGTCGC
TGCTCTCGGAGTGGGCGNAATCGTTGTAGGATGGGTCGTCCTTNACGNCC
CAGNCGAAGCTGTACGGC
>rnd-1_family-254#Unknown ( RepeatScout Family Size = 45, Final Multiple Alignment Size = 45, Localized to 931 out of 1064 contigs )
TGTCACCTACGGTGCTGCCCTCACGGGCAGGATTGTAGGTGGCAAGGGCC
CTTTAAATTTNTGTTAACGTTAAGTGGCCCTTGCCCCCTTTTTTAGTTCA
GT
>rnd-1_family-255#Unknown ( RepeatScout Family Size = 45, Final Multiple Alignment Size = 45, Localized to 931 out of 1064 contigs )
TAGCTGTGTGACCAACTTGTTAGTGTCGAGACGGTATTAGTTCTCTTGTA
GCTGTGTAACCGACTTGTTAGTGTCGGAGACGAGTTGAATAAACGGTTCA
CACCCTGCCATCGCACGTCCTTTTCTTCGTCCAGCGTTACCGTACCCGCC
GTGAAGCCGTCTTCAAACCGAATCACCCGGCATCGGAATGGAGTCAACTC
AAGCGTAAGTACCACTCCAACCTATCCTTCCTCTCTTTCCTACAATCTGT
TCACTTCATATCCGGGCAGCCGACGTGACTGGCTGACGGATCCTAACANC
ATAACTCGTGTACCACCCANNACAGNCTGCCAGAATACTTTCCCTTATTT
GCATTAACNATATTTGTACGTNTTTGTCGTCTCTCGTTGCGTGCAATTAA
ATCAGTCACGTCAGACGTGACTGATCGAATATTGCA
>rnd-1_family-256#Unknown ( RepeatScout Family Size = 44, Final Multiple Alignment Size = 44, Localized to 931 out of 1064 contigs )
TGGCTGCACGCGCGACGTACCGACGCGTCANCAGCATCACGCCACTTTGA
CGAGATGCGANGTTTCATGGTGAACCCACAAATCTGAGAAAGGTCAGACA
AGTANCAGCTCGCNAAACGTTCAGTCGCCTTCAACAAAACTAGTTCCACT
CCTAACTCGCCTCAGTGTNNTCATCTTGCTAGTTCGCTTCCCCGCCTTCC
TGTTTCCGCATCTTCTAATTGGGTATGTTATTCGCTAAATGTAATCTTAT
CGGCCTTAGACTTAGCCAGCAAAATATATCGGCATTGTGGATAAAACGCC
TTCGNTTCTCTTTTTAAT
>rnd-1_family-246#Unknown ( RepeatScout Family Size = 46, Final Multiple Alignment Size = 44, Localized to 931 out of 1064 contigs )
TCGGGGTATTTGGCCTCTCCTTCGTATTTGACGTCGGCGACGTANCCGTN
NTCGTCAGCTTTGTAGGTGACGATCTGAGTGCGGCCGTCGGGNAGGGCGA
CGCGGTAAGATCCGGTGACNACCTTGCCGTCGCTGCTCTCGGAGTGGGCG
NAATCGTTGTAGGATGGGTCGTCCTTNACGTCCCAGNCGAAGCTGTA
>rnd-1_family-252#Unknown ( RepeatScout Family Size = 45, Final Multiple Alignment Size = 44, Localized to 931 out of 1064 contigs )
AGTCGAACCGAACGTCGTCCAACCACCNACACCNTGCGATCCNAATCCTT
GCGGTACCAACGCNCAATGCAAAACGCGAAACGGAGCCGTCAATTGCGTC
TGCCCGGCCGATTACGTCGGCGATCCNTACAGTTCNTGTCGACCGGAATG
CGTCCTNAACNCGGANTGCCCNCGCGATCAAAGCTGCTCGCGAAACCGAT
GCGTCGATCCTTGCCCNGGAACNTGCGGNCNNAACGCCGANTGTCGNGTN
GTCAATCACATCCCCGTCTGCAGTTGCAAAGAGGCTTACACNGGCGATCC
NTACGNATCTTGCCGNCCCATTCCCGTGAAAAGTAAG
>rnd-1_family-259#SINE? ( RepeatScout Family Size = 44, Final Multiple Alignment Size = 44, Localized to 931 out of 1064 contigs )
ATTGTCTAGTGGTTAGGATACCCGGCTCTCACCCGGGAGGCCCGGGTTCA
ATTCCCGGTATGGGA
>rnd-1_family-241#Unknown ( RepeatScout Family Size = 47, Final Multiple Alignment Size = 44, Localized to 931 out of 1064 contigs )
AATCGATTGACTGTTTCACCCGATCGATCCGATAACAACCCCGATAATAG
CTCGTTCTACCCGCCTGCCCCGATTT
>rnd-1_family-261#Unknown ( RepeatScout Family Size = 43, Final Multiple Alignment Size = 43, Localized to 931 out of 1064 contigs )
TGTTAACCACCGAAATAAACGAGACGGAAATGTGGTTAACTCAGTGGCCA
AAAGGGCCACGCTGCGATGTATTAAACACGAACACGAGGTTACAACNACG
AAAANGGGAGCGACAGGTTGCGACTGTCAGCCACGACGAAAACGAATNAG
ANTGACCTCGTTGCCGCATCTCCCTCCGTCTTCGACTACGGCGGAAATGC
AGAAAAAGGGGAAAACAAAAGAAGGGCGCTAACGCGAACAATTAGCTTTA
GGTGTAAATGGGGTGGCGGAAGTGTAAGGGAGGGTAACCTATAGCAAAAC
CAAAGGGTATTAGTTCAGCCAAGGTCAGACAAGTTCAGACTTGTCTGCCC
CTCGGCAATGACACGAACACACACACACACACACACACANACANACA
>rnd-1_family-262#Unknown ( RepeatScout Family Size = 43, Final Multiple Alignment Size = 43, Localized to 931 out of 1064 contigs )
TAGACGACCATGATCGAAACGGAATAGAAATTGCTCACACGGCCTTTCGN
ANGACCAGTCCGTTGCCAGGCGACGCACGAAGCCCCGCCTTGAAAAGTAA
NTTCGCGGCCTGATTTTTCCCTATCTTCGTGACCGACGCGCCATCTCTCT
GAAAAAAAATCTCCCGAAACTTCGAGTCGCTCTTAGATTGCTCCGCANTC
CTTTATCGTTGAGCCGATAATTGA
>rnd-1_family-263#Unknown ( RepeatScout Family Size = 43, Final Multiple Alignment Size = 43, Localized to 931 out of 1064 contigs )
TTCTTTTTTTTTGCATGTATTATATTGCCTAATATTCAATGTCATCATAT
ATGAAAATATTACAGGTACTTTGAGACCGGATTTAATTGAGTCCGCTTCG
CATAGGGCTTCTTCGCGCGCTGATGCCATAAAGACTCATCATAACGATTC
CGAAATGGTTCGTCAGTTGCGCCTTCACGGCCGTGTAGTAGAACCTCTTA
AAGGTAATTGCATTAAGGTGTTTCCTGCGTTATGGCATTCCAGTAAGATC
TTTACTCTTTTCGCAATTTTTCCCAACAGACTTCCATAAAGATGAAGTAA
GAGCCTTAGGTCGCGAGCTGGGTCTGCCCGCAGAATTACTGGAACGTCAC
CCGTTTCCTGGTCCCGGTTTGTCAATTCGAATCATTTACGCCGAAGAACC
GTTCATGGAAGCTGATTTCGGTGAGACGCAAGTGCTGATTCGTTTGATGG
TCGATTATGCCAACATGGCAGCCA
>rnd-1_family-258#Unknown ( RepeatScout Family Size = 44, Final Multiple Alignment Size = 43, Localized to 931 out of 1064 contigs )
TTCGATTAAAGCCACCNCAGCCGTACAGCTTCGCCTGGGACGTNAAGGAC
GACCCATCCTACAACGACTNCGCCCACTCCGAGAGCAGCGACGGCAAGGT
GACTACCGGATCTTACCGCGTCGCNCTNCCCGACGGCCGCACTCAGATCG
TCACCTACAAGGCTGACGANNACGGNTACGTCGCTGACGTCAAATACGAA
GGAGAGGCCAAATACCCCGAATACAAACCCGCTGCCTTACCCCGCCCCAG
CCTACAAAGCTCCAGCTTACCC
>rnd-1_family-264#Unknown ( RepeatScout Family Size = 43, Final Multiple Alignment Size = 43, Localized to 931 out of 1064 contigs )
AAACACCTAACATGTGCCNAATTTTGGCCTCTTATGCATACCACTGTTCA
CCATAAGTCATATCTAGCAAAAATTCGACTTACAATTCACTGACGTTTTG
ACAGGCCATGTACTATACATATGCATGTATAATGCTATGCCGACATGCCC
CATGTTGCAATGTATCAACTTGCCCCAACCCGGGGTGTATTCAAATAANA
ATATTTATTACTCATTTATAATTGATTAAAACAAATCCATTGTTACAGTT
CAATAGAGGACACAATTTTCTATAATACTCATATTTTTTAAAAATTATAT
GCATACCAAGNAAAGATANAATTGATGAATACCAAGCACGCAACTATTGT
GGATTTGACGCAAAAAATTTCGTTATTTTCTATTTCCTAAACTATTTGCG
ATAAAGCTATAAAACTTTGCACAAATGTGCGCACGATAAACATCTTTGAC
CACGAATTATTTCAATAAAACCTCTTTCACACAATTCTTCTAAATTAAGA
ATTGCNNACTTGCCCTCCTGCCAACTAGCCCCACTCTCCCCTA
>rnd-1_family-265#Unknown ( RepeatScout Family Size = 43, Final Multiple Alignment Size = 43, Localized to 931 out of 1064 contigs )
GTAGGCGATGCTCGGTCTTACCGCTAGGGGCGCGGGAGTATACTTTCTGA
AATTTTTCAGCTTTTTCCCGTTTCAGTACTGANTACGTGCTTCACACACA
CGCATTNGCGGGAATTGTATTTAACTTTATGTCATCAATTGTACACCNTA
ATTTTNTAGATCCCCTTCCCGTATCCCGTGAATTATTTCANAATTTTATT
CTAATTCTCGGGTGCGNTNATAAAATTNTATATTTACCCCCTCTTTTCCC
TATTTTTCAGATGT
>rnd-1_family-266#Unknown ( RepeatScout Family Size = 43, Final Multiple Alignment Size = 43, Localized to 931 out of 1064 contigs )
TCGCTTATGGAAAAGTGGGAGGGTTTCAAGTTTGGTTTCAAAGTGGGTGG
CGCCTTGACCACTGCTGTATATTTTCAAGACATCTAGGGGAGAAATAACT
AACTCCGTAGAATTTTTATGGGCATGTCAGCTGTCCCGTCAGCTGTTCCA
TTTCGCGTGGCTT
>rnd-1_family-267#Unknown ( RepeatScout Family Size = 43, Final Multiple Alignment Size = 43, Localized to 931 out of 1064 contigs )
TGTAACGCACCTGACGTGCTTGCAGGCGCGTTGCAGAGAAAAGATAAGAG
AATTTACTTGGGGGGAATTTAAGCACACTGTATTTCTGTGAGAAAAACGG
GGAGGACAAAACGTAGAGAGANAAACGTAGGGACTTAAAGTTTAGACTGG
NTTACGGGGGAGGTCAAACGAGAGATCCTCGTTNACGACCGTTACGGTAA
TACTGAAAAGACAACTGAACTAAAAAAGGGGGCAAGGGCCNCTTAACGTT
AACACAAATTTAGAAGGCCCTTGCCACCTACAATCCTGCCCGTGAGGGCA
GCACCGTAGGTGAC
>rnd-1_family-238#Unknown ( RepeatScout Family Size = 48, Final Multiple Alignment Size = 43, Localized to 931 out of 1064 contigs )
CCTTTTCACTTATGATATCCGCCTTTTTCCTTATGTTAACGTTTACAATT
CGTACCGTATTTCATGTTCATTTCCTTGAAACGTTGTTTGTCAATCCGGA
GATGAAGTCATCGACGCTTTGGNCTGACCTCGATGAACACCTGCGTCTGA
CGCACGCGCGATGCGCATATCGCGCGATAAATAAACANCCGGTTGATTGG
TCGCACGCGCGTCACAATCAATCCATTAAATAAACGTCCGTTTGATTGGT
TGCCCG
>rnd-1_family-268#LINE/R2-NeSL ( RepeatScout Family Size = 43, Final Multiple Alignment Size = 43, Localized to 931 out of 1064 contigs )
AAAATCTAAGAATTGTCGCCGATGACGTCTCCGTAAGCCCAGTCAAGGCA
GTCCGCGGACTTCGGAAAGTAGCTCGGCAGCGCTATACCAGGGACCTAAT
CTCCGACAAGAGCCACCAGGGAGTNGTTGCCACTGGCCTCTCCCTGGAAG
AACAAGTCGAAAGACATGGCTCGCCTGGTATCCTGCCGTACGCCCCTCTC
CTTCCGCGACTGGAGATACCTTCACAGGGCCCGGCTCGACATCCTTCCTC
TTCGGGGGCACTCGTGGTTTTGCTCNCAGGAGCAAGATACGAGTTGCCGC
CGATGCGGAAAGGAAAACGAGACCGGGTNTCACGTGCTTAACCACTGTGA
AGAAGGTCTCCAGCTCGCCACCAAGAGGCACAACACCGTCCAAGATCTCC
TGGAGNCGCTGCTAGTCAAGCAGGGACACGACGTCACGGTCAACAAAGCC
ATGCTCGGACATTTAAGAGACCAGATGTTGTTGAATTTCTATTGTCTGGT
TCCCGGTGTGACGGTTGACGTCGTGGTCTGCTATGACCAACCAGGGAGCA
TGGAGAATGCCTACCAGCGGAAGATATGATAAATATTCTTCGCNTGGTAG
GATTCTCCCCCTGGTT
>rnd-1_family-269#Unknown ( RepeatScout Family Size = 42, Final Multiple Alignment Size = 42, Localized to 931 out of 1064 contigs )
CAGTGTTCTGTCGAATAAAACTTTCGAATAAAATTTCGAATAGAATAACG
CAAAAATTCGAATATTTATTCGTTATTCGTCGAATAAAAATTTTCCTTAT
TCGTATTCGTTATTCTTATTCGTTGTAACTCCAAATTGTATCGTTTCGAA
TACAATTTCGAATAAGTAATTTTATTTTTGTTCGGCAAAAAATCTCATTT
TGATTGCTGTTTAGTACAAATATTTTCTATTTTTAATGGCCTAAATTCCA
TTTTTATTCGAAAATTTATTCGTTA
>rnd-1_family-271#Unknown ( RepeatScout Family Size = 42, Final Multiple Alignment Size = 42, Localized to 931 out of 1064 contigs )
TGATTAATTCAATTAACTACAAGAACAAGAAGAAAATTTTTCATTAACGT
GATAATAAAACTTATATNTTTTTAACATACTACTTTTTTCTTTTTAACAA
CTCAATTGCCATATTGCTGTCAAACTAGCACACTTTTCATTTCAAAAACT
TGATTTCCTTTTGTTTTATCTTTATTCATGTGTTTATGTAACTATAACAA
GTGTTAAAGTTTTTTGGGGGTGTTTTTCAACGAGGCTATAGTTGCGAGCG
CCAGATGGTGTCGTCGTAACCCTTGTTTTTTT
>rnd-1_family-273#LTR/Gypsy ( RepeatScout Family Size = 42, Final Multiple Alignment Size = 42, Localized to 931 out of 1064 contigs )
CCCCCAACCAACAGCCCCCCTNGTAAATTTCGATATCCCCANCGACACGG
ACCGGAGGGAAACGCAATTCGCCCAGCAAAAGAACGTACTCCNGAACCAC
GCACGGTCCCTGTTTAAAGAATACAGTGACACGGAGGAGGAGAGAAGGGA
GCTGTTACGCCAAGCGAGCACCCTCCTGCACGAAGCAGACCCTTCCCTCA
CGCCTAGTAACAAGAAAAGGACCTCNTTCCACAGCCAATACTGGCACNCC
CGCATCCACGATATTCCGGAAGACGAACTCATCTTCGAGCTCCAGCACCA
TCTGGAGGCTAACGGCCGAANCCGCCTAAGCGACGAGCACACAAGGGTCN
CGTTGCTNTCCCTNCTAGCGCTATACCCCTCCCTAGACACCCCAGCCAAA
CTNTTCGAATTTTTGAATCTNCGGACGGGGTACACGCCAGTCCTACCCCG
ATCGTACGACAGCAGTAGCTATTCCGCCCCGTCTATCGACGCCCCGACCC
CACCGCTNAGAGCGGACCCAGTTCAGAACACCGAGGAGCGGTTGATCGAC
GTCCCAACGCCAGATTTCGCCAAACCGGCCCCCCACATACCCGAACCAAC
CGAGTTCAGCCCCGTAACGACCTTAGATTCCGCCCCAATCGAAGAANCGC
CGGGGAAACCCACCCCCCGCCAAGAGACAGATCAATTCGCGCCCCCGACT
TCGACTAGCTCGCCTAACGCCTCGCCAACCATGTCCCACCACCACACCCT
GCATCCAACACCGGTATCCGCCCCCCCCTGCCCCGCGTCGATGAAGACAC
CGTCAAACCGAAAGGTGTCGTTTACACCGGTNCTCCCCGTGTATGGGGCG
GGTGCAAGCAAACCGCTTCCAGCGCAGCCGGGNACGTTCTTCGAGACGTA
CGAAAAAGAGCTAACCCGNCTTTTAGAAGCCGGCGTAGACATGAGGACGG
CGATCAATACCGCNCGAACCCTTACCCAAGCGGAGCAGACCCAACCCACG
CCAACCACGGGCACCCNACAAGGAACCACCAACNCGTACCCGNCCNCAAC
GCTACAGGGAGTCACCCCATTACCAGTNCCACAGTGGGGCTACAATACAC
ACCCCACCAACCCGTTCGCCCCATCTGGACAACCCTCCCAGAGTATTGCC
CCCCCAGGTTTCGTAGCTTCGACCCCAGTTAACCCGCAGTCGAGTGGGCA
ACAAAACCCCCACTGGCTAAACACGCAAACGCCAACCGCCTCCCACCCAG
GAACCCCAAGCCCCAGCTGCCCCTTAACAGTAACAAGCGTAACCGTAGAC
GATAAGANTAGGAGGGTACAACAAGGACAGGCAATGCAAGCTTTTAGCTC
ACGTCGCAATCTTTTGCGATAGACAGAGGTCCGGTCGTTTTGACGACTGG
CCCGCNCATCTNGAANCCGCGCTGGATTTGGGCGACTTCGAGGAGGCGCG
NAAANTCCGCCTCACTGCGCTCNAAGCTGTATGGNGAAGCCGCNGAGGAG
TTCGACAACTTCAAATTNGATAACCCCATACGAGCGCGGGAGTATTCAGC
TGTCAAAGAAAGATTANTTAAGCTATTCCACTCTACCGAGACAAGGTCTC
AGCGGAGCGTNGAATTCNACAACATGAAGAGGGAACCGGAAGAAAACATG
CGTCGTTATGCTAACCGCATCCGGAAGGCATTCCATAAGGCGTACCCCAT
GGAAGGCGCGNTAGATGCAGCAACCGCCGCGTCCAGGGAACAAATGATGA
TGGACAGGTTTNTGGAAGGCCTCCANCACGACTTGCAANCCCGCCTGAAG
CATAAACAGTTCGAATCCTTCGAAACGCTGATCGACAAGGCCGAACTGGC
CGCAATGGCTATCGAGGAAAACCAGAC
>rnd-1_family-274#LTR/Gypsy ( RepeatScout Family Size = 42, Final Multiple Alignment Size = 42, Localized to 931 out of 1064 contigs )
AAGAAGAAACAAACCACACAATACCCAACCNTTACCGTAACCAAATCCNA
AACGATCCNATAACGAACCACCGATACAACTTACGAAGACGATATCAAGG
ACCAGATTACTAAACCNTTTCATTTTTCTTCACAGATGCAGACATTACTC
CTCCTTCTTTGCCTCCTTCATTCACTTAACCCTACTTACCCTATCTACGC
GTCCGTCTGCGATTGTAACAACGTGAAAATACGAGGAATCCTGGACNTCG
AATCGCCTTACTACTGTGACAACGAAAAACCTGAAACACAACACTTACCA
AGGATACCAACTGCTTACACGTTGGTGACTAAACAAAAACCAGCAGCCAC
TTGGAAAGGATGGACATGTAGACAGTGGACTAAAACGAAGAAAATAACCG
GATCGTTCTGGATCGGATCCTTCGACACAGTNTACTCACAAGAAACAATA
TTAATAACCCCTCTGGAATGCTGGCGGATGGTCAACGATAAAAAATGCGG
CGACAATAACATGCAGGTCGGACCGACGGGACTCAGTTTCACAGCCACTC
CTACAGGAGAAGGTAAATGGTACGCCATCAAGGAATACCANACCCTCAAC
TGTATAGCGGAACAGATCACGCTACGACAGGAGAAACCAGATCGCCCAAT
CGAAAGCCCTTTCGGACTACTAAACACCACNCAACAGGAAGGACAATTCA
TCCAAAATCAAAACACGATCGTGTGGGGAGAAAGAACAACNAACAATTCA
TACACCCAAACATTACTAAAAGGAAAAGGATACCTGGAAATTCCTCGAAC
ACCGGAGTCGGATAACACCAGCCGTCTCTACGACACCAGCCGACAGATCG
AAATATCGTTTCTTAACAAACCAGATAAGGACATCGTACCAATAGGACAC
AAAGTGGTTGGAATCCCTCTGACGTACTTGACGTTTCCTGCAGAAACAAC
AAAAATNTTATACGAGATGTTCAAAACCACGCTAGCTACATGCCTTCAAA
ATACCGACCTGGATACTTCAGTATGCAACGATTACAGAGAATTGTATAAG
TCCAGGACAAGACGTTGGACTCTTCAAGATGTCCAATTTCTATTCAACAG
CCCATTAGAAGACGAACAACTTGGGACCCGACTATACAGCATCTCCTACG
CCTGGGGAACTATAAGATTGGCGCACCGAAAAACGGCAGTNATCGAGGAA
GAAGGGAAANTAGTACAGAAGAATTCAACCATCTATATTGCTTACGAACC
NGGAAGCAGCAACTCAATAATAACCCACAACCAACTTTCAAAAGATGATC
C
>rnd-1_family-275#Unknown ( RepeatScout Family Size = 42, Final Multiple Alignment Size = 42, Localized to 931 out of 1064 contigs )
GGGGACGGCAATCTTTTTTCCGTCGGAAGAAAAAAAGAGAAAGGGTAATG
ATTTTGGGATATGGCAACACTGGTGAAGGGGAATCGAGGGAGAAAAAACG
GAAAAATTATAATCCGTGTTTTCATATTGAATTTCATTACTATAAATGAA
ACTCAAAAAATATGTTCTGATAATCACATATAGAGCTAACGCAGCTCTTT
TTTTTAAGANCTTTCCCACCCTATAATATTAGGTAGTTACCGAATAACAG
GCTTCCAAAGTAAGCCCATTCCCTACTAGGCCTCTCGGCCGTACGGATAC
TTTTGGAACGCGATACAAACCACATATCGCGTTGTTGAAAAATTCTAAAA
AAAAATCACATGAAACCCCACCCTAATATTAACCTTACGAAATTTTTTTA
TTGAATTCCACCGAGAATTCTATTTATGGGAGCGCTTTGAAAAACGCGTT
TTCCCTACTGATCCTCTCAGCCGTACGGATACTTTCGGTACCCACTGTAT
AT
>rnd-1_family-276#Unknown ( RepeatScout Family Size = 42, Final Multiple Alignment Size = 42, Localized to 931 out of 1064 contigs )
CGACACTAACAAGTCGGTTACACAGCTACAAGAGAACTAATACCGTCTCG
ACACTAACAAGTCGGTCACACAGCTACAAGAGAACCAACACGCACGCTAG
CTAGGAGGAGACTCNCGAAAAGAAATCGTGTTTTGGGTTTTATACCGCNN
CTCGGCTTGGGGACGCTAAGGTTGGCGTGGGGTAATAAAAAAGAAAACAC
GAGCCACCAGTTCACGAAGGAATGTGAACTGGTGCGAAAAAAGGAAACAA
GGTCGAGAGATAAGGTGGGGGCATTGACACCTCGGTCAAGCGGAAGGGGG
CAATAAAATAATAAAAGNGATAGCGGGAAAAGGAGGTCAAGGGTGGGGGG
AAATACGAGGTTGTACACACTTAAACTAAATGCAGTTAACTTAACTCTAA
TTAANGTCTTAACTCTAGCGGGAGTCCTTACA
>rnd-1_family-277#LTR/Copia ( RepeatScout Family Size = 42, Final Multiple Alignment Size = 42, Localized to 931 out of 1064 contigs )
CTGATCAACTGCAGAACAGCCCATGAAATGTGGACNAGACTGNCNGCCCA
ATATCTACAGAACGCTGCNGANAACAAGCATGTCCTACGCCAACGNTTCT
ACGANTACCAGTNTAAGCCCGAACACGACGTNATGANNCACGTNACNGCN
ATNGAANCNATGGCNACNCAACTNAACGACGTTGGAGCGACCGTCAATCC
GATCCAGGTCATGACAAAAATCGTNTGTACNCTNCCACCGAGCTTCGGNA
ACTTTCNNTCNGCNTGGGACAACGTACCAGCGAACGAGAAAACAATGCAG
CTACTNACATCANGACTACTAAAAGAAGAGA
>rnd-1_family-278#Unknown ( RepeatScout Family Size = 41, Final Multiple Alignment Size = 41, Localized to 931 out of 1064 contigs )
CTTTTCTTCTCTTCTTTTCAGTCTCGTCATCAGACTCAACCATTACAACG
TTTATATTTGGAAAACTTCTTTTTTTGCCAGCAGCATCGCCTGATTGACA
GGATTTAGGTACATTTGGACGTTTTCTGCGAATGGTGGCCAATTTTCAAA
ACGATTTTTTCCACTATCCACAATATCTTTACAATTTTTTTACAATGAGC
TAGAACTTGAAGTAGGAAAGCATAGCATTTTAGCATAGTCTCCAGCAGTT
CAAAACTATATGTGATTTTGTTTGGCATAGAATTGTGTAAAACTTGTGAA
GAAATTGTGGAAAGTGGAAAAATCGTTTTGAAAATTGGTCACCAGTCGCA
GCACTATATTGGGACGAACGTCCCGAGGCGCCTGTGGGTTGGTGACTTGG
TGGGAGGACCCAAGTTCCCAAATACGCAGAGAGATACCCCGNTTCCTGGC
CGTTACTGTAGATTGCTATGTTTTTAAGCTATTCTGCTTTGTTGACTCGT
AACTTAGCGTAAGAGTTAAAAGCTTCTTTGTCTTACTACTAGATGGCGCC
ACATCTCGGGTTAGCCCGAGAACCCCTTGAACCGTACCGAAACCCGTCCC
GAAAAAAAAAATTCCTTAAAGGGTTGCCTTTTATCGGGTTTTTTTTTCCT
TGACCCGGGATCTGACCCGGGTTTTCATGACCCGGGCCACAGCCCTA
>rnd-1_family-279#Unknown ( RepeatScout Family Size = 41, Final Multiple Alignment Size = 41, Localized to 931 out of 1064 contigs )
TAGACCTCTTGCACGNTGCGGATAGCAGGATTCCTGTAGTCCGGCAACGC
TGCNATCCGCCATCTTAGGAAAACCACACCCTTTTTTAACAGGGTCTCTT
ATGGAATTATTTTTTCTAGTTGAATAATTTCTAAANTGGTTAGCGATAGA
AAATAGTTAGACACAAGGTAATAAACTANATTATTCAGGTNANATTTAGA
ATNCAAATTTTTTACCGTAAGTGTTTTGGAAGTAATTTTAATTTAACGTT
TTGTAGA
>rnd-1_family-270#LTR/Copia ( RepeatScout Family Size = 42, Final Multiple Alignment Size = 41, Localized to 931 out of 1064 contigs )
GGGATCCAGCACTGGAAAGCAGTCAAGCGNATNTTCGCTTATCTGAAAGG
NACGCCCGAACTTCGGNATTNNCTNGGCGGAAAGGANGAAGGAGCCGTAG
TGGCTACACCGACGCCGACTACGCCGGNGACGTGGACGACNGGNNATCCA
CNTCNGGATGCGTCTTTCTCCTCAACGGNGGGCCGGTNNCNTGGNCCAGC
CGNAGACAANAATGCGTNTCCCTNTCGACNACNGAGGCGGAATTTGTCGC
AGCGAGCGAAGCAGCNAAGGAAGCCGTCTGGCTNCGNCGNCTTCTGACGG
AGATGCAAAGANGNGGACCAGAGCCGATNCCACTCTACTGCGACAACCAA
GGCGCCATCCGCTGTGCTCACAACC
>rnd-1_family-257#SINE? ( RepeatScout Family Size = 44, Final Multiple Alignment Size = 41, Localized to 931 out of 1064 contigs )
GATGTGGCCGAGTGGTTAAGGCGACNGACTGGAAATCNGTTTCCCTTCGG
GAGCGTGGGTTCGAATCCTACCATCTNCGTCG
>rnd-1_family-280#LTR/Gypsy ( RepeatScout Family Size = 41, Final Multiple Alignment Size = 41, Localized to 931 out of 1064 contigs )
AGAATACCGATGAATCTAATATCTGCCATTCCTGCAGACAACAACGTAAT
GTGTCAAGAACAGCAGAAAGACTCTCTGTGCAAAGCAATCGTTACGTTTT
TGGAACAAAATGAACCTTGGGAAAAAGAAGACGGCCCGATGCCTTCTTGG
GTCGGNGAAATAGATTATTTCTTTGTTGAAGATGGTCTTTTATGTAAACA
CNACGAACCNACNTCAANGAAAAGANGAAACTTTGNNCAGNNTCAAGTGG
TNGTTCCACTTTCCCTGAGAAAGCCACTNTTACAAGAATATCACGACTCC
CCNCTNTCNGGCCACCTNGCGACTAGGCGAACATTCCTNCGTCTAAGGGA
NAAATACTATTGGCCNACCATGTTACGGGATGTTAAAGAATATTGCCNAG
CTTGTGAANCTTGTGCGCTNGNACGNCGTCCACATACGAGAGCNCTTTTG
CACCCGCNNGAACTCGCNAAAGCCCCTTCGAAGTANTGGGNNTGGATTTT
CTAGGNCCTATTAANCCGCATTCGCTTCAAGGAAACAATTATATATTAGT
NATNACNGATTATTTTACTAANTGGGTGGAAGTCGTTGCNCTNACCGACC
GAACCGCCCNNACNACAGCAGAGCCTTAGTAGAACGAATTATTNTANGNC
ATGGNCCGCCNAAAGCNATCGTTNCNGATCGAGGNACGAATTTCACCTCG
GAATTATTTTCCGCGCTTTGTAAGNANTTAAANATTGANCAAATGACGAC
NACNGCGTACCACCCNCAGACTAATGGNNAGACAGAGAGATTCAACAAAA
CCGTCGTTGAAATGNTAAGAAAATANTTGGANGACGGATTCGAACTGGGA
AGATATGTTAGGCCACGTTGCNTTCGCTTATCGTAATTCNGTCCACTCTT
CGACACTTGAGACCCCNTATTTTCTAAATCACGGTCGNGACCCAATCATG
CCCATTGACGAATTCCTCCGTCCTCTTCCCCCAGTAATAGTTACTCCCTC
GGACTATA
>rnd-1_family-272#LTR/Pao ( RepeatScout Family Size = 42, Final Multiple Alignment Size = 41, Localized to 931 out of 1064 contigs )
TCGTCATCGCCGAAGAAAGGCGTTCTCAAGAAATGCNTTTATTGTGATAA
CGCGCATTCGATAAAAACCTGTTCCACATTTAAGGATCTAGATGTTACAG
CTAGAGTGGAGTGGGTAAAGGAGAAACGACTATGTTTTAGGTGTCTGATC
GGAACACATCGGGGAACTGAGTGTCCCACCGAAATCGTCTGCAACATTGG
GAACTGTGGTCAGCGACACCATCCCTTATTGCACGGAGCGCCTCGAGTTT
ATCCCGCGAATACTTCAGCAACTAAAAACGCAGTCCAGCCATCAGCAAAG
TCGTCTGATGGTCGCGCAATGACCATTAAAAACAGGGATACGGCTATCAA
CACTTCCCTAGCTATCGTTCCCGTGTTACTTCAAGCTAACGGGGTGGAAA
TAGAAACTTTCGCTTTTCTAGATCCAGGAGCGACCGTTAACTTAATTCGA
GAGGATGTAGCTAAACAGCTCAAATGCAAAGGGAATGCAAAGAATGTATC
CTTTGGGTCGTTTCACGGCCAAGACCCACAGTTTCAATCAACTACGGTTA
GTCTGACCGTTAAGGCTCGTGACAGATCTTTCGAAGCCGATTTAAAGCAG
GTTTCTACTGTGCCGACTCAGTACCTAAAGTTACCATGCCCACCGAAGGA
GTTAATGGAGATCCGAAGTCGTTACCCTCATCTCAAAGACGTAAAACTGG
TTGATGTTGGAGAACCAACCATCCTAATTGGAGCGGGAAACCAATGGCTG
CACTTACGTCTCGATGAAAGACTACCTCCTGTTGGAACCGACGCTCCCTT
CGGTTTATTGACGCCATTTGGTTGGACTTGCGTTGGCGATCTAACATTAG
GGACGCAGCAGCATGATTCAACGGTTTGTCGTTCAAACAAACCACTGCTG
GCGGTGCAAAAACTCTGCTACCGTGTACAAGAATCGCCGACGGAAGCGCT
ACTTTTACGTCAAGTTGAGAAATTGTGGGAAACGGAAAGCTTTCCAATTG
TAACTCCAGCTCAACCGCTAGAATCAGCCGAGGATAAACTAGCGAGAAAG
AAATTCGATGCAACTATTCAATTCGACGGAACCAGGTATGAAGTAGGTCT
ACCATGGGTTTCAGATGATATCGCATTACCCGATAATTACAATAGTGCAT
TGCGTCGACTTTTTTCTATCGAAAACAAATTCGCGCACAATTCTAATTTT
GCTGAGAGATACAAAGCCGTAATCGATGACTATGTGGCAAAGGGATTCGC
TCGGCCTCTCAAAGAAAGTGAATTGAAGGGCACCTTTGGGAGAAATTGGT
ACCTNCCCCATCATGGNGTCGTAAACCCTCGGAAACCCGAAAAGGTTAGA
GTNGTNTTCGACGCNTCNGCCGAGTATCAAGGAGTCGCACTCAACGAAGT
CCTGTTAAAGGGTCCCAATCTCATCAACGACATAGGTGCTACCCTTCTAC
TCTTCAGAGAAAANCCGGTGTCCCTATCTGGGGATATTCAACAAATGTTT
CNTCAAGTTGGCGTGAAGAAAGAAGATCGTTCCGCCCTACGATTTCTATG
GCGTCCGCCTGGCTCTCGAAAAAGACCCACCGTATACGAGATGACAGCGA
CGAATCTTTGGATCGGTCTCATCCCCTTTCATCTGCTCTCAANCGCCCCG
ACGTATTGCTGACCNACATCGCGANGAGTTTCCTGAAGCNGCTGAAAGAG
TCTACAAAAACTTCTACGTGGATAACCNTCTGGATTCCTTTTACACCGAA
GACGAGGCTAGT
>rnd-1_family-282#Unknown ( RepeatScout Family Size = 41, Final Multiple Alignment Size = 41, Localized to 931 out of 1064 contigs )
AATTTCCCGATAGGGATTCTTGCAAAACGGAATGGCATACTCATGTCTCA
CTCACGAGTCACGTCGACCGACCCCACGTTTTTTCTGAGATTTCTCCCGA
TAGATGGCGCCATTT
>rnd-1_family-283#Unknown ( RepeatScout Family Size = 41, Final Multiple Alignment Size = 41, Localized to 931 out of 1064 contigs )
TAGGGCTGTGGCCCGGACCAAATGGGACGGGTTTTTTCTTAAGGGGTTAA
AATTAACGGGTTTTTTTCCTTAAAGGGTTTTGAACCGGGTCGACGATGCA
AAAAAAATGTCCCGTCCCGCTTGACCCGTGGGTCAGAAAAAACAACCCGG
GTCGGGTCATGTCCCGCGTAATTATCGGGTCAAATGCACTTTTCTTCTCT
TCTTTTCAGTCTCGTCATCAGACTCAACCATTACAACGTTTATATTTGGA
AAACTTCTTTTTTTGCCAGCAGCATCGCCTGATTGACAGGATTTAGGTAC
ATTTGGACGTTTTCTGCGAATGGTGGCCAATTTTCAAAACGATTTTTTCC
ACTATCCACAATATCTTTACAATTTTTTTACAATGAGCTAGAACTTGAAG
TAGGAAAGCATAGCATTTTAGCATAGTCTCCAGCAGTTCAAAACTATATG
TGATTTTGTTTGGCATAGAATTGTGTAAAACTTGTGAAGAAATTGTGGAA
AGTGGAAAAATCGTTTTGAAAATTGGCCACCAGTCGCAGCACTATATTGG
GACGAACGTCCCGAGGCGCCTGTGGGTTGGTGACTTGGTGGGAGGACCCA
AGTTCCCAAATACGCAGAGAGATACCCCGNTTCCTGGCCGTTACTGTAGA
TTGCTATGTTTTTAAGCTATTCTG
>rnd-1_family-284#Unknown ( RepeatScout Family Size = 41, Final Multiple Alignment Size = 41, Localized to 931 out of 1064 contigs )
TAGTGTCGTCGGAGCGAACCCTACCACCTTTCTGTGTACCCATGAAAGAC
GGTAGGGTTCGCCCCGGCGACCGAGATCAAGTTG
>rnd-1_family-286#RC/Helitron ( RepeatScout Family Size = 40, Final Multiple Alignment Size = 40, Localized to 931 out of 1064 contigs )
GTCACCCAGTGACTGCGATCTTCCGTTCAAGCTCATAAAAGACTGCAATT
CCCTGTGCTTTTAGCTTTTGCCATTACCATCAACAAGTCACAAGGACAGN
CGTTCGACCGAGTTGGTATCCATCTTCCTGAACCAGTATTCAGCCACGGA
CAATTATACGTAGCATTTTCCCGNGCCACTTCTAGCGCAGGAGTNAAGGT
CCAATGGATGGTAGGACCAAAGCAAGGGAAAATGCTAAAAAACGAAAGGG
TTTTTACACAAAACATTGTGTTTAAAGAAGCTTGGTCTTAAAGTTATCAT
AACAACACTTTAACTTTATGACATAAAACGAGGAACTAACTTCCGCCTCG
GTCTACGGACCAAGTAAGGAGCACGGGCATGGCCTNGGGGGCAGTTCCCG
ACGGCGCTCAACCGTGAATACCCTTTTTTAAATTATAAACAAATTAAGAG
ATGGCAACGAAATTATTATCTATTCTAAGTTTTAGGATGANCGACCCCGA
TNANCCGAGANCCAGCCTGTTACCGGANGNNACTGGCGCTAAGATCAGGA
AAAACNNATTTTNCGTGTGTCGCGCCAGTACGTTCCGTCTTACGAGTGGT
NCGAGAAGCAGTGGCTACGAAATACGCTAGCGCCACCTATCCCCCGGCCC
TGGACGGGCCCAAAGTTACTAGT
>rnd-1_family-287#Unknown ( RepeatScout Family Size = 40, Final Multiple Alignment Size = 40, Localized to 931 out of 1064 contigs )
AAAAAAAAGAACTTAGGCAGGTTCTACCACTGATTTATTTGAAACTTCTG
ACACACTAATGGCGTCTGCTTCTACACGGGGGAAAATTCGAACAACGGCT
ATTGCCGATATCGGCCACCAAGAAGGCTCTGCTTGGCAGCGCCCCTGGCG
GCCTACACAAATTTACAATTACACATACATTATAAATCAAAAATAGTGGG
CCTTCTGACGGGCCCTCCNAGTTAACTCTTCGTCAGGTGGGAGTTCGCGA
TCCGCAACAGTTGCCTCAATTACGTACAAAAGTGTACCTTCCTTGGCTCA
GCACCTAATTTTACTGAAGAATTGATTATCAAAAGCTGCCCTTATGCAAT
TGTAACGAAGGCCTACAAATATATTTACTCAACATGCCCACATTTTACTN
TCTTATATTTACTCCCCC
>rnd-1_family-288#SINE? ( RepeatScout Family Size = 40, Final Multiple Alignment Size = 40, Localized to 931 out of 1064 contigs )
ATCAGCCTTCTTAGCTCAGTGGTAGAGCGCTGGTCTCGTAAACACCTGGC
TAACCAGAGGTCGNGAGTTCAATCCTCNCAGAGGGCA
>rnd-1_family-281#LTR/Gypsy ( RepeatScout Family Size = 41, Final Multiple Alignment Size = 40, Localized to 931 out of 1064 contigs )
ACGAAGAGCTGCAACGGATTTCAAGGCGGGGGANGAAGTNCTGGTGTACA
AGCCNTTNCGNAAAGTAGGGAGATCNGAAAAGCTNCTNCATCGNTGGCTN
GGACCGTNCGCGGTGGTNCGNCAAACGTCGCCGTTGAATTACGAGGTAAA
GTCGCCACGGGCGCGGAAANCAGAAATCGTNCACGTGGTNAGNATGAAAA
AATTTGCNAGAGGGTCGCCAGNGGTGGCGGGTAGGCCTAGCGAAGAAAAC
TTCCTAGGGGATACTTTACCAGTAACGCCGCCGCNGGAGGGGAGTCAACG
GCCAGTAACAACTGAACCCCGACGTGGACAAGACCCAATCGGCGAACTGC
GTCAGCAGAGAGAGGAGAAAGGGGAAAGAACTGCACGGCTAGAAGCAATC
CAAGAGGAGCCAGAGGAGGAGGAGTGTGTCGATCCCGAAATATCCCGCCC
GGAACCACAAGCACCTGAGCAAAATAAGGAAGGGGAGAGGAGATCGGAGA
GGAGTCGAAAACAACCAAAGCGCTATGGCAACCCNATAACCTTCAGCCCC
TTCATGCTACTCTTGACGCTGCTATGTGGGGCAATGCCNTGCGGGGCATC
TCCTCGAGAGAGNTTCGTAATGGATGGAGTAGTNTTCCAAAATCTTACAA
GGGGAGGTCAACTTTAGCGACTCGGAATGGGTAGTCGTGACCGAGGTGTC
TTTTCGACAAGTTGAGGCTACCCTGGGCCATCTAGGACAATGGCTGGCGG
AGAAACTAACACAGCACGAAGGTGGGCCGCTAAACGAGGATTTTAAGATC
GGTAATCGAATCAAAGAACAATTAACGGAACGAGCGACAGGCTGCCTGGA
AGAGCTAGGGGTAGTCAAGAGTAGATNCAATCACCTGAAGGAAGCAATAT
CCGGGAAACAGCAGAGGGCCAAGAGAGGATTAATCGATGCCGGCGGGAGC
GCCCTGAAATGGCTTTTCGGCGTAGCGACGGATCGAGAACTGGAG
>rnd-1_family-289#LTR/Pao ( RepeatScout Family Size = 40, Final Multiple Alignment Size = 40, Localized to 931 out of 1064 contigs )
TCAAAGAAAGTGAACTGAAGGGCACCTTTGGGAGAANTTGGTACCTNCCN
CATCATGGNGTCGTAAATCCTCGGAAACCCGAAAAGGTTAGAGTNGTNTT
CGACGCNTCCGCCGAGTATCAAGGAGTTGCGCTCAACGAAGTCCTGTTAA
ANGGNCCCGATCTTATCAATGACATAGGTGCTACTCTTCTACTCTTCCGA
GAAAANCCGGTGTCCCTATCTGGGGATATTCAACAAATGTTTCNTCAAGT
TGGCGTGAAGAAGGAAGATCGTTCCGCCCTACGATTTCTATGGCGTCCGC
CTGGCTCTCGAAAAAGACCCACCGTATACGAGATGACAGCGACAAGTCTT
TGGATCGGTNTCGTCCCCCTTCATCTNCTCCCAAGTCCTCCGACATATTG
CTGACCNACATCGCGANGAGTTTCCTGAAGCNGCTGAAAGAGTCTANAAG
AACTTCTACGTNGACAACTNTCTNGATTCCTTTGACACCGAAGANGAGGC
TAGTCGAGCGGTCAAAGATTCTACGGCATTGCTAAAAAGGGGAGGATTCC
ATCTAAACCAATGGCTCTCNTCATCTCGACGGGTATTGTCTCGCGTNCCA
GAAGGTGATCGTAATCAGCCTCGCCTGAATTTNGATCTAGANGATTTGCC
NACGGAGAGAACCTTAGGTGTTTTATATGACAGCGAAAGTGACAGCTTCG
TCTTCGACGTTAAAACCGACGTCGAAGCGAGTACTAAGCGTCGGATCTTG
AGTGCGGTGTCTACCTTGTATGACCCACTGGGGTTTTTATCACCAGTGAT
CCTTAGCGCCAAAAGAATTCTACAAGAATTGTGGCTTGTCGGNGTTGACT
GGGACGACCAAGTTCCCGAAGTAATTCAACACCAGTGGAACAAGTGGACT
ACTAACCTTAGCCAGCTCGAAGCGTTCAAGATCCCGCGAGCTCTAACTTC
GTCCAGTGACATCNAAGACGTTCAGCTGCACGCCTTTTGCGATGCATCCA
CCGTCGGGTTTGGCTCTGTGGTGTATCTNCGAGTAACCTATCGCAANAAT
ATCGTCGCCGTAAATTTCGTNACGTCAAAGTCCCGCGTGGCACCNCTTCG
TCCGCTTACCGTTCCGAAATTAGAGCTCCAAGGAGCAGTTGTGGCACTAC
GCCTTGTGAAGTTCGTTCAATCGACCCTTCGTATCGCAATCAATCAAATC
GTCTATTGGTCTGACTCTAAAACTGTCCTTCAGTGGATAGCCTCAAAGAC
TTGTCGCTTTCAGACGTTCGTCGCNAATCGAATATCCGAAATCTTAGAGC
ATTCTCAACCGACTGAATGGAGACATGTCCCAGGTATCGAAAATCCAGCT
GACGAGTGCAGCAGAGGACTTTTTCCTGATGAGATGATGGAAAATTATCG
TTGGGT
>rnd-1_family-290#Unknown ( RepeatScout Family Size = 40, Final Multiple Alignment Size = 40, Localized to 931 out of 1064 contigs )
AGGGCTTTTCGACATCTTTTTGTTACCCTTTCCAGATCGTGCAACGCAGC
AATCGATGGAACATTTCGTCTGCTACGACCGGTTATTTTTCCATTAGAAA
ATTCTAATTAGAAAGTTCTAACGGAAAAATATAAAATAGAAAGTTCTAAT
TAGAAAGTTCTAATGGGAAAATAACCGTTCGCAGCAGATGCAATGTTCCA
TCGATTACCTGCTTTGCATAATCTGGAAAGGGAGACAAGAACTT
>rnd-1_family-293#Unknown ( RepeatScout Family Size = 40, Final Multiple Alignment Size = 40, Localized to 931 out of 1064 contigs )
GCCGCAGCTCCNTCCAGCTACGAACCGTACGAAAAGACGTACGACAAGGA
CAACAAATACGCCGANATCACCGTCACCGGCCAATCTGACGAGCGCAACC
TCGATGGCAGCGGCCAATGGAGGTAAGTCCTTAANTTTTCACTTACAACT
CTTTCCGTTGCGATTCATACCTCCGATAAGTGCTAAAAGAAACCGCGTAA
TTCGTATAACGTCACAGCTACGCCCAGTCTGACTACACCACCCGTGAGGA
GTCCCAGGTTCAGAAGAAGATGCAAGGAGTCACCTACGACTCTTACGGCA
AAGAATCGTACGGCGAAGTCCTAGGCAACACCAACAAGGGATCCTCTTAC
TGGGTTTCCCCCGAAGGCCAGAAATTCACTTTGACCTGGGCCGCTGATGA
GGCCGGATTCCAGCCCAAAGGTGACCACTTGCCCGTCGCNCCCGTCCACG
AATACGAACTCCCAGTTGCCCCCGTCCACGAATACGNNCTCCCCGTCGCC
CCCGTCCACGAATACGAACTCCCCGTTGCCCCAGTCCACATCCCTTTCAA
CGGNAAGGGCTNCAAGATCTATTAAA
>rnd-1_family-294#Unknown ( RepeatScout Family Size = 40, Final Multiple Alignment Size = 40, Localized to 931 out of 1064 contigs )
GGAGAAATAGGACTGTTTAAAAAGTNTTTAAAAAGCAGTCCTATTTCTCC
TGACAGTCCTATTTCTCC
>rnd-1_family-295#LTR/Gypsy ( RepeatScout Family Size = 40, Final Multiple Alignment Size = 40, Localized to 931 out of 1064 contigs )
GCAGCAGGAAAATTCATAAATCGATGGAACGGACCATTTCAAATTTCACG
AAGCTTCTCGGATATCAATTACGAAATCCAGCACACTGNAAACGAAAAAC
TGAAATCTGTGGTACACACCAACCGTCTCAAACTTTACATCCCAAGAAAA
CAAGAAACAACTAAGGAAGAAGAAATACTACAAAACCTACCGGAAAATGT
TGAAGCCCAACGACGACCAACAATTCACCAACGCCGACCAGGCCGACCAA
GGAAACAGCAGCCGGTACATCCAGTGAAGATGAACATCAAACCACGCAGG
AACGAAAGAGAACCAAAAGAAGAAACAAACCACACAATACCCAACCNTTA
CCGTAACCAAATCCNAAACGATCCNATAACGAACCACCGATACAACTTAC
GAAGACGATATCAAGGACCAGATTACTAAACCNTTTCATTTTTCTTCACA
GATGCAGACATTACTCCTCCTTCTTTGCCTCCTTCATTCACTTAACCCTA
CTTACCCTATCTACGCGTCCGTCTGCGATTGTAACAACGTGAAAATACGA
GGAATCCTGGACNTCGAATCGCCTTACTACTGTGACAACGAAAAACCTGA
AACACAACACTTACCAAGGATACCAACTGCTTACACGTTGGTGACTAAAC
AAAAACCAGCAGCCACTTGGAAAGGATGGACATGTAGACAGTGGACTAAA
ACGAAGAAAATAACCGGATCGTTCTGGATCGGATCCTTCGACACAGTNTA
CTCACAAGAAACAATATTAATAACCCCTCTGGAATGCTGGCGGATGGTCA
ACGATAAAAAATGCGGCGACAATAACATGCAGGTCGGACCGACGGGACTC
AGTTTCACAGCCACTCCTACAGGAGAAGGTAAATGGTACGCCATCAAGGA
ATACCANACCCTCAACTGTATAGCGGAACAGATCACGCTACGACAGGAGA
AACCAGATCGCCCAATCGAAAGCCCTTTCGGACTACTAAACACCACNCAA
CAGGAAGGACAATTCATCCAAAATCAAAAT
>rnd-1_family-296#Unknown ( RepeatScout Family Size = 39, Final Multiple Alignment Size = 39, Localized to 931 out of 1064 contigs )
GAAGCGATGCTTCTGCNTGCCGNTAGGGGTCAGGTCGTACGGTTGACGAG
GAATTTAGTCGTTTCCCGTTTCCCTACTGATTACGTGCTTCACACACACG
NATTTGCGGGTATATGTAATTNATNTTGATTTTTCGATTNTACACCNTAA
TTTTNTANAGCCCTTCCCCGTATCCCGTGAATTATTTCANAATTTTACTT
NNAANTTCGGGTGTAGAAAAAATTAATTTTATGTGACCCCCTTTTCCCTT
GAATATTTCGTTTTAAAGAAATCGTGAAACGCTGTTTGTTGTTTTT
>rnd-1_family-297#Unknown ( RepeatScout Family Size = 39, Final Multiple Alignment Size = 39, Localized to 931 out of 1064 contigs )
ATTTTATGTGTGTCGCGCCAGTACCTTCCGNTAGTAAGCTGGTCAAGGTC
AACCCATATTTGCACCGGGGCCGAGCCCTTTTTT
>rnd-1_family-298#LTR/Gypsy ( RepeatScout Family Size = 39, Final Multiple Alignment Size = 39, Localized to 931 out of 1064 contigs )
TCCAGACNNAGACGAGCAGGCTNCCGTCCCTAATACTNGCGATCAGGAGC
CTGAAGGAGAGAGAAGCGGATTTCCAGTCGAACGATCCGAAGATCCGGAC
CCAGCTAATCTGGTTGATACAGGACATCCGACTGACGAACCTTTATCAAG
ACGACCCGAATCCGGCGACGGNGTGGAAGGAACCAACGACCCTNCTGAAA
TACTTGACGTCGATCCTAGAGGTGAAACTCACCGCACGGGCGAAGAAGAC
GAAGAAAACGGAACAGCAGGCGTCCGAACTGACGGCGATTTTCACGNCGT
ATGCGAGACAGTTTCTGACCTTCCTGCTCGGACAGATTTACAACATCACC
GACTTAAGGAAACTCACGCAACCGAAAAACAAGAACTTTTGTGCGATACT
TCCGAATGCGCGGATCGCGGGAAGCGACGTAAGACAACTTACCTCCCACC
TNATTTCGGAAGTGAAAGAGTTGTCCNTCCATTTGGAGACGCTATTGCTG
ACCCACCAACAAACGTTTCTGGCGGANATTCGCAACCTCGTCCTATACCT
ACGAAANCTGCGGTTACTNACGCCACTGGAACCACTGACCCCGGAGATAA
ANTCACTTCTGAGAAAACTGGACAACTTCCCGGGAGTCANCAGACCGAAC
AACGTGCAGNTNGCGGAGGAGATCAAACAAACGCTCATCCAAACCAAAAC
AAACTTGAGACAGTTGCTACCATCGAATACCACAAGCCGACCGAANCAAG
CGCCGCCGCNGTCGAGACCCANACGACGNCCAAGGCCATCGCCACACAGA
GACCGACGTCACATCCGGCCGTAACTCAATCGGTACCCAAATCGACGACA
CCCTTTCTTGGAACAACAGTCGNNTCAGCCACAAACAATTTTTGCGAATC
TCGAACGATTCCGGNTAGCATTCCAGAACNCNCTCAGAATCCGCAACAGG
GAAGTTTAACNTNTCAATTNCCCGATCCAAACAGCAACATGGCCTACTCT
CCTTCCCCCACTAGAGCAGCNACCGTCAGAGATCTGGATGATTTCCAAAA
TAATCAGCATACTTTCTCCCGTTTGCAATTACTTCCTTCTTTCTCCGGAA
GCCCAATTACCCGTTTCGACTCTTGGCTAGAATCTTTTGAGAGTATAGTA
GATGGATCNGGATGGTCAGANGAAAAAACNATTCAGATGTTACGTGCNAA
ATTNAC
>rnd-1_family-299#Unknown ( RepeatScout Family Size = 39, Final Multiple Alignment Size = 39, Localized to 931 out of 1064 contigs )
TAGGGGAGGGTGGGGCTAGTTGGTACAATTTTTTTAATTTCTTCTCTGGT
TTCTTTAATTTTTCATATTTTGACACCCGAAAAATTGTAAAAGAAAGCTC
AGATAACCAGCTTTCTCGTGCTATTTTTTAATTTGATCTACGTTGAAGAA
TTCATATCGAAANCAACGTTCAAAAAGCTAAAAAAAATTTGCCTACATGC
CCCNCTAACGGGGTAAGTTGGCAGTGGTAGTGGGGTAAGTTGGCCCCATG
TATTTCAAATGGGGATTTCAGTCAAATGTTGATGTTGTAAACAAACTAGA
ATAACATTACAATAAACGAAAATTCTATAGTTATTTCAGAGTGGGAAACT
CAGAAATAAGTTGTGATAGCTTACATAAAGATTAATNGCCTTAAATGCAA
AAAATAAAAAATAATATACGTAATTCAGGCAAAGTTTTCACAGGTGAACA
TCGTAGAAAGTGANACACCTAANATGTGCCCAATTTTGGCCTCT
>rnd-1_family-292#LTR/Gypsy ( RepeatScout Family Size = 40, Final Multiple Alignment Size = 39, Localized to 931 out of 1064 contigs )
ATCAAACTGCCCANACNACGGCGGAATGCGTNTATAAAACAATTATTGTA
AGNCATGGNNCGCCNAAAGCNATCGTTTCNGATCGAGGAACGAATTTCAC
CTCGAAATTATTCCGTTATTTTTGTAAAAAATTNAAAATTGANCAAAGAC
TGACCACGGCNTACAATCCCGCTAGCAATGGCGAGACAGAGAGATTTAAT
CGNACACTAACCGCNATGCTAAGAAAAGAATTGAAAGACGGAGAACATTC
NAACTGGGAAGATATGTTAGGCGATGTTTTATTCGCTTATCGTAGTTCCG
TCCACTCTTCGACACTTGAGACCCCNTATTTTTTAGTNCACGGTAGNGAC
CCCAATATNCCCATTAACGAATTTTTAGACGCTTCCCCTCAAACNTTTAA
ATCTGCATCTGACTATGTAGGAAATTTAGCCGATCG
>rnd-1_family-300#Unknown ( RepeatScout Family Size = 39, Final Multiple Alignment Size = 39, Localized to 931 out of 1064 contigs )
CATGGCCTACTAAATGGTTAAGGCCAGTAAACTTCAATCTTCCCTATGAA
GGNGAGAGCAAGGCCTACTTAATGGTTAAGGCCTGTAAACTCGAATACCT
CCTATGGCGGTGACGCGTTACCTGGCGAGAGCCAATCAGAAGAAAAAAGG
AGGGNTACGACGACGCCATCTGGCGCTCGATANTGCGACTCCTT
>rnd-1_family-301#Unknown ( RepeatScout Family Size = 39, Final Multiple Alignment Size = 39, Localized to 931 out of 1064 contigs )
AAAAGGGTAGATTTACAAGGGAGAGCAACAACAACCCACCTAGCTGCACA
TTAACAATGTTTAATTTGTTCGACGAAAAACAANTGCACCCATTATTTCC
AACAAGTGTGCATGTATATTTAAGGAATAGTCAACAAGTCATCACGTGAA
CTCCTCTTNAAAAGCGAGTTTAAGAGATTTTCACGAGACGACAAAGCTGA
TTGATTTTTCAATTTCAAAAGTCTATACTGAATCCACTGTTCATAATATT
TCCCATCTAAATCTGGTCAATGATACAACTCCGTATCCGTGTCCTATAAA
GAGTGCGGAGATNATTTGCCTAAGCAACGTTCGTAAATCAAATCATTCCC
ACTCCGTTGTCCCGGGTGGTTTCGCCGTCAGGTCATACAAGACCCTGGAA
ATTCCTGGAACAGTTAAGACGGCTTCAACCATCTTGTCTACAACCTAATA
AGCGGTATCCATGTTTACAGCAAGATCAGTTTTTAAAATGTACCACTTTT
TACGTACCTCTTGGGGCAGATGGGTATCAGGAATTGCAGGAAGTC
>rnd-1_family-302#Unknown ( RepeatScout Family Size = 38, Final Multiple Alignment Size = 38, Localized to 931 out of 1064 contigs )
ATGTAGAAAAACTAGTTAAATGTGAAATAGATTGCCCATTATAATTAATT
AATTAATTATTATAACGAAGGGCACAGTTTTTCGATAACAACGGCTTCCA
CTACCCACATTTGTTGTGGAATAAAAAATGGGCAATCTATTTCACATTTA
ACTAGTTTTTCTACATACTGTCGTTTGTCTTTTTCATCAAGTCCCTGTGC
ATAGTCACTTAATTCACAGATTGTTATTATGGGCTCCCTTATCAGCCCGC
CAGTTTCCTCTACAACATCCATTTGTCTGCTACAGAAAGTAAACACGTCT
ACAAAAAAATTAATAATAAATAAAGTACAGTCTATATCGAGGTCAAATAA
AAATTACAAGATTACCTGATAACGAAGGAATTTCGTGATCCAATTATGAA
TGGAACGGAAGATAATTTCAATGGAAAAAATTAAAACTAAAACTACAACG
GGCGAAACTCCGTAAGCCGCCATGCAAGAACTGTTACTAGTTCGTGTCCA
ATTTTTTTTTCACAATTTCATCGAACTGGCA
>rnd-1_family-303#Unknown ( RepeatScout Family Size = 38, Final Multiple Alignment Size = 38, Localized to 931 out of 1064 contigs )
TATCGTCAACTTTTGAGCTCGAGAAATAGTTGGGTCACCATCAATACTGG
ATAACTGGATGAGAATAACAAATTTCAAACACTTAAATTGGTAAATTGCT
CGAGGTCGCGTAGCGACCGANGAGCAGTTGAGATTGCTTTCAAAGAAGTG
AGACCTTAACCTAGGTGTTGACACTTTGTATTCA
>rnd-1_family-305#Unknown ( RepeatScout Family Size = 38, Final Multiple Alignment Size = 38, Localized to 931 out of 1064 contigs )
ACAGCACTAACAGCACTAACAACTAGTCTGAATCACTACATTGGACTGCC
CCTCTGGCCGGCCATAGACGGGC
>rnd-1_family-306#Unknown ( RepeatScout Family Size = 38, Final Multiple Alignment Size = 38, Localized to 931 out of 1064 contigs )
ACAAAGCCATGCTCGGACATTTAAGAGACCAGATGTTGTTGAATTTCTAT
TGTCTGGTTCCCGGTGTGACGGT
>rnd-1_family-307#Unknown ( RepeatScout Family Size = 38, Final Multiple Alignment Size = 38, Localized to 931 out of 1064 contigs )
AAAAAAAATAACAAATGTGAAAATTTCCTTTTAGCACTAGAGTAAAATAA
GAATTTTTATGTATTTAGCTATTTCCTTAGCCCTTGGTCCAGGCTGAACT
TCTTCGTTGGCGTTGAAGATGTATGGTTTAAGTTGATTGATATTTTCTTG
AGCTTGCTTTATCTCTTTGTCTAGTCTTTCATTCTTGTGAGATTCTGCCA
AGTTACTCAAACAGAGGTTTATGTATTCAGCTGATAATTTCGCTATTTCT
TCATCAGCATAGTCATCAGCTCTATCACTGCAGTGTCAGGCTAAACTGGG
AGGTTTCAACAGCCTTTTGACAAATCATGTACAACTGCATATTTTCTTCA
CTTGTCACCGTAGCGAGTTGAGTTTCTTCCACCAATTCTCGAGGACTATT
GACATTCTCATTCAATTTGAAATTACCAAGCTTTCGTTTTCGCACCTCGT
CTTCTAGTACCAGCCGTCGTTGCAACTCGAGTTTCTGAATCAGTTCCTCA
AACTTTTTCAGATCACTGTGGTCTTCCATGGAATCTAAGTCTTCCTGAGT
CGCCAAATGAATGGCTTCCCCAATTTTATCAATTGATTTGTTCATATCTT
CCAGCAAAAAAAACTTTATTGGCCAAACAATAATCGGCTTGGCTTCCTTC
ACTTGCTCTTGCTCCCGCCAATATTTTCGGCTGCTTCAACAACACTAGTG
TTGGCGCAACACAGTCTTCACCCGTGAACGGANACAGATCCGTTTACGTT
GTTCCATGAAAACGGATNCTCCGAGTGGTGACCAACGGATCCGTTTCCGT
TCACTGATGGACAANTAATCGCGCCGCCTTTCCTCCGTACATGTGAGTAT
AATAGTTCGAAGGCGCTCAGATTTGAATCCATTCGCGGAAGTATAAAGTC
ATGTTTCCTTTTTTCAGAGTTTGAATGTTGAATTTCCGTTCNCGGATTGT
ATTTCAATTTTCAGTGCAAAATTTGTATTACAAGTATTACAATGTTTACA
GGATTTGTTTCCGTTTACGGATTGTTTACCCTATTTGTACACGTGCCTAA
TTCTTAATTTTCATTGACCACTTAAAACTACTTAATTAATATTCATTGAA
TTGTTGTTTTCTCCAAAAGTTGGTTTTCTTTTGGATTAAAATGCCTTTAT
TGGAAGAGCTTAAGGCAATAAAACAGATTTGCAGTACAACAGTTTTACGT
GTATTAATTAATATTTCAGTTTTGCATGATTAGCAACAAGAAATTTGAAG
AACTGAATGACTGANCTGAT
>rnd-1_family-285#LTR/Copia ( RepeatScout Family Size = 41, Final Multiple Alignment Size = 38, Localized to 931 out of 1064 contigs )
TGGATACTCNGACGCGGACTACGCNGGCGACCTGGACACCAGGCGNTCNA
CNNCTGGATNCGTNTTCNTNCTNAACGGAGGACCGATCGCCTGGNCCAGT
CGNCGNCAACCAATTGTAGCNCTGTCNACNACGGAAGCGGAATACGTCGC
CGCNAGCGANGCATGCAGAGAAG
>rnd-1_family-308#Unknown ( RepeatScout Family Size = 38, Final Multiple Alignment Size = 38, Localized to 931 out of 1064 contigs )
TACAGTCGCGGCTGTAAGTTTCTTTACGTGTAGCTCAAAAACCCGCCCTT
TTACTGTGTATTGGCGGATGGTATATGCCTATGGCAGAGGTTGAGATACC
TTATTTGTTCCATTCTTTTGTTTCTTTCCCCTACCCTTCCACCCATATTT
ACTTAATTTTTCTGCTTAACATCAATTACTATTTTATCACGATGTGGCAT
ACGGTAAGCAACCCTATTTAACGTGTTAACAATAACGACTTAGTATTAAG
CTACACTCTGACTTACTTGGGCATGGAAATTAACATTAAGTCCCATCGTT
TGACTGAATCAGAAAACGTCTTCTTTATTCATTTCTTTAGAGTGTGAGAT
AATAGGGCTGCGTAATCGTATGACACATCGTGGTAAAATAGTAATTNTCG
ATAAAAGAAGAGTTAAGTATAAATATGGGCGGAGGGGTAGGGTGTAAGAA
ACAAAAAAATAGAACAAATAAGGTATCTCAACCTCTGCCATAGGCACATA
CCATCCGCCAATACACAGTAAAAGGGCGGGTTTTTTAGCTACACGTAAAG
AAACTTACAGCCGCGACTGTATAT
>rnd-1_family-309#Unknown ( RepeatScout Family Size = 38, Final Multiple Alignment Size = 38, Localized to 931 out of 1064 contigs )
GTGATGTGNCGTTAGTGNTTTTTCGAAACGTTAACGTTATCCGTTAAGTT
AACGNNGCTTNANTTTTTCACGTTAAGTTAACGCGTTAATTAACGCGTTA
ATTATTAAAATAGCGTCCGTTAACGTAAGTTANACGTTATTTTAAA
>rnd-1_family-310#Unknown ( RepeatScout Family Size = 37, Final Multiple Alignment Size = 37, Localized to 931 out of 1064 contigs )
ACGCTGAATGCGGGAAAAATATTAGTTTTCTCATCAAGCCAGCTGTTTTT
GAAATAAATGGGACCAACGCGTTGCTGGCGCGCCAGCACTGCCGTCCCCA
GNCATTTCAAAATTTGCGCAATATTATCAGCATGAAGTACTGTACACCAG
GAGTGCAAATGCACTGGAGAGCTTTGAGCTG
>rnd-1_family-311#Unknown ( RepeatScout Family Size = 37, Final Multiple Alignment Size = 37, Localized to 931 out of 1064 contigs )
ATATACAGTAGGCGCCAAAAGTATCCGAACACTTCGCGTTTTCGGACCAT
TTTAGCATGGGTTCAAATGACGGAGCGCGCTTAGCGCGATTGAGAAAAAG
AGGGTTAAAAAATCCACCTAAGTCAATGAAAATAATTTTGTGACCTAATA
ATAGACNAAGGTATCTAAACAAATTTTTTTTAAATTTTTATGACTTGTAG
CCGCTGGCCGGCATATCAGTGCACAAGTATCCGAACGCGAGTTTTTCCGC
CGTGCTTCCTTATGGCACTACGTGTCTTCTTTATTATTTTTTAAAATATA
CCAAATATAAGACTATCAAAGGCTAACTAGGCTTTTTATGTGTAAAAATA
CGTAATCTACTCATTCCGGCCACTTGTTATGCTTAAACTTAAATCCCTTT
TTGGTAATTAATTTTTCCGTGGCCGGCTATGTGTCATTTTCTGATTTTTT
CCCGTCAGAAAAATAGTTATACATGCGGCAACTAGGGGCGCG
>rnd-1_family-304#Unknown ( RepeatScout Family Size = 38, Final Multiple Alignment Size = 37, Localized to 931 out of 1064 contigs )
CCGGTTTGCTCTTGCCAGCCNGGCTACTCGGGNATNCCACCAGANTGTCG
ACCGGAATGCGTCTCGAGCTCGGANTGCGCNCCATCNAAGGCCTGCGTCA
ACCGGAAATGCGNNGATCCTTGCCCNGGAACNTGCGGTCGAGACGCNGAA
TGTCGAGTCGTCAACCACAACCCGATTTGCGTCTGTCCTTCCGGATGGAC
NGGCGATCCNTTAACTGGTTGTCGCATCATACCNAGTAAG
>rnd-1_family-312#Unknown ( RepeatScout Family Size = 37, Final Multiple Alignment Size = 37, Localized to 931 out of 1064 contigs )
TTCACTTTTCGCGAACCTCGCTCCCTCCGAAAGTGCTGCACCAAGCGGAT
TTTGACTGGGAAAGGATACCCTTTTGCATTGTGCTGCACCAAGCGGATTT
TGACTGGGAAAGGATACCCTTTTGCATTGTAGTGCATCAGGTCTCCGCNT
GGTGCAGCACTNTCGGAGGGAGCGAGCCACCTTAAAAATCCGGTTCGCGA
AAAGTGACGTGGGGCGTGGCTTATTTACAGGCGTTTTACCATGGAGTACT
CAAACCATGTAATCTATGACTC
>rnd-1_family-291#LTR/Gypsy ( RepeatScout Family Size = 40, Final Multiple Alignment Size = 37, Localized to 931 out of 1064 contigs )
CACTCNTCTTGCCTCGCTCGGNCGGTCATTTCCTGANAGCGCTTNACTTC
TTGGAGGAACTCATCGCAGTTGGTGGGTTTCAAACTCCAGAGTTTCTCTA
GTAAACTNGGCTCGAGCCCTCTCCANAGGTGCGCCAGCTTCGTAGCTTCG
GCCATATTCGGGTCTACCCTGCGGCACAAATCNAGGACGTCGTAGAAGTA
TTCNANCGTCGATTCCTCGATTCCCTGCTTCCGCTCTCGCAGTTTCGCTT
CGTTGAGTCGNNCCTGGTTGACTGGCTTGAATTGCNCCAACAGCTGCGTT
TTAACTCCTGGNACNACCGGGGGCCCTTGCGCGTCCTNCCATTCGGCTGC
NAGTTGTCCCGCNGCCTCCNTGCACGCGTACCACTTCCGCGCNGCCCCTN
NCAGCGACAGCTCGACGTGGTCGCGAAGTTCGTCGTCNCCCCACCGGTTG
TATCTCCCNACCCTCTCGTANCGATGCATCCAACTGCACGACGTCTTCCC
CGTCCCNCCCGCCGAAGGTGGGTGGGGNCTGGAATTTGATCTGCGCCGCC
ATCCCTACGGGATTAAGGGGTGCGACTGCCCCGGCTACAACAGAATTTCT
CGCGANCCTGCCGCGTAGCAATCGAGCGCTTACCACCGAGGATCTNCGCC
GAAAAGCCTCAAAATCCCACTCTAACCCCTCTTCGATGTTCTCCGAATCG
GAGCTGTCCTCGCCGTCCGCCCACGCTACAGTTTCCTCCTCGCTAATACT
AGCCTGGTGTTGTCCCAAATTACTTTCCCTTGCTATAACCCGTGNACGGT
CTTCCCNCCCGGATAATCCTCCCGGCTCCCCTACAACGTCGTCCAAGGTT
ACTCGGACTGAGGGTTCCGNCGGCACCGCCTACGATTGCCTGATCACCCC
TTGGCGCAAATCGCCCAAACTCGTCTCGAGGGCGCTGTCTTCCCC
>rnd-1_family-315#Unknown ( RepeatScout Family Size = 37, Final Multiple Alignment Size = 37, Localized to 931 out of 1064 contigs )
GACCTNACGTAAACGGAATAGAAATTGCTCATATACACGGCCTTTCANAT
GAAGTCCGTTGCCAGGCGACGCACGAAGCCCCGCCTTGAAAAGTAANTTC
GCGGCCTGATTTCG
>rnd-1_family-316#Unknown ( RepeatScout Family Size = 37, Final Multiple Alignment Size = 37, Localized to 931 out of 1064 contigs )
ACCGNCTTGTAGCTTTACGGTAGTGCGTGCAGTGTGCGACTCGGACGATC
CGTGTTCAAATCCAGGTAGATCCACATCTAGACTTCGGAAAATTTTAAAT
TTTTGGGTAAAATTTCCCCTACGCCTCAGGGGAAAAAGGGGAAAATTGGC
GTGGGGTACGCGGGTATTNCCCCGCCAGACGCGTGGGGAAGCTACGGTAA
ATGAATATTTTCAAAGTGGATTTACTACCTCAAGACATCATTTGCACCCC
CATAAACTAGGTATGGTTAAATTCGTCTAATTAAGACGAATCTTTCTATG
CTAATTATAAGTTTCTANCTAAAAGTTAGGGATATTAGGATACTGC
>rnd-1_family-260#Unknown ( RepeatScout Family Size = 44, Final Multiple Alignment Size = 37, Localized to 931 out of 1064 contigs )
TTTTTACAATTTACTACTATTAAAATTAATCTTTTCTCATNAAAAAAAAT
ATCGTTTAGTAGCTGAGATAGTAGGCTACAATNCTATATAATTTTTATAT
TAAATTTTTCAGTTTTTTTTTCAAGAGATACAAAAAACCAAAAAGTGTNT
CAATTGNCCCCACTCTCCCCTAC
>rnd-1_family-318#LTR/DIRS ( RepeatScout Family Size = 37, Final Multiple Alignment Size = 37, Localized to 931 out of 1064 contigs )
GGACGGAGTCATCGANCNTCTCCTGGCCGGAGATCGTGCCNCCACATCAG
CTGCTTACCAGAGCGCGTGGAACGNTTGGATCGATTGGTGCGTTAGGAGG
GATCAGGATCCCNTGTCTNCTNCTTTAAACGANGTTCTGGANTTTCTATG
CGACCTAGCTGACCAAGGGAAGGCNTACAGNNCGGTNAACGTTTATCGNT
CGATGCTNTCGGCGACNCTNGANAAGATCGAGGGCTNCGATGTAGGCAAG
CACCCNTTGGTCGTNAAGCTGATGAAAGGNATTTTTAATTCNAACCCNCC
GTCAGCCAAATATANCGGNTTCTGGGACGTTAGTTTGGTGATTGTATATC
TTGAATCTCTTGGCCCNAACGNCAGCTTATCTTTCAAACAGCTATCATCT
AAAGTTAGCAGTNCTTCTGGCCCTNACTTCCCTGTGTAG
>rnd-1_family-319#Unknown ( RepeatScout Family Size = 37, Final Multiple Alignment Size = 37, Localized to 931 out of 1064 contigs )
AAAAAAATATAAAAAAATATAAAAATATATATAAAAATTATAAATCCGNA
ATAGTTATACTTAATATATTGAAATTCTCATACGGGCGCAGTTATGATCC
TAACGGAAATAGGTAAAATAGAAGAACCCTACCGTAAAATAAGATTTACG
CCGAAAAATTAGTTTTTTGACAAAATTTTNATGTGGACCCAACATATGCC
TTCCAACTGTAACAGGTAATAGATGGCGCAGGTCAACAATAACATTACAT
CAAAGCTTATCTCGCATTCAAGAATCGAATTTCGAAAATTTTTTCGGGTC
GGGTCGGGTTTTTGGGTAAACCAGGGCGCCCCGCAATCATTTTTATTGAC
GAACCGTCAATGACGGTTTAGGAGTCNAAAATTTTAATATTCGAAATTTT
TATTCGTTATTCTTTTTTTTTTGTTCTTTTTTGTTATTTTTTTATTTGCG
AAACGACTAACATTTTCTGTTATCCCACTATTACATTTTATCGAAAGTGG
TAGCTATAGTGCTAAGGCAATTAGGACATGGGGTAGAGAATCTAGGGTTC
TGAAGTTCAAGTCCCGGCGCTGATTTGCTTTTATTTTACAGTGAATTAAA
TTTTNGGCTTCATTTGCTGAAGAAAATGTACATTTTTAATTATTTAAGGG
TTAATAGAGTTTTTTTTTGTAAGAAAGCATGAAAAACACGTAAAAAAAGA
TCTAAAAAAGTTTCACAAAATTTAGCAAATCTGGAAAATATGAAAAAATA
TGAAAAAATATGAAAAAATAT
>rnd-1_family-320#LTR/Gypsy ( RepeatScout Family Size = 36, Final Multiple Alignment Size = 36, Localized to 931 out of 1064 contigs )
CCGCTTACTNCGCTGACAAAGAAAGAAAATCCTTTCGCGTGGGGAGAAGA
NCAGGCTAGCAGCTTCAACGCNCTGAAACAAGCGCTNACCTCAGCTCCAG
TNTTGGCNCACCCCGATTACGACTTACCAATGGAAATTCATCCCGACGCC
TGCGGTTACGGCATNGGAGGCGTACTNGCNCAACGCGTGAAGGAGCAGAG
CGNCCNNTNGCCTACGCCAGCCGCCTNTTGNCCAAATCNGAAACGAACTA
CTCNATCACNGAGAAAGAGTGTCTCGCCCTGGTNTGGGCCGTNAAGAAAT
TTCGANGTTACGTNTGGGGTGCGAAGTGAAAGTGGTNACNGATCACCACG
CTCTGTGTTGGTTANTGACCAAAAAGGATCTNGCNGGNCGTCTGGCNCGC
TGGAGCCTGTCGCTTCAGGAGTACGACATAACTATCGTGTATCGCAGCGG
GAAANCGCATGACAACGCAGACTGTCTNTCAAGAAATCCACTACCAGTTG
CACAAGAGCTAGAAGATGACCGTTGTTTCATCGTGGGAGCAATCACCTCC
CCTGNNCTTTCCGAAGANGAAGACGAGTCATTGGCCGAAAAGCAGAAAGC
CTGTCGCAATTGGAATCGGCTAATTGTGAAACTCCAAAA
>rnd-1_family-321#Unknown ( RepeatScout Family Size = 36, Final Multiple Alignment Size = 36, Localized to 931 out of 1064 contigs )
GAATTGTAAACGTTAACATAAGGAAAAAGGCGGATATCATAAGTGAAAAG
GGGAGTAAACATAAGATAATAAAATGTGGGCATGNTGAGTAAATATATTT
GTAGGCCTTCGTTACA
>rnd-1_family-322#Unknown ( RepeatScout Family Size = 36, Final Multiple Alignment Size = 36, Localized to 931 out of 1064 contigs )
CTGTTGAAGATCGTGCTAGAGGTGTCNCCGCCCTCAAACCCGAGTAATAG
GTCTGAATCTCCTTGGCGGCCTCCTCTGCTGCTCGTCTACGGCTCCTTTC
CCCAGCGTCTATTATCACACCTCTCCCGTGTGACATTCACACGAGGATCC
GCTGCGATCCCACTGTCAAATACACGCNCTCCCAGACCGTTGCTGTGGCC
TCGTGCCCGGCAATAAATTGCCGAGTTCGNTTTCCAGAGACCCCTCACAG
CGAACGCCTACCCGAGTTAAAACGTGTACCTGATCAGTGAAAAACGCAGG
AGCATCTCCACCATGTAACAGATTCACTGGGTTTAAGGGATGTATTCAGT
CATAGACAGCTTACACGACACACACACACAGCA
>rnd-1_family-323#LTR/Gypsy ( RepeatScout Family Size = 36, Final Multiple Alignment Size = 36, Localized to 931 out of 1064 contigs )
CGTATCCCATGGATCCCTATCCCATAACCATCTAACATTATTTTNGATCG
ACACCTACGGAAAACCAACTGATATCGCAATCCGACAATTAGAGAAAGGC
GTGGGATTCTGGTACGAATCTTCAACGAACGGGACTTGGATCCTCCAAGA
CGACTCCAAACAGTTGGACTTCCACGTACGGTTGACGCCACGCTGCCAAA
CCGTGAAATGCGACCAAAAAATAGACAGTTGGACCGTGATCGGAGACAAC
CATTTGTTCATCATTAAATACCCATTGGGATCGTCCGCAGTTACCGTACC
ATCCGTCATCAAGGATATTGTGACAAAAAGAAATGACTCCTTAGATATCA
ACATCCGACAAAACGCAAGAATCCAGTATCTGGAGGACGCCGCCATCCGT
CACGAAAATGAACTCATCCGCGTCATCCAGAGCATGCAGTGCGACCAACG
ACGTGCTAAACACGCACAAGCCGTGTCGACCGCCCAATACGACGGATGGC
TNGCAGCCGCACANCTGGATCTCCGGCAATGCATCAAACTAATCGCCGCC
GGAAACATCGTNTCAGCCCTACAATGCACCCCTANAACAGCAATTTCACN
ACCGAAACGACAACNTGTGGACCTCAACCNCGATTCAACAATTTCACCAT
CGGCCGGNCAGGCTGGGAACTCGCTGCCCTTACGCCGTGCTACTGGANCG
GAGATTTCGTNAACTTCAACGGCAAACCTCACGCCTATCGCAACAACACT
TGGCAACCAGTCGAAGCAACCNTCGTCATACCAGAGCGCGATTTGGCTNA
CGCCTTCCGNTACGANGACGNCAATTTCTNCGANTACGAACATCAAACCA
ATCCCGCCTATACGGAAGCCCTCATTAGCCCGATGGATATCATGG
>rnd-1_family-313#LTR/Ngaro ( RepeatScout Family Size = 37, Final Multiple Alignment Size = 36, Localized to 931 out of 1064 contigs )
TCACCGGCGTCAGACAGAAAGTGTCTCACACTGAAAGTAGGACGTCTGAG
TTTAGGCCATTGCCACGGCTCAAGTAGAAAACAACATTTCAGCTTCGAAT
ATCGAAACCCGCACCAAATACGGACGCTTTCGGCAGCAGCCATTATAGCG
CTTCACACTCAACAATCATTGGACGGAAAACAACTCCCACCTATACCACC
TCTTCTCAAAAGAGAAAGGAAAGCAAACAACGAAAACTTGACCACGCCCA
CCACACAAAAATCTATTTCGTCTACTTCAAGCACCACNACGACAACNAAG
CCTACGACTACAAAACTAAGCACAACNACAACTAAAACAACAATAGCCAC
AACGGCCACAACAACGACCGTTAAAAGCACACCACCGACAACTAGGCCTA
CAACAACNACNAAGCCTACGACTACAACNACTAAGCCTACAACTACAACA
ACTAAGCCTACGACTACAACAACTAAGCCTACAACTACGACAACTAAGCC
TACAACTACAACNACTAAGCCTACGACTACAACTACTACGCCTACAACTA
CAACTACCAAGCCTACGACTACAACNACTAAGCCTAC
>rnd-1_family-324#Unknown ( RepeatScout Family Size = 36, Final Multiple Alignment Size = 36, Localized to 931 out of 1064 contigs )
TTATCGAAAAACTGTGCCCTTCGTTATAATAATTAATTAATTAATTATAA
TGGGCAATCTATTTCACATTTAACTAGTTTTTCTACATACTGTCGTTTGT
CTTTTTCATCAAGTCCCTGTGCATAGTCACTTAATTCACAGATTGTTATT
ATGGGCTCCCTTATCAGCCCGCCAGTTTCCTCTACAACATCCATTTGTCT
GCTACAGAAAGTAAACACGTCTACAAAAAAATTAATAATAAATAAAGTAC
AGTCTATATCGAGGTCAAATAAAAATTACAAGATTACCTGATAACGAAGG
AATTTCGTGATCCAATTATGAATGGAACGGAAGATAATTTCAATGGAAAA
AATTAAAACTAAAACTACAACGGGCGAAACTCCGTAAGCCGCCATGCAAG
AACTGTTACTAGTTCGTGTCCAATTTTTTTTTCACAATTTCATCGAACTG
GCAACTTCGGACGTTAGCCAACTCTAT
>rnd-1_family-317#Unknown ( RepeatScout Family Size = 37, Final Multiple Alignment Size = 36, Localized to 931 out of 1064 contigs )
CAATTGGTAAATTGCTCGAGGTCGCGTAGCGACCGANGAGCAGTTGAGAT
TGCNTGNAATNAAGTGAAGACCTTAACT
>rnd-1_family-325#LTR/Copia ( RepeatScout Family Size = 35, Final Multiple Alignment Size = 35, Localized to 931 out of 1064 contigs )
AGAATGACTAGCCCTACACTGAAAGATGTCGGNCATATTGCCAAGTTTGA
CGGNAAGAATTTCCCNCTGTGGAAATTCGGATGTTGGGTTATACTTGAAC
ANCACGACCTCGTACAATTGTAGATGGNCGAGAAGAAACCTGTTGAGGTA
TGATAAAGTCCTTTTCTATCATACAACGTTTCCGACAGATGTAAAAATTC
CCTTTGTTGTCCCATCGCAGGCGAAAAACGCTGAACATGTGGTCACCAAC
CAGATGCNAATAGATGCCTGGGTGAAACAAGATATACTGGCTCGNNATTA
CCTNATTGCCACNATCGAGANTCAGCAGCAAAGGANCCTNATCAACTGCA
GAACNGCCCACGAGATGTGGACNAGNCTNNCCGCCCAATATCTACAGAAC
GCNGCNGAAAACNAGCATGCCCTACGNCAACGNTTCTACGANTACGAGTN
CAAGCCCGAACACGACGTNATGACNCACGTNACGGCNATNGAAACNATGG
CNACACAACTNAANGACGTTGGAGCANCCGTCGATCCGATCCAGGTCATG
ACAAAAATCGTNTGTACNCTNCCACCNAGCTNTNGAAACTTTNTNTCCGC
NTGGGACAACGTACCNGCAAACGAGAAAACCATGCAGCTACTNACATCAC
GNCTACTGAAAGAAGAGAGCGTGACGAAACGATGGTCGAGTGAAGACAAT
GTGGTCACCGAGAACGCATTTTGCAGCCAGGAA
>rnd-1_family-328#Unknown ( RepeatScout Family Size = 35, Final Multiple Alignment Size = 35, Localized to 931 out of 1064 contigs )
ACCTAGTTATTAGACTTTCTAGAAAATATAACAAGCGGAGAGAACAAGTC
TCGGCACGCCCGCTATAAATAGAAACTTTTACGATTTGTCAAAAGCCGCC
CAAAACGGCCTTAACCTGCCGTCGCTAAAAATAGATATATTTTTGTCTGT
CGGGAATTGCCCGAAACGGCCCGAAACTGCCCGGCCTATTTTTAACAATC
GTCCAAATTCGCCCGATACCGCTCGAATTTGTCCGCCTATACCTCTTCGT
GACGTCCAAAATCGCCCGATACCGCCCGATTTTGTCCGCCTATACCTTAA
CATTGTCCCGTATGTCCCCCACGGGATGATGACTAACATATAAAAAGCCA
CCGCAAACTCCCAAAGGACAGTCAGATCTACTCTGCCTGCTCCGTGTGCC
AACTTAGGCCTCTGCCGCTCTCCCGCCGAGCCCGCTACCGTAACTCTTGC
AAGCCGCAGAATAAGTACCCTTTAAGTAATCACTAAGTAGCTGTTTGACT
CTTACTTTATTACGTCTATGCCTTGAAGTTAGTACCCATTGGTAACCTTT
AAGTCTCATGAGTCTTCTTTCCTCAATTTACGAGCTTGTTTAATTATTCT
ACGGGTACCTGTTGCAAATCGGTTTATAATACACGGCTTTTTATTTATTG
CGTGCGTGTTGTTTTATGCTTGCTAAGTATACAAGACATTGTGAGTAAAG
ACGCCGCATTAAATTTAACTTTTCCGTATTGGAGACAACATGACAACGTC
GTGTACTCCTTTACA
>rnd-1_family-329#Unknown ( RepeatScout Family Size = 35, Final Multiple Alignment Size = 35, Localized to 931 out of 1064 contigs )
AAAACACTTACACTATAAATTAATAGTGGGCTGAAAATTTCCCCAACACG
TGATTCCTTACAACACGTGTTGAATCTCACACTCAAAGTCTACACTTTAA
ATTACGCCAATTANTTGGACGATATCGTCAGTCTCAAAAAAGTTCGAAGG
ACCATGAAAAGTATTAAATCTAAATAATAACGCTAATACCTGCGATTAAA
TACCTTTGTGAGTTTAACTTAGGCAGGTTCTACCGCTGATTTTATTGAAA
CTCTGACACAAATAATGGCGTCTGCCTCTACACGGNGATAAAATTCTAAC
AACGGCTATTGCCGATATCGGCCACCAAGAAGGCGCTGATTACAGCGCCC
CTGGCGGCCTACACGTATTACAGATCAAACATACTTATAAATCAAAAACA
ATGGGCCGTCTGACGGGCCTTCCAAATTTGGANACTCTCTCTTCTTGTGG
ACTTTGACAATCCGCAACA
>rnd-1_family-330#Unknown ( RepeatScout Family Size = 35, Final Multiple Alignment Size = 35, Localized to 931 out of 1064 contigs )
TTCATTGGTGAAAAACGCCGGTNTTAACACGGCGCTTATGGGGGGAAAGC
TCGTGTACCTAATCGATGAACGAGTGTGTA
>rnd-1_family-331#LTR/Gypsy ( RepeatScout Family Size = 35, Final Multiple Alignment Size = 35, Localized to 931 out of 1064 contigs )
GGACATTTAGCTTTTTATAAAACTTACTTGAAAGTNAAAAATCATTATTA
TTGGCCNACNATGAGGGNNGATATTAAAGAATATTGCCAGGCTTGTGAAA
CTTGCGCGGCCAACACTTCTTCNACATATAGAGCNCTTTTGCACCCNCAC
GAACTCGCNAAAGCCCCNTTCGAAGTANTGGGNATGGATTTTTTAGGTCC
TATTACNCCNGCTTCGCCTAANGGAAACAATTATATNTTAGTNATNACNG
ATTATTTTACNAANTGGGCGGAAGTCGTCGCNCTNCCAGACCAAACCGCC
CTAACCACGGCNGAATGCGTTTATAAAACAATNATTGTAAGACATGGNAT
GCCNAAAGCNAT
>rnd-1_family-332#LTR/Gypsy ( RepeatScout Family Size = 35, Final Multiple Alignment Size = 35, Localized to 931 out of 1064 contigs )
ATAGGCCTNCACAACCGTCGATGACTTGCAATTTTTGTGGNTACCGAGGC
CACACTCAGTCTAATTGTCGCAANTNTCAACGTCGAAANCTAGAACAAGC
NCAGCCNCCNATTTGCTATTCTTGCCGTGACATAGGNCATAGATCTAATA
ATTGTCCTAAGATAAGAAGCACCAATAGGCCTAACATTCCAGGTCCCCCT
CAACGTCAGGGAAACCACTAGGGATCAACTGTAGCTTCGGGTCAGTTGAT
GNAGAGCCTCCTTTAAAATCCCGACAAGTCGCAAAATTAACAACCATTAC
GAATGAATCGACCCCAAGAATTCCATTAAAGATTTTCCAGATCCCNTTAC
AAGCATTATTTGATACAGGCGCGTCTAAAAGTATTATACACGAGAGATTA
TTTAATAAGTTGCCCCCTAGAGGTCAAGTGATCTGCAGTCAGCTTGATTT
CGATTTATACGATGTAGGGGAGAAAAAGTTACATACGCTGGGAAAAGTGA
CGTTGCCCGTTCGATACGGAGAGTCAATTTTACGACAAGAATTTATTGTT
ACAAACGGTGTTTCTGAAGACTGTATCCTTGGATGGGACGCAATCCAGAA
ACACGGATTTCGGCTTGATGGAGAAACCAAGAGCATTTATTTAGCGAGAG
ATGAGCAAGGCCCNTCAGCTATCTCTAGGGTACCGGANATGGCAGTTACG
ACGGTNAAAAAGACGACGCTATCTCGTCAGACGTCGCTNGTAATTGCAGG
CCAATTAAAGGGTTCAT
>rnd-1_family-314#Unknown ( RepeatScout Family Size = 37, Final Multiple Alignment Size = 35, Localized to 931 out of 1064 contigs )
GTCTGACGTGACTGATTTAATTGCACGCAACGAGAGACGACAAATACACA
AAAATATTGTTAGTACAATGTAAGAACAAGGGAATATTCTGGCCAGACTG
TGTGGGTGGTACACAGTNATGNNGTTAGGATCCGTCAGCCAGTCACGTCG
GCTGCCCGGATATGAAGTGAACAGTTATNAGAAAGAGAGGAAGGATAGGT
TATGGATTACTTACGGTTCTTGACGCATCGTTTGGGTAGAGTTNCGCGGN
GACGGCTGTGGCACGGCTGACGGCAGCGGGGCTGGCGATGT
>rnd-1_family-333#LTR/Gypsy ( RepeatScout Family Size = 35, Final Multiple Alignment Size = 35, Localized to 931 out of 1064 contigs )
GATTAGGAGCNGTCCTNTCTCAGATGCANGACGGNAAGGACAACCCATCG
CNTATGCNAGCAGACANCTNANCAAAGCCGAANTGAAGTACGCNACCGTA
GAAAAGGAAGCNNCGGCNGTAATNTTTGGGATAAAACGTTTCCGNCACTA
CCTTCGAGACGAACCNTTCGTNATCGTCAGCGACCACAGGCCTCTNCAAT
GGCTGCAAACTCNNAAAGATGANAACGGAAGACTAGGNAGATGGGCGATN
NTGTTAGCTAATCTNAAGTATTCCGTNAAGTACCGNCCNGGTCGNGTNCA
CGAGAACGCCGATTTCCTGTCNAGGATNCCGATCCACTCAGTACAAGCCG
CCCCGAGGGCCGACGACACCATAATCCGCGAACAACAGAAGGAACCCCTC
TGAAGCGACATAACGGACTACCTGGAGAACGGACTCTTAGTGAAGAAAAC
AGCAACCAGATCTGGGCGAAGGAAATCGACTCTATTCNATATCCGACGGC
TTGCTGGTCCGCCACAACGAACCNACNTCGAAGAAGAGGCGACGTTTTGC
GCAAANTCAAGTGGTNGTTCCACTTANCCTAAGAAAGCCNCTGCTACAGG
AGTATCACGACTCCCCNCTCTCCGGCCACNTNGCCGACCAGACGACANTC
CTNCGTTTACGGGACAAA
>rnd-1_family-334#LTR/Gypsy ( RepeatScout Family Size = 34, Final Multiple Alignment Size = 34, Localized to 931 out of 1064 contigs )
CAGGAACCAGCTTCTNGCGGCGTCATCNAAGTACNTNCCGAAATTATTTC
GTTTNTCAGCATCGCCCCATCCGTTGTGGGTAGAAATCGTTTCGNAGCGC
TCCANCCATTGGCGCGCGTCTTCCGTTGG
>rnd-1_family-335#LTR/Gypsy ( RepeatScout Family Size = 34, Final Multiple Alignment Size = 34, Localized to 931 out of 1064 contigs )
AAACCACACAATACCCAACCNTTACCGTAACCAAATCCNAAACGATCCTA
TAACGAACCACCGATACAACTTACGAAGGCGATATCAAGAACCAGATTAC
TAAACCNTTACATTTTTCTTCACAGATGCAGACATTACTCCTCCTTCTTT
GCCTCCTTCATTCACTTAACCCTACTTACCCTATCTACGCGTCCGTCTGC
GATTGTAACAACGTGAAAATACGAGGAATCCTGGACNTCGAATCGCCTTA
CTACTGCGACAACGAAAAACCTGAAACACAACACTTACCAAGGATACCAA
CTGCTTACACGTTGGTGACTAAACAAAAACCAGCAGCCACTTGGAAAGGA
TGGACATGTAGACAGTGGACTAAAACGAAGAAAATAACCGGATCGTTCTG
GATCGGATCCTTCGACACAGTNTACTCACAAGAAACAATATTAATAACCC
CTCTGGAATGCTGGCGGATGGTCAACGATAAAAAATGCGGCGACAATAAC
ATGCAGGTCGGACCGACGGGACTCAGTTTCACAGCCACTCCTACAGGAGA
AGGTAAATGGTACGCCATCAAGGAATACCANACCCTCAACTGTATAGCGG
AACAGATCACGCTACGACAGGAGAAACCAGATCGCCCAATCGAAAGCCCT
TTCGGACTACTAAACACCACNCAACAGGAAGGACAATTCATCCAAAATCA
AAACACGATCGTGTGGGGAGAAAGAACAACNAACAATTCATACACCCAAA
CATTACTAAAAGGAAAAGGATACCTGGAAATTCCTCGAACACCGGAGTCG
GATAACACCAGCCGTCTCTACGACACCA
>rnd-1_family-327#LTR/Pao ( RepeatScout Family Size = 35, Final Multiple Alignment Size = 34, Localized to 931 out of 1064 contigs )
TGGCATTTCTCTCCTCCTCACGGACCNCATTTCGGAGGAGTNTGGGAGAG
NCTCGTGCAATCGCGCAAACGGGCCNTGAAAGTCAGCGTCGGGAATCGTC
CGGTCACCGANGAGGTNCTNNGAACGGTNNTCGCCGAAGTNGCGGCCCTN
TTGAACGCCCGNCCACTGACNCACGTCAGCGTGGACCCNGAAGATCCCGA
NCCGCTNACGCCNAATCACTTTCTNCNTGGAGGAGCCCGTCCNTACGTNC
CGCTAAAGTTGGNAGACGCCGAGAACGTGGACGTCACGGCGAAGCAATTT
CTNCAAAGCCAGGCCATCATNCAACATTTTTGGCGCCGATGGCTNCGNGA
ATACGTNCCACACCTGACGGAAAGAAGAAAATGGNCCGAAAATCGGCCAA
ACGTCACCGTCGGAGATNTGGTGCTTGTNATNGANCCGAATACCCTACGN
GGACAGTGGCCATTAGGNAAAGTGATNGAAGTTNTNCCCAGTGANTCGGA
TAACGTCGTTCGAGTGGTNAAAGTCNAGATCGGCAACCACAAAAACCCCT
GTATTCGTCCAGTGACTAAGCTCTGTGTTATGGCTACGGCCAAAGAGCAG
GACGT
>rnd-1_family-336#DNA/hAT-Ac ( RepeatScout Family Size = 34, Final Multiple Alignment Size = 34, Localized to 931 out of 1064 contigs )
CTGCGTTCTCCCAACCATTAAATTGTTTNAAGAAAAAATGAAAGAATTTT
CAAAAGATTCTTCGATCGTACATTGCGAATCTCTTGTTCTGGCAGTAATA
TCTGGTCTTCACACAAGATTTGGAGAAATGTTCAAGAACGTTCACATGCG
ACTTGCGTCAGTATCTGACCCAAACTTTAAAACTATTTGGGCGGACGAGA
GTGAGAAGGAGCAGCTGATAACTTTGTTGAAATCAACAGTTCGTCGTCAC
AAGGCTTTCAATTTGAATNCTGTCTCTGGGTAATTTGATTTCCTTAGCCT
ACTGATAATTGATTTATATAGCATTATTTTCAATTTGTTGTATTTTTTTA
AAGAAACAATGGTGGTGATGTTTCACCAAAGAAAAAACCAGGTTTCTAGA
TGGATACAAAACAAAACGGGATTCTTTAGAGGCTGATGAAGTGGAGAGCT
ACCTTAACGACGGGAGTACGAAATTAAGTTCATTACAAAGGTTCCCTACG
ATAAAGAAAATCTTCATGTAANTGTCTTTTGCTTTTTTTTATTGTTTACA
AATGTACTAATTTATTTTTTCTTATCAGGGAATATAACAGCGCNTTGCCA
TCGTCGGCTGCATGCGAGCGNNTNTTCAGCACTGCCGGCTTGATTTTCGC
AGCAAAAAGAANTCGATTATCGGATCTNAACTTCGAAATACTNGTTTTTT
TNAAACTAAACGGGGNATGCTGCCGTTGTTGGATCGATAGTCCCGCAAAA
ACATCGAAAAAATAGTTCACTGCAATTCACTGGATTTTATTTAAACATTC
CAACTTTGAAGGACAGTAATACAGAAATAAACTGAAATTTTCAAAATGTC
GTGATCGAAAAGTGATCGAATCGAGCGATCGATCGATCACTTCTATTTCA
GTGANCGATGAGCGAGCGATTGATCACTTTTCGGGAATGATCAATGAACG
AGCGATTGATCNCTTTTTGGTGATCGAACGACAAGTCTGGTCTT
>rnd-1_family-337#LTR/Gypsy ( RepeatScout Family Size = 34, Final Multiple Alignment Size = 34, Localized to 931 out of 1064 contigs )
ATATAATCAACTTCTAGAACAGGCTCGGGCGATTACGGACCTTGAAAAAA
CAACAGATAGGGTAGAAAACACAGGAGATATCTCTATAGATTTCCAAAAC
CCAGAACTAATAAATGAAGAGAACCAAGATCGGGCATGGTTTTATCAGCA
ATACGGAAATACGAGAATAACGGAAATTCCTGTTGACGATCTTATTTTTG
AATTGCAGTATTTGCTTCGAAATGAAAAAAAAATAGAGTTAACAAACAAA
GAAGTAGGAACAGCCTTAAGAGCATTACTCTTAACCGAGCCCACAATTTT
GACACCAATTGAACTCTTTAAGCACTGTGGTCTAAGGTCATACTACGAAA
GTACCGATTCAGAGTATGAATCAGTGCACTCGGGAGAACAACAAAGTAGG
TCAGAATCAGACTTAGTGCCCCAATCTTTAGTAACACTCGAAACTGAGGA
GGAAACTTCTAAAAACAGCGTACCCATCAAAATTGTAAGAGCGGAAATCC
ACACGCAAGNTGATCAGATTCCTTTAGATTGTCCTAAATCGACCCCTAGT
ACCACAACAATCACTTGTCCGGCGGTTAATCATTCACAGTCAAGTATGAA
TACTCAAACTCCTCAATCACAGTTAGCGTCCACTCCGTGTAACTATTTAC
CNTATCAAGGACTACAAGGTCGGAAAGTCTCCTTTACTCCAGCGTCGATC
GTTGACCAGTNAAACAAAATCACGCAAAACAAACCGTCAGAAGAAACAAA
CCAAGACATGCCCATTAAAATATACGTAAAAGAATTGAGCCGTTTGATGG
AATCCGGAATGGATTATGAGGATGCTTCTAAAGCAGCTGATTGTATTGTG
CAACACGTTCTAACGAATACTAAACGTTGCATTAATTCCTCTCAGAAAAC
GAAGCATAATGGACAGCCTGTTTTTACAACTAGCTCTCAGCCTTCATATC
TTACCTCAACCCCTTTACATACACAACCACTTGCGTTAAGTGGACAAAGT
GTAAAAATCCCAAGCATGTACAATAAGCAAAGTAATAACGGAACAACTCC
AAAGTACTCAGTTACCAGCTCAATTCCTAAAATGAATCCCTTAGTAATGT
GTCCGTCAAAAGTAAACAGTATAGGAAACACAAACAATTTTATTTCTAAC
GCCATCGATAAAANTAAAAGGGTACAACAGGGNCAGGCAATGCANGTTAT
TTAGTNACGTCGGAATTTGCGTAGACCGTGAGAGNTCCGGTCGCTTTGAC
GACTGGCCCGCNCATCTNGAATCCGCGCTGGATTTGGGCGACTTCGAGGA
GGCGCGNAAANTCCGCCTCACTGCGCTCNAAGCTGTATGGNGAAGCCGCN
GAGGAGTTCGACAACTTCAAATTNGANAACCCCATNCGAGCGCAGGAGTA
TTCAGCTGTNAAAGAANGATTANTTAAGCTATTCCACTCTACCGAGACAA
GGTCTCAGCGGAGCGTNGAATTCNACAACATGAAGAGGGAACCGGAAGAA
AACATGCGTCGTTATGCTAACCGCATCCGGAAGGCATTCCACTTAGCGTA
CCCCATGGAAGGCGCGNTAGATGCAGCAACCGCCGCGTCCAGGGAACAAA
TGATGATGGACAGGTTTNTGGAAGGGCTGCCCTTCGACGTGCAAACCCGN
CTGAAGCATAAANAGTTCGCAACTTTCGAAACGCTNATCGANAAAGCCGA
ACTGACCGCAATGGCNGTNGAAGAAGCCCAAGTTAGATCCAGACTAAATG
CTTTTCAGGCCAAATACGTCGAACCTAATAGAGAATTGANTAAAGTAAAG
GAGGCTTTAGATCGCCTTAGTACNCAGGTGGAATCAAACACTCACCAAAA
ACATTTAGAAGAAAACATGGAGAAAATGCAAAGGCAATTATCCACCAGAA
GAAACGTGAGTTTTTCACAGCGCTCACCACAGTCAAACCCTCCAATCAAT
AAAACAGGGGATTTATATTTTTGTGATTTTCACAACGATTGGGGCTATCA
CTCAATAAGCAATTGTAAAGCAAGGGAGAGTCAAGCTAATGATAAATGTT
TTCGTTGTAAAGAAATTGGACACCGAGCAAACTTTTGCCCCCAGATAAAA
AATTTGAAACCCAGTCCTCCAGAGGGTTATGACGGAAATGGAAAAAAA
>rnd-1_family-338#Unknown ( RepeatScout Family Size = 34, Final Multiple Alignment Size = 34, Localized to 931 out of 1064 contigs )
CATGCGGAGACCTGATGCACTACAATGCAAAAGGGTATCCTTTCCCAGTC
AAAATCCGCTTGGTGCAGCACTTTCGGAGGGAGCGAGGTTCGCGAAAAGT
GACGTGGGGCGTGGCTTATTTACAGGCGTTTANCATGGAGTACTCAAACC
ATGTAATCTATGA
>rnd-1_family-339#Unknown ( RepeatScout Family Size = 34, Final Multiple Alignment Size = 34, Localized to 931 out of 1064 contigs )
TGTAACAGAATTCCCATTCTGCAAGCATGGCTTCTTCACTTTATCTCCCC
CACATCCCTCGTCACACAGCCTCCACTTGAACCCACCATAAGACTGCAAG
CAGCAACAGAATAGACCTNTTTCCCATCGACTCCCCAAAAGACACCTGCG
CCGCCCGAAGACATATTCTTACATCAGCCGACTAACACGGGAGCACCCTC
GTCTAGCCGGAAACTTCCAGAACATCTTCCTACCTGTTCCCACGCCTAGA
ATATTCNTGCACCTGCACCGCACGCGCCAGAACATTCAACCCTTTTTAGA
TTAAGATCACAATGCATAAATAACCGTAGATATAGAAATATTTTTACTAA
TTATTCACTTAAACCCTAGTTAAGTGACCTGTCCGAACTGTCACCACAGT
TCGGGGGTGGCTTTAACACAGGACTATTAAATACTAATTTATACCTCAAA
CTCACGCTTTCTCCCGTAAATCTCACGACTTNAAACTATAATTCTTCCCA
CCCCTCCGTGACTCATCCTAGCGGATGGGTACCCTTTAACCTCCCTAAAA
TTCGACTTAAGTGAGTTGACAGAACTGTCAACTCGAGTCGGGGGTGGCTT
TTGCACGGAGCCTTCTTTCCCTATTGTTTTCCTTATTCGGGTCACGGCCG
CATCTTTTCCATATAAAA
>rnd-1_family-340#Unknown ( RepeatScout Family Size = 34, Final Multiple Alignment Size = 34, Localized to 931 out of 1064 contigs )
TGTAAGGATCCGCCGACCAAATCAAAATTCAAACGGTAAAATTTAACGCG
TTGCTTTTATTGCCCTGTTTTGACCCCAAAATTTGTTGCCCCGAATGACC
CACTTTCTACTTTTATTACTCTAACGGTAAAGCCAGCCTTCTTCCGCCGA
CCTTATATTTTTGAACACGCCTGACCTCGTTTGACTTTAAATTCGACTCT
CTGTTTCGCCGTATAAAAGACGGACAAACTTCACCAGCAGGGGGCGAGTC
GCCAGTCGACCAGCGAGGCAGTCAGTGAGTCAGTCTTCTCCTTCCTCCCT
CCGTCTGTTACCTTTTCCCTTTTGTTTTTGCCGCTGTGTTTTGTAATGTA
ATTGGTGTCAAATTTAAATAAACATC
>rnd-1_family-341#Unknown ( RepeatScout Family Size = 34, Final Multiple Alignment Size = 34, Localized to 931 out of 1064 contigs )
ACACACACACACACACACGTACACACAGACATACAAAACAAAAAATTAAA
TTACATTTATCCCTAACGACTTCTGTCGTTAACAGCGGGGCCTGTTACTG
ATTACAGAGAGACACAATTATACATCAGTAACATCAGATTCTA
>rnd-1_family-344#Unknown ( RepeatScout Family Size = 34, Final Multiple Alignment Size = 34, Localized to 931 out of 1064 contigs )
TAGGGGAGAGTGGGGCTAGTTGGCAGGAGGGCAAGTNNGCAATTCCTAAT
TTAGAAGAATTGTGTGAAAGAGGTTTTATTGAAATAATTCGTGGTCAAAG
ATGTTTATCGTGCGCACATTTGTGCAAAGTTTTATAGCTTTATCGCAAAT
AGTTTAGGAAATAGAAAATAACGAAATTTTTTGCGTCAAATCCACAATAG
TTGCGTGCTTGGTATTCATCAATTNTATCTTTNCTTGGTATGCATATAAT
TTTT
>rnd-1_family-345#Unknown ( RepeatScout Family Size = 34, Final Multiple Alignment Size = 34, Localized to 931 out of 1064 contigs )
TACATTTATACAGAAGATGGACATACTTACCGGTGTCAGTTAATTCACCA
ACTAAGATTCCCACTGAACTGAACTTCTCCATGTCCATGCTACAACTACA
TTTATACAGAAGATCAACATACTTACCGGTCTCAGTTAATTCGCCAACTA
AAGATTCTCACTGAACTGCTCAGCTGCTAAANTTCCAATCGAAGCGACTG
AACAACGGCGATGTTTCCCGGTTNCCCCTTTTGATGTAGCTGGACGACCA
TGATCGAAACAATGGAGCNCACAGTCCGTTGCCAGGCGACGCACGAAGCC
CCGCCTTGAAAAACAACTTCGCGGCCTGATTTTTCCCTATCTTCGTGACC
GACGCGA
>rnd-1_family-346#Unknown ( RepeatScout Family Size = 33, Final Multiple Alignment Size = 33, Localized to 931 out of 1064 contigs )
CATGCTATTCTATTGCTCGTTGAGAGGTATTAGACTTANATTTTGGCAAT
CAGAATCCAATTGGCATGATTCTGCTTTTCAGAAGTAGCTCGTGAAACCT
AAATTGCAAAGGATGCTGACCGCGAAGAAAGGTTACAAATGACACAAACC
GTATGGGTTGGAATACCATCATCTCATTCTGCTACTCTTTGCCCATTCAT
CATNTCNTGTNAGTTTCGATCTGAAAAGTGCACCATATATTGTGTTGCCA
ACGGTTAACAANCACCATTTCAGCAGTCTTCTCGTCATTTCTACTGAGCC
TATCAAGTGGCAGGATTTTGNGTTGCGGGGTGNGGTATTAGACTTATATT
TTGGCAATCAGNATCAAATTGGCATGTTCGTGCTTTTATTTCTAGCTCGT
GTATCAAAAAT
>rnd-1_family-347#Unknown ( RepeatScout Family Size = 33, Final Multiple Alignment Size = 33, Localized to 931 out of 1064 contigs )
TATTTTATTCGGAATCAGCNTTCAANTTTGGTTGTAACAGGTTAAGTTTC
ATCGAATTCCAAGTCAAAATT
>rnd-1_family-348#Unknown ( RepeatScout Family Size = 33, Final Multiple Alignment Size = 33, Localized to 931 out of 1064 contigs )
CAGTGTTAGGATTTTTCAAGGCGAGGAACACNCCGAATGGAAAATCANTT
GAACCTGAGTCTTCGTCACCTATNCAACGAGATCAAGAACGATCANGAGA
AGATTTTCCAGACCNAGACGAGCAAGCTNCCGTCCCTAATACTNGCGATC
AGGAGCCTGAAGGAGAGAGAAGCGGATTTCCAGTCGAACGATCCGAAGAT
CCGGGCCCAGCTAATCTGGTTGATACAGGACATCCGACTGACGAACCTTT
ATCAAGACGACCCGAATCCGGCGACGGNGTGGAAGGAACCAACGACCCTN
CTGAAATACTTGACGTCGATCCTAGAGGTGAAACTCACCGTACGGGCGAA
GAAGACGAAGAAAACGGAACAGCAGGCGTCCGAACTGACGGCAATTTTCA
CGNCGTATGCGAGACAGTTTCTGACCTTCCTGCTCGGACAGATTTACAAC
ATCACCGACTTAAGGAAACTCACGCAACCGAAAAACAAGAACTTTTGTGC
GATACTTCCGAATGCGCGGATCGCGGGAAGCGACGTAAGACAACTTACCT
CCCACCTNATTTCGGAAGTGAAAGAGTTGTCCNTCCATTTGGAGACGTCT
ATTGCTGACCCACCAACAAACGTTTCTGGCGGANATTCGCAACCTCGTCC
TATACCTACGGGANCTGCGGTTACTNACGCCACTGGAACCACTGACCCCG
GAGATAAANTCACTTCTGAGAAAACTGGACAACTTCCCGGGAGTCANCAG
ACCGAACAACGTGCAGNTNGCGGAGGAGATCAAACAAACGCTCATCCAAA
CCAAAACAAACTTGAGAC
>rnd-1_family-349#Unknown ( RepeatScout Family Size = 33, Final Multiple Alignment Size = 33, Localized to 931 out of 1064 contigs )
GAGTAGTACTTNGGAGCCTCGGTGTAGTAGCTNGGAGCAGCATATGTTGT
TGTGTAGTA
>rnd-1_family-350#Unknown ( RepeatScout Family Size = 33, Final Multiple Alignment Size = 33, Localized to 931 out of 1064 contigs )
CGCGCCAGAACATTCAACCCTTTTTAGATTAAGATCACAATGCATAAATA
ACCGTAGATATAGAAATATTTTTACTAATTATTCACTTAAACCCTAGTTA
AGTGACCTGTCCGAACTGTCACCACAGTTCGGGGGTGGCTTTAACACAGG
ACTATTAAATACTAATTTATACCTCAAACTCACGCTTTCTCCCGTAAATC
TCACGACTTNAAACTATAATTCTTCCCACCCCTCCGTGACTCATCCTAGC
GGATGGGTACCCTTTAACCTCCCTAAAATTCGACTTAAGTGAGTTGACAG
AACTGTCAACTCGAGTCGGGGGTGGCTTTTGCACGGAGCCTTCTTTCCCT
ATTGTTTTCCTTATTCGGGTCACGGCCGCATCTTTTCCATATAAAAGGCC
GTGACTTTCCTCTCA
>rnd-1_family-351#LTR/Gypsy ( RepeatScout Family Size = 33, Final Multiple Alignment Size = 33, Localized to 931 out of 1064 contigs )
AAATAGCAAGCGNAACGAANTAAATCACCAATTAGTTTTGCCCTTGTCGC
TCCGCCATCTNGTGCTAAAAGAATTACATGACGCACCGATGGGAGGACAT
TTAGCTTTTTATAAAACTTACTTGAAAGTNAAAAATCATTATTATTGGCC
NACNATGAGGGANGATATTAAAGAATATTGCCAGGCTTGTGAAACTTGCA
TNGCCAACACTTCTTCAACATATAGAGCACTTTTGCACCCNCACGAANTC
GCNAAAGCCCCNTTCCAAGTAATNGGAATGGATTTTTTAGGCCCTATCAC
TCCNGTTTCCCCNAACGGAAACAGTTATATAT
>rnd-1_family-352#Unknown ( RepeatScout Family Size = 33, Final Multiple Alignment Size = 33, Localized to 931 out of 1064 contigs )
AACAAAGGTAGTCATTTTGAATTTCGTCTGCTATGTTTTTGTTCGGTGAC
GAAGTTCAAAATTGGCTACCTCTGCTTCCCCCTATTCCCTTCCTTCAAAT
TCCAGACCGANCAGCCGCAACGCCATCTACGGAGCTTAACATGCGTAGCT
CAAGTTGTTTTGCAGGCGTTACT
>rnd-1_family-342#LTR/Pao ( RepeatScout Family Size = 34, Final Multiple Alignment Size = 33, Localized to 931 out of 1064 contigs )
AAGAAATCGAATGGCATTTCTCNCCNCCGTCGGCNCCGCATTTCGGAGGN
GTNTGGGAGAGNCTCGTNNAATCNGCAAAGGCGGCNCTGGAAGCCATCGT
GGAATCGCGTCCGCTTACCGAAGAGCTNTTACGCGGTTNCGTGATTCAGG
CCGAAGCCCTGTTGAACGCNCGNCCACTGACNCACGTCAGCGTGGACCCN
CGAGATCCCGANCCGCTNACNCCNAATCATTTTTTGTTCTTCAGGTCCAG
AGCTCGCCTAACACCGAAGACGACGTCATCGAGGACGAGAAATTGTATTC
TCGAAAACACTGGGAAGCCATGCAAGTCATGACGACACACTTTTGGCGCC
GATGGCTNCGNGAATATCTCCCCACNCTCACTGANCGNCGAAAATGGCTC
TCGGATAAGAAGAATTTGGCTGTGGACGATATCGTGCTTGTNGTCGCNCC
GAACTCNCCTAGAGGACATTGGCCTATTGGTCGAGTAACTCGGATCATCC
CCAGTCCAGATGGAATCGTCCGNTCGGTGTTCGTCAAGACCTCTACTGGA
GAATACCACCGCCCG
>rnd-1_family-353#Unknown ( RepeatScout Family Size = 33, Final Multiple Alignment Size = 33, Localized to 931 out of 1064 contigs )
AATACAAGGCTAGCGATACTGAGGCATTGGGTTCAAACCTGATCGAAGNA
TNTTTTTCAACGTTTTTATTTGTTGGGAAAACCTTGCTTAAATGTTTTTT
GACGGGATTTTAGAAATCGGTTGCACAACAGACCTATATTTTTTGAATTC
TAATGTTTCTTATTGTAATTTGAATTGGTAATTAATTTAATTTAAAAAGA
ATTAGTAATTGCGGTGGCAACCCTGATATCAATAGTAAACAAATTTGCTA
TCCAGCCAAATATAGTGTTGCAGACGACGATAATTTTAGATTTTCGTCTG
CAATTTGTATCGATACTAACCAACAACAGTGAATTCTTTTCAACTTACGT
AATAATTACTAACTTGAATGGCGCAGTGGTATAAGACGATGCTCATGACA
ATAAGGATCCGTGTTCGATCCAGATAACCAACATATTTTTTTT
>rnd-1_family-354#Unknown ( RepeatScout Family Size = 33, Final Multiple Alignment Size = 33, Localized to 931 out of 1064 contigs )
CCAACGAGGAANCCGTAGCCAGATCNCTTAATTTTGATAANTCGCCTACT
GNANCCCAGTTTGCNCCTCATACGTCTTCAGAGTGTACGACTCCCGAAAC
TATTNCCGAANCNGCTAGTAAATCCGTTTCCCCCGTTGTAATTCCACAAG
TTGGTAAAGATAACTCNCAGTTACGAAAGCTTAGATCGAACGCTGCGTAC
GAGGCCGTAGCAGGGCTCGATACGACATCCACTCGGAAAACGAGAAATAG
CGTAGCATCNGGAGCTGCTTCAGGAAAGCGCTCGCCCTCCATTTTTGCTA
GGATCGCTGCNCGTATTTCGCCAGCTAAGTCTCCCCCCCCAAAGTTTCGC
CTAAATCTAGTTCAGTAGCGGGGGCAGTGTTAGGATTTTTCAAGGCGAGG
AACACNCCGAATGGAAAATCANTTGAACCTGAGTCTTCGTCACCTATNCA
ACGAGATCAAGAACGATCACGAGAAGATTTTCCAGACCNAGACGAGCAAG
CTNCCGTCCCTAATACTNGCGATCAGGAGCCTGAAGGAGAGAGAAGCGGA
TTTCCAGTCGAACGATCCGAAGATCCGGGCCCAGCTAATCTGGTTGATAC
AGGACATCCGACTGACGAACCTTTATCAAGACGACCCGAATCCAGACGAC
GGNGTGGAAGGAACCAACGATCCTNCTGAAATACTTGACGTCGATCCTAN
AGGTGAAACTTCACG
>rnd-1_family-355#Unknown ( RepeatScout Family Size = 33, Final Multiple Alignment Size = 33, Localized to 931 out of 1064 contigs )
TAAAATGTCGTAATACTANTAAAGTAAATACTAGAATCACTTTATCAACT
TAATAACCAATTGAATAAACAGAATACTAAACATATAATAATAAATTTAC
ATCCAACAACTAGATTTGAACCATAGNCCTTATTCTTAGCAATCCAGTGC
TATACCACTGAGCTANCAGAGTAATGATTCCATACAAATATTTTGCAATA
TNTATANACGNATTTAATACATATTACCATTTAATGACGGCAACATTGCN
TTNCTACGTTTGGCAACATTGGAATTTAGCAGAACATTTATTCAGTTTAC
AAGTAGATACAGATCAGTTCAGTATACTTGCGTCTCTGAATTCAGTAAAA
GTAAAGTAACAATAAAGTNACTTTGGTCGGGTAAAATAGACTTTATCC
>rnd-1_family-356#LTR/Gypsy ( RepeatScout Family Size = 33, Final Multiple Alignment Size = 33, Localized to 931 out of 1064 contigs )
GTTAGTTGTTTTTAGATTCAGCTTCCGTTGAGCATCTGCAAAGGTCTTCC
CATACCATTCCATAACCCACAACGTAAGTGCACGTCGTGTGTTTTCCTGT
GCATTTGCGAGCTTGATCCGATTCCCAGTTTTCTTCCATAATAGGGTAAA
TACTNCGTTGTTTCGGTGCGCTTGGTTGAGCTGGGCGTGATTGTGAGGGT
CTTTCCATGGTAAGAGGTGTAGGAGCCGTCATCCTAGTGAATGGTTGTTC
TATTATTTCTTCTGGTGGTTGAATGTTTGAATTTGCGATCATTGAAGTTA
ATTCGTGTGCTTCTTCCATATTGATTCCGTATCTTCTTAATCTTCTAGTT
TGGCGAATTTTTTCCATGATTCTTGTGAAAGGGTCGCAAATGATGAATAT
GCGTAGGCATACGATGAATACAATGAATCCGATAATAGATAGGATAAGAA
TTTTCAATGTGTCGAACCATGAAAACATGGTACCTATCTGATTATCCTGT
TTTTCTGACATCACTATGTCAGAAACTGATTTTGAATCTGATTCTTGCAT
TAGGCCTACTAAATCGTTTAGGATATTCAATTGCTCCATTTCCATTGTTT
CGTGCGCTGGATGGCTCTTCAAACTGTAATCGAAGTCGTTCAAGTGTAAC
TCTTCGAACTCCGTGATAAGGTCCAAGTTCGGCATGTGGATGTTTGCTTT
TTGTTTTACCCANTCTCCGTCTGTTGAATTATGTTCCCAGGTGTGATGGA
ATCCATTTAAATTTACCAAATGAGTTTTCCAAAAACAATCGGAATACGGA
TGTATAGACCATCCATCTACTCCAATTGTGCAGTTTTTATCTTCGTAGGT
AAAGAATGGTTGAAATCCACATTTGGATTCTTTTGCGGAGATAAAAATCC
GTTTTGTTTCGCATTGTTGAAGTGTCATCGCTTGTCCGAAGCCTTGCAGT
CTCGTACAAATGGGTAACCCAAGCGCTGAAGCAGCAAGAATGCCGTTACT
TTGAGCCAGAATCACGGCTTGAGTTCTCTTTATCGTCGAAAGTTGGCAAT
ATACGTCGCGGATTTCTTTNGCAAGTTTGTTTTCGTGTTCCGTTTCTATA
CTTATTTTATATTGCTCGTGCATTTTTGAAATTTCGAATTTGATTTTGTC
ATTGAATTCATCTATATTTTCGGGTAGGCCGCTTTCTGTTTCTCCTTTTA
TTGGTACCTCCGGTATCTGTTCTAGTGTTAAAGATGCTGCCTCGGGTATT
TCTTGCTGAGCTGTTTGTTCAGTGTCATCAATAATTT
>rnd-1_family-358#Unknown ( RepeatScout Family Size = 33, Final Multiple Alignment Size = 33, Localized to 931 out of 1064 contigs )
ATGTTTGACTTTAAATTACCTGCGATTCCTGTTAAAATTTTCTTTTTTTA
TTTATTGAAATATTAACATTTCGCGCTTTCGCCAGCCATCCAGCAGCCTT
CTGTTTCGCAACGTTGTTTCGCACTTTAGCATGGGAATGAAACGCCATTC
AGCGGCTAAACCGCGAAACAAACCATCTTGNTTCGCACGGCGTTTCGCGT
TTTAGTCGCTGTTCGTTTCGCGTTTCGCTTTCGCGTTTTAGGGACGCCC
>rnd-1_family-360#Unknown ( RepeatScout Family Size = 32, Final Multiple Alignment Size = 32, Localized to 931 out of 1064 contigs )
TAAAGGAAACGAAACATGGATCAATATATAAACGNTTGCCTATCAATNTG
TATTCAATAAAATCGTGCAATCCTTCCTTACCTCTCGTTCTGGGGAACTG
ATGGTATTCATTGTATTCAGCTAATGGTTTGACATGACATAGTCCGTTGC
ATCCTGCTCACCAGATCTCCTTGGATTTTAACATTCATCTTGCATGGAAA
TCGTCNAGTCGGCATTTGGTCATTACTTTCCTCTTTAATACATTCTGTTG
ATGGATGCGTTGCTGGATGGTAAGTTGCCGGACGAGGCGGAATACCTCGT
GCGTTTGATCTGTTTGGATGCGGATGACTTGCTAATGCATNAAATTTCCG
TTCTTTATGTCAAGGAAAAGAATACCCTCTTCCGATTTGCCTTT
>rnd-1_family-361#Unknown ( RepeatScout Family Size = 32, Final Multiple Alignment Size = 32, Localized to 931 out of 1064 contigs )
AATAAGAAATGAAAGAGTTACACTTTACCNAACGTCTACGCGTCTAGCGG
AAGAAGAGCGACNAATGAGGGAGAAAATAGTGGGTTTTATACTAGCTTTG
AAANTACGCCCTTTCCCTAAGGTTACCCGACTTTACTGTACTTTCTNANG
CTATTCTGGAATTTCTACTTATTAAGGAGTAATGCCCGATGACATCACAG
AAAGTTTTAACATTCGTAACTACAGCGTCGACTGTAGCGTCTCTAGGAAG
AGATAAGCACATCTGCTGTTGTCCCCCCGCGACA
>rnd-1_family-326#LTR/DIRS ( RepeatScout Family Size = 35, Final Multiple Alignment Size = 32, Localized to 931 out of 1064 contigs )
GGCTACGCGTTTCCCCCCTTCGCCCTGATCCCNAGATGCCTNGCGAAGAT
CNGGAGGGAGAAGGCGGANNTNGTTCTGGTTTGCCCAGTCTGGCCGGNCC
AGCCNTGGTTTCCGGTNCTNCTGGA
>rnd-1_family-362#Unknown ( RepeatScout Family Size = 32, Final Multiple Alignment Size = 32, Localized to 931 out of 1064 contigs )
GAGCTTCGGTGTAGTAGCTTGGNGCAGCGTANGTTGTNGTGTAGTACTCN
GGCGCCTTCGTNGTGTAGTATTTGGGAGCCTCGGTGTAGTAGCTTGGAGC
AG
>rnd-1_family-364#LTR/Copia ( RepeatScout Family Size = 32, Final Multiple Alignment Size = 32, Localized to 931 out of 1064 contigs )
CAAGTACAGTCATCAATGATGGACATCACGATTGGGGAGTCAAGAAAGCG
GCTAGNTAAATNTCGAGGAGTTTATCACTTATTCATTAATTGTATGTANC
GTCCATGTACACAAATACAGACCTCTGTGTGAGGAATCAGAAACCCCAAG
TAATATTGTCATATTCACTCTAACAGGTTATGGGCCCAGCGCCAGCCTTA
CCGAAAGGACAATTACCACGGATGGCTCAAAACTTCTCACTNGACGCCAT
NAGGCACATAAGAAAATTCGATGGAACACTNTTCCAAAATTGGAAACACN
NCATGGAAATGNTGTTCGANCTCAAAGACGTNAAAGAGATTGTCGAGGTA
AGCCCAACTACCACTAAGTCAAAAGCCAAATATTGTTAGTCTCGGACTTA
ACCATTCTTCATATCATCCCACAGGGAGAAGAATTATGTCCTCAGCCAAC
CTACGATGAAGTTGAAGGTGAAAGAGTGTGTACCAACGGNGACGAGATTT
ATACATGGCGNAAGAAAGATTGCTACGCCAGATTNCTAATNTTCAACAGC
ACGGATGAGGTACGACAAAGAGCGCTGNTCAACTGCAGAACNNCCCACGA
GATGTGGACTAGACTGNCNACCCAATACCTACAGAGNGCTGCGGANAACA
AGCACCTNTTACACAGAGANTTCNTGAATCTCAGTTATATCGACGGAGAC
GACATCATGANNCACGTCACGGCNCTNGAANCNATGGCCGCNCAACTCAA
TGACNTTGGAGTCANCGTNACCGATCACGACGTCATGACNAAAATCGTNT
GTACGCTTCCANCGCGTTTCGACAACTTTGTATCCGCNTGGGACGGAATG
TACCGGANAACGAGAAAACACTNGACGCCCTTCGAGCACGNCTGGTTTCG
GAAGAAAGGAAATATANTCTTCGAAAAGCACAAGCCGTGGGATCAAACAT
AGAA
>rnd-1_family-366#Unknown ( RepeatScout Family Size = 32, Final Multiple Alignment Size = 32, Localized to 931 out of 1064 contigs )
TAGCTTGACGCCACTATTCTCGCTCTCCATCAAGCATGCGGATGATGGAG
GTATTTTCAATCTACTGGCCGCCATCATGATCGGCTGGTCTACGTTTTGG
AGTTGATCAGACTCCCTCACTCGATAGACGCGCCGCTCACGACCGTCGAT
CATGAACTTATGTTCGTAAAGNGCGTCTAAACCTAGNACGCANTCTTCCA
TAATNCCCTGAACGACGATGAACTCCTGCCTAAGGGTTCGCGGGGCCTCT
CTTCCTCGACGAGAACGTTAACTTCTACGGTTCCCTGGCAGATCAGGGGC
CTGTCGCTGATATCGAAGAGGTCTACGGCTACCTCTCTTGAATATTGTAG
GTTTTCTTCCTGTTGTCGTAGCTTGTCGAAAAGCGTGCTACTGATTAGGC
TTCTTCCTGCTCCGCTATCTACTAGGGCGTTNAAGGAACAATTCCCTATT
TNTAACCTTATTCTCGGGGCGGTGGGGCTTTTGGATACGGACTGGACAAA
TTGTCGGGGCTTAGGGTATCCACCGAGTGGCCCAACATACGGTTCGGTGG
CTTTTAGTTTTCCGCCTGAGACCGCAGAATGCCTGCTCGTGCTTGGGGCG
CTTCGTGGTGACTTTCGGAGGGTGGCGGGGGTCTCGGGTTTTTTATGGTG
GGGCAGAAATTGTGGCGATGCCCCACTTCTCGGCAGGTGGTGCATGTGTC
GTTCCTTTGTTGATACTTCGTGAAACAATTTTCTGCTGTGTGGAACCCGT
AGGTGTTGTGGAAGTCGCAAAACACGGAGGCT
>rnd-1_family-367#Unknown ( RepeatScout Family Size = 32, Final Multiple Alignment Size = 32, Localized to 931 out of 1064 contigs )
TCAAAGTAAAACCCAGCTATCTTTGAACATGGTGTCNCTTGCATGCTAGC
TTATGGGGAAATGGGTGCTTTTATTTCTTTAATTGTATACGAACGGCTTG
AACCATTTGCATGCCGTTTGTTGGCATCGATGCGGATTTCATTCCTCTGT
AGATGCTAGAAATCCCCTGGTACTAACTTATGANATGAATTCCCTGAATT
AATTTTTTGTCGACGCACGTGTAATTTTAAGCGAATCGGCGCGGTGTCCC
CCCTCTGGCATACTCCCAGTACCACCCTCTGAACCTTTGTTCAGCGCGCG
CTTGTAAGTACAAAGTCAGAGGGTGGTACTGGGAGTATGCCAGAGGGGGG
ACACCGCGCCGATTCGCTTAAAATTACACATGTGTCGACAAAAAATTAAT
TCAGGGAATTCATTTCATAAGTTAGTACCAGGGGATTTCTAGCATCTACA
GAGGAATGAAATCCGCATCAATGCCAACAAACGGCATGCAAATGGTTCAA
GCCGTTTGTGTACAATTAAAGAAATAAAAACACCCTTTCTCCATAAGCTA
ACATGTAAGAAACACCATGTTCAAAGATAGCTGGGTTTTACTTTGACGGA
AAAACCAGCAATCAGAAAAATTTTTCAATCTCGCCGCTAAATAGAAAATT
TTCTTAGCTATNAAGCGATATAAATGTATAAGANATAGCTTATACGTTAG
ACCAGAATAAGCGGGTCGGAGTCGTGCGCGTTTAACACGGGCGCTTATGG
TAAAACGCGCAAGCGTTCAAAGTGAATGACGGTTACTGTATAT
>rnd-1_family-357#Unknown ( RepeatScout Family Size = 33, Final Multiple Alignment Size = 32, Localized to 931 out of 1064 contigs )
TTTTANTCGAAAATTTATTCGTTATTCGTTATTCGAATATTATTCGTATT
CGCGAATAAAACGTCCTTTTTATTCGTTATTCGTTATTCGTATTCGTTTG
TACTGCTTATTCGTATTCGTTTACAAAACGAATCAAGTTTTTCCTTATTC
GACAGAACACTG
>rnd-1_family-368#rRNA ( RepeatScout Family Size = 32, Final Multiple Alignment Size = 32, Localized to 931 out of 1064 contigs )
ACCAGCAGTGACTTTACCGAGGAATGTGAATTTCTATCTCATAGAATAAT
GGTGGCTCATCGAACACGATGGTTACCAGTCCAATATCCTTAATTATAGA
AATNAATCGTCCTTGTGTAGGTTTCAATGTTGGAAAACCATTCCGTGAGT
GTATTCAATTCAGTCTCGTATTAAAACGTCAACGGCCATACCACGCAGAA
AAAACCCGGTCTCGTCAGCTCCCAGAAGTTAAGCTGCGTCGGGTCCCGTT
AGTACCTAGAAGGGTGACCGCTTGGGAATACGGGATGCTGTTGGCATCAA
ACCTTTTATAGCCAGCAAGAGTTTCGTAAATGAATCAAAGTTTTAGTTAA
AACCATCTCGTGGTGAATTTTGACGCTCTATTAAACGCCATCTAGTGGTA
AATTTT
>rnd-1_family-359#Unknown ( RepeatScout Family Size = 33, Final Multiple Alignment Size = 32, Localized to 931 out of 1064 contigs )
TGCGTTCCCTCCCTTTTGAACTGNCTGTTTCCCCCGCGTCCCGCTCTCGC
TNCCACGAGCCGCNTCGTATCGTTTTACCGNCGTGCGCTCCCGTANCGCT
CGCGCTACANCGGTAAGCTTCCAAATTGCCCTTATTCTGTTTGTCATTAT
GGTTTGGCTCGTTATTCCNTTTCTTGTCNTGTTGTATGTCCTTTCCCGTG
TAATTCTTATGGCCTTAGTCNAGTAAATACACGTCAATCATTGTGGGTA
>rnd-1_family-369#Unknown ( RepeatScout Family Size = 32, Final Multiple Alignment Size = 32, Localized to 931 out of 1064 contigs )
ACTACCCAGGGAAAGNTGGTAACCGTGATCGCTCACGCGGGAGTAGAAAT
TCACGAAGAGGGATTTTTGCGTGTTCTCAAGCCAGAAGACCTTTGAGCCC
ANTAACACTGTTCCANAACGCACTCACGCTGAGTCACGCCGACTCACGCC
GACTCCCGAAACCCAAAATTGTNAGAAAAGACCGTCTCNCCCGTTTAGCG
TTCCGCTCGTTCGTGCATAACATCCNTGTAAAATAGTGATGGTTAAGGAC
GAGAGCAGCGCGGGAAAGAAGATTCCGCTCCTTAAGCGTTGGGGGAGGTC
CTTCCGTCAATCCTTTCCGTCNTTCAGGACGGGCCCAGGACCAAACCAAG
CCGCAGCAAACCAAAAATACATCGACGAACAATTAGAGAAGTTTGTAGAC
AGCTGCAAGGGTAGCCAAGGGTCAGGAGAAGGATATTTCACNCCACAGGA
AGTACGNGAACACGCAAACGAAGACGAGTGGGCACACCTGG
>rnd-1_family-370#LTR/Gypsy ( RepeatScout Family Size = 31, Final Multiple Alignment Size = 31, Localized to 931 out of 1064 contigs )
ATATTATGATGTCTATTCTACTCTTCCCCAAATCACCCGTTTTGTTGGCC
ATTCGTGTACCATGTGGCTGGAAAAGAAACACATCTATACTGACTTCTGG
GGTTGGCAAACTCCAAGTCAATCAAGAGTGCCAATAGAAGTCAATGCACA
TGAATGTGAAAAAATGCGNGATTCCCGATTGTGCCATGGCAAAAGCATGG
ACTACTTAGGAAACAATAAGTGGTCGTTCGAACGTATTCCAAACGTGCAG
GGTAGCTGGCTTCAAGTCACAGNTGACAGCTGACCAACTGTCGACTNGAA
GAAGTTACTTTAGAGACTGAGTGCNCTAACTGTACGATNAGCTCNCCCAT
CGGCGATATNCCGGGAGCGATCAACGGATCCGTTTCTCACAACCTAGTGA
CCATCGTCTGGAAAGAATCGTTGAGAGAAGTTCAACAGTGCGAACTAAGG
CTTGTGGAAACAGGTATCGCTCAACGTTACCTGACTAACAATAGTGGAAT
AGAAAGAATTCGTGACGTCGAACAACAACTTGACTTTGTTTACAATACAA
CTAACAANGAATATTGTAATTCATCAGAAAAAAGCTACAAACAAGTAATC
GGAATGGAAAAAGTTATCTTACGTTTACATTCTTTAACTGACACCAACGC
TCATCCGAGTAAACCACTGGAAGAAGACATCGAAAANATTGCTGACATTA
TCCGGGCTGAAATCAGCGGAGCAGCACATNCNCAATACGCACGAGACCGA
ACTACCGATGGAATAAATGGAGTGGCTCGAGAAATTCGAGCTCTGCAATG
TGAAAATCGGGTGCTGGCACACAAAACCGCTATCGCCACCGCNCAACACA
GTGGATGGCTNGCNGCCAGTTACCTTAATTTACCCACATGTANCAAATTG
ATAGCCACCGGTGAATCGNTCAGCGTCTATCAATGCTCCCCNAAAAATTC
AACGATCACCACTGAAATCACAAGCTGTGGTCCTCAACCCAAACTCGGCG
ACTACACTTTA
>rnd-1_family-372#Unknown ( RepeatScout Family Size = 31, Final Multiple Alignment Size = 31, Localized to 931 out of 1064 contigs )
TGTAAAGAACCAAAACAATTTATTCTTTATTATTTTCCTTATTTTTCCCT
ACCCTTTATTCTTACGTAACATTAATTTTCTATACGCCCCTCTTTTCTAT
GTAATTTCTTCCTTAGACGTCTTACAGACTGATTTACCCTTCAAACGTTT
CAACTTAATTTTCTTGTAGTTCGACCTTCACGAACCCCGTATAAAAACTT
TTGTTCTATAGAAAATAGAGAGAGACACCTTTCACAATTCAGTTCCTAAA
GAGTTGTTCCCCAATTTTTTGTGCTACTGAAATATACTTTACAAGAAACG
ACAATGAAAAAGTAAGTTAAAATATTAATAACTTACA
>rnd-1_family-374#Unknown ( RepeatScout Family Size = 31, Final Multiple Alignment Size = 31, Localized to 931 out of 1064 contigs )
CTGACACAAATAATGGCGTCTGCTCTACNNNGATGAAAATTGCGAAGAAN
GGCTATTGGCCGATATCGGCCACCAAGAAGGCGCTGATTACAGCGCCCCT
GGCGGCCTTACACGTATTACAAATCAAANATAGTNGGCTTGCGGACGAGT
CGGCCCGACCTAGTTAATTGCCCGTCAGGTGGCGGTTCGTGATCCGCAAC
A
>rnd-1_family-363#LTR/Pao ( RepeatScout Family Size = 32, Final Multiple Alignment Size = 31, Localized to 931 out of 1064 contigs )
ACAGAATTGGGAGACCTAGTGACGAAAAGAAATATTCTAAGAATATCGGC
AAGAGTATTCGATCCCATCGGGTTTCTAGCACCCACAACGCTNCTGCTGA
AAATAATCTACCAGAAACTTTGGGAAGNCGAAATCGGCTGGGACGAAGCN
NCNCCAGAAATACGGAAGNCATGGATAGCAGCCATGACTGGGTTGAACAG
AGTTCGCCAANTTAAAAATCCCACGNTGGATAGGCTACTCGGAAAGAGTC
ATACAAANTGCAGAAATTCATGTNTTCGGCGACGCATCCGAGGCGGCNTA
CGGAGCCGTNGCCTACGCAAGGCTCCAAANCAAAAACGGCGAACAGTCAT
CCATTTTCTTGCTAGCAAGACAAGAGTGGCGCCTCTCCCGAAGAAAAANG
TCACNCTACCAAGATTGGAGCTGCTGAGCTCGCTNCTGGCNGCACGATTG
GGAGAAAAACTCAAGAACTTTCTNCANATCGAGTCGTGGCGAACGATATT
CTGGNCNGACTCTCTAGTCGCGCTTGGNTGGATCCGAGGAGACACCAACA
GGTGGAAACCATTCGTCAGGAACCA
>rnd-1_family-376#Unknown ( RepeatScout Family Size = 31, Final Multiple Alignment Size = 31, Localized to 931 out of 1064 contigs )
CTTGCAATCCACAGATGTCGAACAAGAAGTTATGCAACATTTTTCGTCCT
GTAATTTTACACCAGCCATTAAGATCAATGTTTCGCACTCAATGGAAAGG
AAACCAACATACCGTTTTCAGTCAAATCCTAGGATGGAACTGGACTCCGT
AAAGACGGCGTTCAGTATCAGCAATGGCGGAAATAATATGACGCGAAGAT
TTTGCGACGCAACGCAACCCTTCTGCAACCTTGTCTACGCTGTCACCATG
GGTCAGTAATACCATTTGCCGAGTCTCTAAGCCTTTAAACAATGGGCACT
CCGTTTCTACTTGGATCTC
>rnd-1_family-365#Unknown ( RepeatScout Family Size = 32, Final Multiple Alignment Size = 31, Localized to 931 out of 1064 contigs )
TGAAACAATTGGGGTGATGATGTTTATTTAAATTTGGCACCAATTACATT
ACAAAACACAGCGGCAAAAACAAAAGGGAAAAGGTAACAGACGGAGGGAG
GAAGACTGACTCACTGACTGCCTCGCTGGTCGACTGGCGACTCGACTGCC
TGCTGGTGAAGTTTGTCCGTCTTTTATACGGCGAAACAGAGAGTCGAATT
TAAAGTCAAACGAGGTCAGGCGTGTTCAAAA
>rnd-1_family-377#Unknown ( RepeatScout Family Size = 31, Final Multiple Alignment Size = 31, Localized to 931 out of 1064 contigs )
TCGGACGCCTGCTGTTCCGTTTTCTTCGTCTTCTTCGCCCGTGCGGTGAG
TTTCACCTCTAGGATCGACGTCAAGTATTTCAGNAGGGTCGTTGGTTCCT
TCCACNCCGTCATCTGGATTCGGGTCGTCTTGATAAAGGTTCGTCAGTCG
GATGTCCTGTATCAACCAGATTAGCTGGGCCCGGATCTTCGGATCGTTCG
ACTGGAAATCCGCTTCTCTCTCCTTCAGGCTCCTGATCGCNAGTATTAGG
GACGGNAGCTTGCTCGTCTNGGTCTGGAAAATCTTCTCNTGATCGTTCTT
GATCTCGTTGNATAGGTGACGAAGACTCAGGTTCAANTGNTTTTCCATTC
GGNGTGTTCCTCGTCTTGAAAAANCCTAANACTGCGCTCGNTAGAAAGCT
AGTTTTNGGCGNAACTTTGGGAGGAGGCTTAGCGGGCGACAATTTCGAAG
CGANCCTAGCAAAAANGGAGGGTGATCGTTTCCCGGACGCTACCTNAGCN
ACACTCTTAGCGCGGGGTTTTCCGGAGTGAATCGTATCGAGCCCTGCTNC
GGCCTCGTACGCAGCGTTCGATCTAAGTTTTCGTAACTGAGAATTATCTT
GTTTTACTTTGGGTTTAAAA
>rnd-1_family-379#Unknown ( RepeatScout Family Size = 31, Final Multiple Alignment Size = 31, Localized to 931 out of 1064 contigs )
TAGACCTCTTGCACAATGCGGATAGCAGGATTCCTGTAGTCCGGCAACGT
TGCNATCCGCCATCTTAGGAAAACCACACCCTTTTTTAACAGGGTCTCTT
ATGGAATTATTTTTTCTAGTTGAATAATTTCTAAANTGGTTAGCGATAGA
AAATAGTTAGACACAAGGTAATAAACTANATTATTCAGGTNANATTTAGA
ATNCAAATTTTTTACCGTAAGTGTTTTGGAAGTAATTTTAATTTAACGTT
TTGTAGA
>rnd-1_family-380#Unknown ( RepeatScout Family Size = 31, Final Multiple Alignment Size = 31, Localized to 931 out of 1064 contigs )
GTGTAGTACTCGGGAGCCTCGGTGTAGTAGCTGGGGGCAGCATACGTCGT
GGTGTAGTAAG
>rnd-1_family-381#Unknown ( RepeatScout Family Size = 31, Final Multiple Alignment Size = 31, Localized to 931 out of 1064 contigs )
TTTTTCTATAACGTAACGTAAAAATAACGTGNAACNTACGTTAACGGGCC
GTTTTAAATAACGCGTTAATTAACGCGTTAACTTAACGTAAAAANTAAAG
CTNCGTTAACTTAACGGATAACGCTAACGTTTCGAAAANCCANTAACGTA
ACATCACTAC
>rnd-1_family-371#LTR/Gypsy ( RepeatScout Family Size = 31, Final Multiple Alignment Size = 30, Localized to 931 out of 1064 contigs )
TGTTTTTGAAAGAATTTCAGCCANATAACTACGGTCTTTTTCAGGAGACA
GGCTCGCGGAACCGGGTCCAAGGAATGGANGAACCGACCACTAAGTACTA
CTACGACGTTNTCGATCTNTGCAGNNTGGTNGACCCGAACATGNCGGAAG
CCACCGAAGTNGACCACCTTTTTNGGGGNCTGCGACCNACGCTNTTCGAA
AAATTTACCCGTTANAGCCCAAAACATGCGAAGAATTTTTGGNGGCGGCG
AAACGCTTTACTGANGCCAAGCTCTTGGCCAATAGACGAAACTGGCCGGA
CGCGGTGCTCGGGGTGGCAGCGACCAGAGTGGCGGATGTTCCAATTGATT
TCATTCGGACCCTTCCAAAACCAGCTCCAACTGTGGCTGATACGGAATTA
TGGAAAGTAATTAAAGAACTGCAAGGTGCGGTAGAAAGTTTGAAGATTCA
AGCAACTCCACCTCCGAAGAGACCAGGAAACGAGAAGACAGTTACGTGGG
GAGAGTCGGAGAGAATCTACAGAAACAATAACGGAGTACTCAAATGTTAC
TGTTGTAACGGAACGGGGCACATGGCCCGGAATTGTTGGGAAAATCCGCA
ATCTGCTCGTTTCCGACAACGATCCTACTCAGGTCCTCCTGGCCCACAGA
GAGGGCCGTTGGGTCCTCCCGCGCCAATCAACATCGTGTCCCAGCTAGCC
GAGACGACTGCAGATTCATCAACACAGGAGGAGATAAAGGAGCAACCTAT
CCTTAGACTAGATTTCAGCAAGCTGATCAGAGAAGAAGTCACTTGTGGAA
CACGGCAAGTAATGGCAGTCGTC
>rnd-1_family-382#Unknown ( RepeatScout Family Size = 30, Final Multiple Alignment Size = 30, Localized to 931 out of 1064 contigs )
TAGGGCTCGGCCCCGATTGGCCGAGATCGGGTAAACCGATCTGATCTACC
CGAAAAATGGNCGATCTGTTGCGATCGGTTCGGGTCCTCCAGAAACGGAT
CGGTTCCGGTGCGGTTCTTCGGTGCGATCGGTTAGATCCGCCGCCATTTT
TTAAGATGGCGGCTTAAAAACTACTNATGAAATTAACTACTAACAGTAAT
GNATTTAGCACTTTTGCACCTTTGTAAAGTTAGGAAACATTTAATATTCG
AGTTTAATACTTTTCGCGTATT
>rnd-1_family-373#LTR/DIRS ( RepeatScout Family Size = 31, Final Multiple Alignment Size = 30, Localized to 931 out of 1064 contigs )
ACTTATTTGGACCGTACTGCGGCGTTGCGCGATACCACNAACTCCTCCTC
CCTCTTTCTCAGCANCAACAAACCCCATGGCCCGGCCTCNGTAGCTACAA
TCGGCCGCTGGATCAAGGANCAACTGAAAGAAGCCGGNATCGACACGNCN
ATCTTCTCGGCNCACTCGACNAGAGGNGCGGCGGCNTCCAAAGCGGCCGC
ANCCGGAGTNCCGATTCAANCNATCTTAGACGCCGGCCATTGGGCCAGGG
AGTCCACNTTCAAACAGTTCTA
>rnd-1_family-375#Unknown ( RepeatScout Family Size = 31, Final Multiple Alignment Size = 30, Localized to 931 out of 1064 contigs )
AAATCCTAGTGATGTTACGTTTAACTTAACGGATAACGTAAAACATGCGT
TAACGGACCNTTTTTGGGGTCCGTTAACTTAACGGATAAACGCTAACGTA
ATATTATTTTCAGGCGTTAAATTTTGACGTTATTTGCAGAAAAAAACAGC
GTTGCC
>rnd-1_family-383#LTR/Copia ( RepeatScout Family Size = 30, Final Multiple Alignment Size = 30, Localized to 931 out of 1064 contigs )
ACCGGACATCTCCTACGCCGTNGGNCAGGTGGCNAAATTCTGCGAAAACC
CACAGCCGGCGCACTGGAANGCAGTCAAGCGNATNTTCGCTTATCTGAAA
GGNACGCTCGACTTCGGNATTGGCTGGGTGGACGGAAGGATGAAGGAGCC
GTAGTCTATACCGACGCCGACTACGCCGGNGA
>rnd-1_family-384#Unknown ( RepeatScout Family Size = 30, Final Multiple Alignment Size = 30, Localized to 931 out of 1064 contigs )
ACAGCTACGCCCAGTCTGACTACACCACCCGTGAGGAGTCCCAGGTTCAG
AAGAAGATGCAAGGAGTCACCTACGACTCTTACGGCAAAGAATCGTACGG
CGAAGTCCTAGGCAACACCAACAAGGGATCCTCTTACTGGGTTTCCCCCG
AAGGCCAGAAATTCACTTTGACCTGGGCCGCTGATGAGGCCGGATTCCAG
CCCAAAGGTGACCACTTGCCCGTCGCNCCCGTCCACGAATACGAACTCCC
AGTTGCCCCCGTCCACATCCCTTTCAACGGCAAGGGCTNCAAGATCTATT
AAATTA
>rnd-1_family-385#Unknown ( RepeatScout Family Size = 30, Final Multiple Alignment Size = 30, Localized to 931 out of 1064 contigs )
CGTATTCGTGGACGGGGGCAACTGGGAGTTCGTATTCGTGGACGGGNGCG
ACGGGCAAGTGGTCACCTTTGGGCTGGAATCCGGCCTCATCAGCGGCCCA
GGTCAAAGTGAATTTCTGGCCTTCGGGGGAAACCCAGTAAGAGGATCCCT
TGTTGGTGTTGCCTAGGACTTCGCCGTACGATTCTTTGCCGTAAGAGTCG
TAGGTGACTCCTTGCATCTTCTTCTGAACCTGGGACTCCTCACGGGTGGT
GTAGTCAGACTGGGCGTAGCTGTG
>rnd-1_family-378#Unknown ( RepeatScout Family Size = 31, Final Multiple Alignment Size = 30, Localized to 931 out of 1064 contigs )
ATACAGTGCCGGTCCAGTTATAGAACCGGCCTGTGCGCGGTTCTATAACT
GAATGGTTCTATAAC
>rnd-1_family-386#LTR/Gypsy ( RepeatScout Family Size = 30, Final Multiple Alignment Size = 30, Localized to 931 out of 1064 contigs )
TGAAGGCTTCCGGTTGTGNGAGATTATGGTCCCTTGCTTTCGGGTTGGAC
CCGGGCTGCCGCGGAGCGAGCTGTCGCTTCATGTCCGCGAGGCTCTGTTG
AAATTCNGATGTCTGTGCGGNAGCGGTTCTGTCGATTTTGCTGTTTAGTT
TCTCGAGGGCTTCGAGTACCCCCGCTAACTCGTTTCGGTTGCTCGGAACG
TTNGGCGAGCTGTACGCCGCATGTATGCGTACGCGCGTCTGGTTTTCTTC
GATAGCCATTGCGGCCAGTTCGGCCTTGTCGATCAGCGTCTCGAAGGANT
CGAACTGTTTATGTTTCAGGCGGGGTTGCAAGTCGCGTTGAAGGCCTTCC
ATAAACCTGTCCATCATCATTTGTTCCCTGGACGCGGCGGTTGCTGCATC
TANCGCGCCTTCCATGGGGTACGCCTTATGGAATGCCTTCCGGATGCGGT
TAGCATAACGACGCATGTTTTCTTCCGGTTCCCTCTTCATGTTGTNGAAT
TCNACGCTCCGCTGAGACCTTGTCTCGGTAGAGTGGAATAGCTTAANTAA
TCNTTCTTTNACAGCTGAATACTCCTGCGCTCGTATGGGGTTATCNAATT
TGAAGTTGTCGAACTCCTCNGCGGCTTCNCCATACAGCTTNGAGCGCATN
AGGCGGANTTTNCGCGCCTCCTCGAAGTCGCCCAAATCCAGCGCGGNTTC
NAGATGNGCGGGCCAGTCGTCAAAACGACCGGACCTCTGTCTATCGCAAA
AATTGCGACTGAGCTAAAAGCTTGCATTGCCTGTTCCTGTTGTGCCCTCC
TANTCTTATC
>rnd-1_family-387#Unknown ( RepeatScout Family Size = 30, Final Multiple Alignment Size = 30, Localized to 931 out of 1064 contigs )
ATGTGTTGGCTAGATGGTGAAGTATTGAATCGTTAAAAGACCGGAAAAGA
ATCGATTCTTTGGAAGGCCCTATCCTTTAGCATTGGCGTATTTATCGTCT
GCACGT
>rnd-1_family-388#LTR/Copia ( RepeatScout Family Size = 30, Final Multiple Alignment Size = 30, Localized to 931 out of 1064 contigs )
AGAGGCCTGTTTCAGGCCGTANAGGCACTTTTGNAGGCGGCACACCTNGT
TCTCCTTGCCGGGAGCTACGAAACCTTCCGGTTGCTCCATATAAATTTCT
TCCTCCAGTTGTCC
>rnd-1_family-389#Unknown ( RepeatScout Family Size = 29, Final Multiple Alignment Size = 29, Localized to 931 out of 1064 contigs )
CTATAAATATAAACAAAACAATGCTGCGTTTCACGATTAATAAAATTCGT
CTCGGAAAATGGGGAAAAATAAAACATTTTATGAACGAAGGTTACCCAAC
CACTAAAAATATGAAATAATTCACACGATATGCNGAATTTTTGCGCTTAA
TTTACATGTGCATACCAAAGTGATACCGTGCATGATTCATTTAAAAATNA
CGGTGTGTGAAGCATCGGATCAGTAGGGAAACCCAAAATTATTATCTTAG
CGGACTCAGCGCCACCATGCGGCATGNCACGCGCATCGCTAC
>rnd-1_family-390#Unknown ( RepeatScout Family Size = 29, Final Multiple Alignment Size = 29, Localized to 931 out of 1064 contigs )
CTACTCTGAATATTGTTGCGAATAACACTGCTTTTATACAGAATTGCAAG
TGGCACATTGGGTGTGGCTTAGATGGCGGTGGCGCGCGGTCACTTGGTCA
TGTGGGCGTTGCCTTGGTGTACACCTTGCGTACACTCAATGTCCGTGCAG
ATTTGCCATCTTCTGTAAAGCGTAAATAATGCAGTTGGCTCGTTACATTC
CTTCCCCCCTTCGGCAAGAAGAAATTGGTCCTCCAATTTTCCCTTTGTGT
GCAGACTACAGGTCTTAGGAAGGCAACGTGAATTGCGCCAAAAAAATATA
TAGTTATAAGAAGCGTCTAAACTATTATAGCATTGATAA
>rnd-1_family-391#Unknown ( RepeatScout Family Size = 29, Final Multiple Alignment Size = 29, Localized to 931 out of 1064 contigs )
TTTACCATCCCCCTCACAGTCTCTGCCCGTCGACCCACTCACTGCCCGCC
AAAATGCCCGCTGTAGTTGCCCGT
>rnd-1_family-393#Unknown ( RepeatScout Family Size = 29, Final Multiple Alignment Size = 29, Localized to 931 out of 1064 contigs )
TACAGTGCCGGTCCAGTTATAGAACCGCCTAGCTATGGAACCGGCTCGGT
TATCGAACCGATTTTTCTTTGCCGCGTTTCGGCGC
>rnd-1_family-394#Unknown ( RepeatScout Family Size = 29, Final Multiple Alignment Size = 29, Localized to 931 out of 1064 contigs )
CGTGGTTAAAGTTTTTTGGGGGTGTTTTTCAACGAGGCTATAATTGCGAG
CGCCAGATGGTGTCGTCGTAACCCTTGTTTTTT
>rnd-1_family-395#LTR/Gypsy ( RepeatScout Family Size = 29, Final Multiple Alignment Size = 29, Localized to 931 out of 1064 contigs )
CCCCCCCCCCCAGGTTTCGTAGCTTCGACCCCAGTTAACCCGCAGTCGAG
TGGGCAACAAAACCCCCACTGGCTAAACACGCAAACGCCAACCGCCTCCC
ACCCAGGAACCCCAAGCCCCAGCTGCCCCTTAACAGTAACAAGCGTAACC
GTNGACGATAAGANTAGGAGGGCACAACAGGAACAGGCAATGCAAGCTTT
TAGCTCAGTCGCAATTTTTTGCGATAGACAGAGGTCCGGTCGTTTTGACG
ACTGGCCCGCNCATCTNGAANCCGCGCTGGATTTGGGCGACTTCGAGGAG
GCGCGNAAANTCCGCCTNATGCGCTCNAAGCTGTATGGNGAAGCCGCNGA
GGAGTTCGACAACTTCAAATTNGANAACCCCATNCGAGCGCAGGAGTATT
CAGCCGTCAAAGAAAGATTANTTAAGCTATTCCACTCTACCGAGACAAGG
TCTCAGCGGAGCGTNGAATTCNACAACATGAAGAGGGAACCGGAAGAAAA
CATGCGTCGTTATGCTAACCGCATCCGGAAGGCATTCCATAAGGCGTACC
CCATGGAAGGCGCGNTAGATGCAGCAACCGCCGCGTCCAGGGAACAAATG
ATGATGGACAGGTTTATGGAAGGCCTTCAACACGATTTGCAACCCCGCCT
GAAACACAAACAGTTCAACTCCTTCGAGACGTTGATCGACAAGGCCGAAC
TTGCCGCAATGGCTATCGAGGAGAACCAGACGCGCGTACGCATACATGCG
GCGTACAGCT
>rnd-1_family-396#Unknown ( RepeatScout Family Size = 29, Final Multiple Alignment Size = 29, Localized to 931 out of 1064 contigs )
CAACACAGTCTTCATCCGTCAACGGANACAGATCCGTTTACGTTGTCGNT
CAAAAACGGATNCTCCGAGTGGTGGNCAACGGATTCGTTTCCGNTCACTC
TGCGTACGGCTTATTCCGATTCGTTTCCGTTCAACATAGTCTCCGTGGCG
GGCGTTCCAATTTT
>rnd-1_family-397#DNA/Zator ( RepeatScout Family Size = 29, Final Multiple Alignment Size = 29, Localized to 931 out of 1064 contigs )
TCCGAATTATTATGAATTCAGTCAAGATCGGCTCAACGTGAAAGATCAGN
ATTGGTTCGCCGAGCATGTNCGAACGAGCCAGTACTTTACGCAAATTGTN
AAGTGTNAAGATCCGACGTGCTGTTCGAAGCCGAGAAGCTCATACTTTCC
GTCGTTCCTGCGCGNTTTNTTCCTCCNCCNATTCCATTGATCCAAACTGA
CGANGGCTTNAAAGCTCCAGANNGAAGTGACTTTGAAANTCACGTNTTTC
CNTCGTTGTTTNTCTCGCTANATCTTTCGNGCGACTTATTGCCNNGTTCG
ACTAAAGAATTCCTTACGCTCCCTTATGACCTNTACGCACCCTCAGTTCA
GTCTCAGTTATTNGATCGAATTTGCAAAAAATGTTCGCTCTATTTTGCNT
CGAAAGTNATGCTGAAGAGTCACGTGATTGTACACAAAAAGAAGACTCAA
AGCGCAAGTGCAGTCGTTGAGAAAGAGTTCATCGTCACAAGAACTAGACC
TGTTCGCATCGCAGCGATGCGACAGNGAGAAATGATGGCTATCATTGTAT
CAGATGANAATAACGGCTTAGAAGCAGAGGACGCAGAATGGATTGACGAA
GACGAATTGGATNTTTCTGGAATCCCACCATTTGTCGAAAAGCCCTCGAT
CTTATCGTGCCCAGTTGTGACGCTTGAAGAGCATTTTGATCGTCCATGGG
AGAACGANGAGTGAATCAAAAAATAAGTCATATCCTTGCCTATTAAATTG
TTTATAACGCAGTTACACCCAGAATTTGCGATCGGTATTTGCGAGTTCGA
ATTGTTGTTTCATGTAAAAGCCAAGACGGTTGCCAAAATACAATGTTTTT
TAAACCCTTTATTTGCCTACTTTTTAAGATATAGTTTTTAGGGGGGGGGG
TCTNGCCGTTTGCTACGTAATTAGGGGGGAGGGGGTTTCCGATTCTACTC
AGCCTGCCACAANAGGGGGGGAGGGGGTNTAAAAACNGTAAAAANGCCGC
TACGTAATTTATGAACGGCCCCTTAG
>rnd-1_family-398#Unknown ( RepeatScout Family Size = 29, Final Multiple Alignment Size = 29, Localized to 931 out of 1064 contigs )
AATAACAAATAGCATGAGACAGTAGAACTCCTCCGTCCGACAGTAGAACT
CCAATGCCCGACAATAGAACTCCAACGATTTAAAATATTATTGCCCGACA
GTAGAACTCCAACGCCCGACAGTAGAACTCCAACACCCGACAGTAGAACT
CCAATATGTTAAAAAATAATTTTTTGCCCGACAATAGAACTCCAATANTT
TAAATATGATATTTAATGCCCGACAGTAGAACCCCGNCACCCGACAGTAG
AACCCCAC
>rnd-1_family-343#LTR/Copia ( RepeatScout Family Size = 34, Final Multiple Alignment Size = 29, Localized to 931 out of 1064 contigs )
CTTTAATCCCCTACCGNGAAGCAGTNGGGNGCCTGATGTATCTCTCGTCT
ACCACTCGACCGGACATCGCCTTCGCCGTTGGACAAGTGNCCAAATTTTG
TGAAAACCCAGGNNCGGCGCACTGGAANGCAGTCAAACGTGTATTCGCNT
ATCTNGAAGGNACGCTCGACCACGGNATATGGCTGGGTCGACGGAAGGAT
GAAGGAGCCGTAGTCTATACCGACGCNGACTACGCCGGCGATCTAGACGA
CCGGAGATCCACCTCNGGATGCATCGCTTTCTACAACGGAGGGCCGGTCG
CCTGGTC
>rnd-1_family-399#LTR/Pao ( RepeatScout Family Size = 28, Final Multiple Alignment Size = 28, Localized to 931 out of 1064 contigs )
GCATTCGCGGAAGAAATCTACGCCTTGAAAAAGAGCCTGGAGTTGCCTCT
GAAGTCGAANCTACGCACTTTCAGCCCTTTTCTGGATGAAGCAGGACAGC
TACGTGTAGGCGGACGTATACTNCAGGCTCCAGTTGATTATTCCACAAAG
CATCCCATCCTGCTTCCAGCCGATCAACTCGTGACGCANCGGATTGTATG
GGAGCATCACACGCGGAATCTCCACATCAAATCTGAAAGATTGCTGGCGG
ATTTACGTACACGTTACTGGATAATCTCTGGACGNAANGTCATCAAATCA
GTTGTCAACACCTGCTGGCCTTGCAAGCGTAGATCATCGAAGCCCATTCC
GCCACTCATGGCGTCGTTACCAGTNCATCGGCTCACTCCCTATCTTCCAC
CTTTCACGTACGCGGGAGTCGATTACTTCGGCCCTCTNACGGTACGAGTC
GGTGGAAGAGGACGTAGACACGAGAAACGTTGGGTGTGTCTGTTTACGTG
CCTNACAACCAGAGCCGTTCACCTAGAAGTCTCCGANGGTCTCAGTCTCG
AAGAATTCCTTCTNTGTTTTACCCGGTTCGTGAGTCTACGNGGAAAGCCG
AA
>rnd-1_family-401#Unknown ( RepeatScout Family Size = 28, Final Multiple Alignment Size = 28, Localized to 931 out of 1064 contigs )
TGCAAAAATTACGGGGGCTTGTGTCTGGGGTTTAAAGTTAGGAATTGCTG
GCACATTTTGGAGAACGGGGTCTTGAGTCGGGATAATATTTAATGGCGAA
AAATACAGGGACATTGCGTCGGGGGACAGGGACTTAAAGTCGGTAATATA
CGAAGACATTTTAAGGCACGGGGTCTTAAGTCGGGGTTACATTAAATGAA
AAAAAGACACAGGGGCCTTGCGTCGGGGGCTAGGGGTTTTGCGTTGTCCA
TTAATTAACGAATAAAAATATTTTTTTAAATTACGGGGGTCTTGCGTCGC
AACGTGGGGGTCTACGGTCGACCCCCCCTGGGGTCTTATGTCGAAGGGGT
CTAAAGTCT
>rnd-1_family-402#Unknown ( RepeatScout Family Size = 28, Final Multiple Alignment Size = 28, Localized to 931 out of 1064 contigs )
CCAGAGATAAGGAGATGGCTCACTCCACGTAAAGCCCAGCAGTCGACATT
TTCCCTCCTCCCCCTCTCTAGCAGACGAATTCGACTGCGCTGCTCCTTTC
GGCCAGCTCCGGAATCATGGCTGTACTTGGCGGTAAGGACGGTATGGTTT
AAAACGTGAAGGGGGAGCGCTACTGGGAAATCCTTACCGCCAAGTACAGC
CATGATTCCGGAGCTGGCCGAAAGGAGCAGCGCAGTCGAATTCGTCTGCT
AGAGAGGGGGAGGAGGGAAAATGTCGACTGCTGGGCTTTACGTGGAGTGA
GCCATCTCCTTATCTCTG
>rnd-1_family-403#Unknown ( RepeatScout Family Size = 28, Final Multiple Alignment Size = 28, Localized to 931 out of 1064 contigs )
ATAGTGAGTGTCCCTATTCNATTCCCAATTCTATGTGGAAACACGGATTA
GATTGTTGCCCAATTGTTCCCAAAATTAAACTAATCATAATTGTTATNAT
TAGCTGGCTTGACATGAAACGGAATGANGTTGCAAAAATCAATACGCTAC
CGTAACGTTCACTTACCTAAAACTCTACAATAGAACCGTACGNACCNACG
CGCGGCATCTTTATGAAGAATGAATGAAGAAAAATGAAAGTGCCA
>rnd-1_family-392#LTR/Gypsy ( RepeatScout Family Size = 29, Final Multiple Alignment Size = 28, Localized to 931 out of 1064 contigs )
AACAGCGTCCATCCAGTACCNTCNTCTGGGGGAGTTCGTCAGCCAGAGAC
AGCAAGCAGGCCGGCCCGCCTCCCCACAAGGATACAGCCGGCTCGTCGAG
CTGGTCGACCGGATCGTTACCTCGCTTTGTTGCTGCCTTACACAATTTGT
GTATTGGCCTTCCTCGGGTCAGTCAAGGTAGATGCGTTGCTTGTCCGAGA
CACCGTGATTTTCAACGAAAAGCCGGGTGTCGCGTTCGGNGAATCATTNT
GGACAGTCGTAACNGACCTCGATATACGACCGGCAGAGGCAGTGGTTCAG
ACATTGAAAGTGAGGCTGAAGGAGTACGCGGACATGGCCGTTAAATGCCG
TGAAACAGGAAATCAACAAGGTGCATCGGCGGCCAAAAAACTTGATGTCA
AGTGTCGTTGGTTTGAACGTGAATTAAATCAATCCGAACATCGACTAGCA
ACTTTTCGGGACGCCATTGGTTCTCCTTCCAAACAACGTCGAGCGGTGAT
CGACGGCGGCGGATCAGCGTTAAAGTGGCTGTTCGGAGTGNCGACNCAGG
CAGATCTNGNNGGACTGAATAANAAGATCACCGGCCTTACACGCCGGGAA
AATGAAATAGTCCACTTGATGGACAAGCAAGCAACNGTGNTGAACGAATC
ACTGTGGGAAACCNGGACNAACGCNAAGTTGATCCGGGAGCTGGAAGGGC
AAACGGCGGAACTAACAAANAATTGCAAAAATTNGCTTGGACGAATGGAA
GAGCGTCAAGCTTACATGATCGAGTACTTCGATATTTTTTCCAATCTGGA
CGCAGCATTTGAGGCGATGAATCAAATCCTGCAGTGGCTACAACAACTGG
CCGATAGTCTCGACGTNGGNTTCAGTCTNTTAGCAAACGGGCATTTAGCC
CCTCAAATCGTCTCTCCAGCNAAATTCAACGNAGTTAAAAACAGTTAACC
GACAACTACCNAGAGGATGGTCNATTTCTAGCGACGAGCTNTGGGTCGCT
TACCGNGAATCCACGGTCACGGTNGCGGCNATGGAAAANCGNTTTCGNCT
CTTCATNCANGTTCCTATCTTCGATCACGCNCAGCAGTATAANCTGTTCC
AGATCATCAACCTGCCAGGAGCAACGGATAATGGAACNCATGGCGTCNCG
TTCGGNAACTTACCAGATTTCCTTGCNGTGTCCGCAGACCTCGAAACNTT
TNTGGAACTTTCNAANGACGACGTTCGGGANTGCAGNAAANTAGGNCGAC
CGNTNTGCAANTTCCATACNGGTTTAGGAAAACGGGAAGCTCGNAAATCC
TGTGCGATAGCGTTATTCACGAACGACGCCAACCGAAGCTAACGCAATGC
AGAAAGAAATTTACGGAATGGCGAGGNCCCGAAGTCGTTTACATTGGAGN
NAACCGATGGGCGTTCTCAGCAACGAAAGCNCATGAGGTGGTGTTCTCGT
GTCCGATCGGTAGCAGCCAAGGGCCCCC
>rnd-1_family-404#Unknown ( RepeatScout Family Size = 28, Final Multiple Alignment Size = 28, Localized to 931 out of 1064 contigs )
ACATGCCTTCAAAATACCGACCTGGATACTTCAGTATGCAACGATTACAG
AGAATTGTATAAGTCCAGGACAAGACGTTGGACTCTTCAAGATGTCCAAT
TTCTATTCAACAGCCCATTNGAAGACGAACAACTTGGGACCCGACTATAC
AGCATCTCCTACGCCTGGGGAACTATAAGATTGGCGCACCGAAAAACGGC
AGTNATCGAAGAAGAAGGGAAANTAGTACAGAAGAATTCAACCATCTATA
TTGCTTACGAACCNGGAAGCAGCAACTCAATAATAACCCACAACCAACTT
TCAAAAGATGATCCTCTACCATCAAGGTCGGAATTCGAATACATCGTCGA
CCAGACGATACGTATACAAAANAGCAACATCTGCATCACGGAGACGGAAG
GAGACCGCGTATTCGCTGCGACCTGTTCAGAAGAATCAACTAGATGGATA
TTGGAAAAAGAAAACAGTTATTTAATCTCTCAAGAATCACAAATGTGTCT
TACCTTAGGAATCGACCAANCCTTAAAATTGGAACAATGTGCTGCGGAGG
AAAACACGAAGAAAAATCAGCAATGGATTTTTCAAACAATTAACACCAAC
CCGGATATAGTAGAAAATTTCCCTGACGCAACACTGGAAGANATACAAGA
AGTTCGATTAGAACAACGAAAAGCGGTTACAACCACAATCAACTCACCCA
TATTTGGAGGTATCCTGAAAACAAATCATGGCAGTGGAAATATCATCTGG
GACATGATCGCCTGGGGGTTGTTGAAAAATGGACAATATCCAAACGAAAA
ATGTGTCACACATCACGGACTTAACGAACAACTAACCGTGGAGGATTGTG
ACGCAGATTGGACAAAATGTCAAGANGAACTGAAAACATT
>rnd-1_family-405#Unknown ( RepeatScout Family Size = 28, Final Multiple Alignment Size = 28, Localized to 931 out of 1064 contigs )
TTAAAGCCCCTTAATCCACTTAAAGCCCCTTAATCCACTTTAAGCCTCTT
AATCCATGTTAAGCCGCTGAATCCACGTAAAGCCCCTTAATCTACTTACA
ACTTATTAATCCACTTAAAGCCCCTTAATCCACGTATTGTCAAGTCGTAC
CTCTCATACACGTAACAAACAATGGAGGAAAAACAAATCACGGTTGAGCG
CACTCGGGAACTGCCCCCAAGGCCATGCCCGTGCTCCTTACTTGGTCCTT
TACCTGCAGTTTTAGTGCCTTACCGATGCCCGTCCCCTGCCCGTCGTTTC
CAACCTGTCCGTTGTTTCCGCCCTGCCC
>rnd-1_family-406#LTR/Gypsy ( RepeatScout Family Size = 28, Final Multiple Alignment Size = 28, Localized to 931 out of 1064 contigs )
TTCTTTTTCACAAGGAATTTGTTCTAACTCAGATTGAAGGTTTGTTTCTA
GGGGTGGAGGGAAAGTTTCGAGTTCATCTGCGGTTTCTTGTACGAATTTT
TCGGCCTGTTTCTCAATTCTTACATCTAAAAAGTCGACGCANGGTTCGTC
TTTCCAGATCATTGACTCGNANAGGGGTTTTATCCGGTTCACGTGNACNA
GCTGGGTCTGTTTNCCTACGCATTGTCGTATTTCCACGGTGTTATTGTTG
TTTACTTTTACGATTCNANANGGGCCTNTANATCGCGGAGTGAGTTTCCT
ACTAATTCCCGCCAANGGCGTTCGNATATCNAGTAAAACTTTATCNCCTA
CGNTAAATTTTTGCTCTTTTGCNCGTTTATCGTACTGGGCCTTTTGTTGT
TCACGAGCTTGGGAAAGGTTGATTTTTACAAGCTGAAAGGCTTCGTGTAG
GCGTTNCATGATTTGA
>rnd-1_family-407#Unknown ( RepeatScout Family Size = 28, Final Multiple Alignment Size = 28, Localized to 931 out of 1064 contigs )
TAGTGATGTTACGTTTAACTTAACGGATAACGTAAAACGTGCGTTAACGT
ACCGTTTTNAGGGTCCGTTAACTTAACGGATAACGTTAACGTAATATTAT
TTTCAGGCGTTAAATTTTGACGTTATTTGCAGAAAAAAACAGCGTTGCCT
TTTTTAAATTCCTGTAGGTTGACAACCAAAACAATGGGCATTACCCATTC
TGCCAGCCTATTGAAAAGTTGAAAACGCTGCTTTCTTTTACTTTTAGTCT
GCTAGTTATTCACAATTTATGAATTTAAATTCAAAAAGCATGCAAAAGGT
TGTCCATGTGATTTAAATTTGGAACTCGAATTCATATGAAATGGAATCTG
AAGAATCTGACTTGGAGGAAGCCACGCAATTTGTA
>rnd-1_family-408#Unknown ( RepeatScout Family Size = 28, Final Multiple Alignment Size = 28, Localized to 931 out of 1064 contigs )
CCCACTCCAAGTGGCCGCGTGGTGGTCTGGGGAACCCGGCTCAGCTGCCC
TGGGAACTCGACGGTGTATCGCTCGAATCCCTGCC
>rnd-1_family-409#DNA/MULE-MuDR ( RepeatScout Family Size = 28, Final Multiple Alignment Size = 28, Localized to 931 out of 1064 contigs )
GTATCCACGAATTTTTCTTTTCGCGAGTAGCAGAACTAATTCCACAGATA
TCTGAATCAAGCAAAGTGATAATTGTGACTGATGCAGAAAAAGTATTACA
AATGCTGTTTTCCGAACCTGGCCCAACATTCCAATGTTCCGCTGTTGTAT
TCATGCGTGGAAGAATATGATGCTGCATCTATCTAAAATCAACATCCGAG
ACAAATCTTCCGTTGGAACGTACAAGTAAGACTTTATGCAGCTTCTGTCG
CCAAAGTCAGAGAGATCCTATAAATCGCTGCTAGCGAAGCTGTATTCAAA
GAACTGGAATAAGGTAATATATAAAAAACGCCACTGGGTGTCGGCCTTCG
AGATTTATGTGGGGCTGCGTGGGCCGAACCGTCGGTGGGTTGCCAAGTCG
AAAATGCGACCCCTCGCTTCGCTCGCCATTTTCCCTCTCTCTAGGTCAGA
AGTTTTCTGAATTTTTGTTGAATTTATTTTATTTTCAATCTAAT
>rnd-1_family-410#Unknown ( RepeatScout Family Size = 28, Final Multiple Alignment Size = 28, Localized to 931 out of 1064 contigs )
TCCATTGACATCGCACATTTGCATCTCTTAGCATCCGGCGCTAAGCGACA
AAGTACATTGGCGCTACAATATCATATCTAATACTTTCATTAACAGAGCA
AAGTCTATCACATTTAAGGGGACAAAAGCAGAAACAGAACAATTGATCGT
TTGCTCTGACAGTGTAAATTTTAATCATTTTCGTCGATTAAAAAAGGGTA
ATATCAACTAAGAAGAAAATGAAATCATTTGTAAAGTAAACATTCTTTCT
ACAAACATTTCTGAAACCAAAGAAAGGAAAAATAAATTACGTCTTTAATT
TT
>rnd-1_family-411#Unknown ( RepeatScout Family Size = 28, Final Multiple Alignment Size = 28, Localized to 931 out of 1064 contigs )
GTGGCAGGTTGGTGGATTTAGGGACCCTCCTGTGCCGCGGGTTTTCGTTT
TTTGGGTGAAATTTTATTACAGTTGGATTCTCCATGTAAAACTGTATGGA
ATAGGGTATTTTTTGTGATGAAAGGTTGGTTTGTTAATTTTTAATTTGTG
TTTGTTTAGAAACGACGAGGGCGGCTGTCGTTTGTCATTTGTTTTTTAGC
GTTTTAAGGACGAGAAAGTCAGCCATGAAAACTGCCTTGTACAATCAGTC
TTTCGTGTGGCGCCATCTAGTGGCAAAGGCAACGACGGAAATGTGCGATC
CTNACCTAACCTAACCCGCCGTAGCGTTTTGGCACTACAACTATTTTACT
TATTTTAGCCATCGNGGGCCTTTTATTATTTTTGTATTATTNTNTTATT
>rnd-1_family-412#Unknown ( RepeatScout Family Size = 28, Final Multiple Alignment Size = 28, Localized to 931 out of 1064 contigs )
GTGTAACGAAACGCCAAGCGAAGCCCCTTCTTGCCCTTTTTTTTGCTTAA
TTAGACTAAGACCTTATTTCTTAAACTCTCCTTAACTTNATACCCCACTA
GTTGACCTAGTTNTTAGACTTTCTAGAAAATATAACAAGCGGAGAGAACA
AGTCTCGGCACGCCCGCTATAAATAGAAACTTTTACGATTTGTCAAAAGC
CGCCCAAAACGGCCTTAACCTGCCGTCGCTAAAAATAGATATATTTTTGT
CTGTCGGGAATTGCCCGAAACGGCCCGAAACTGCCCGGCCTATTTTTAAC
AATCGTCCAAATTCGTCCGATACCGCTCGAATTTGTCCGCCTATAC
>rnd-1_family-413#Unknown ( RepeatScout Family Size = 28, Final Multiple Alignment Size = 28, Localized to 931 out of 1064 contigs )
CAGAGTTGCCGCGATCGATTTAATGATCGAGATCGATTGATCGATCGATC
GNTTTTTTGCGATCGAGATCGANCGATTGATC
>rnd-1_family-414#LTR/Gypsy ( RepeatScout Family Size = 28, Final Multiple Alignment Size = 28, Localized to 931 out of 1064 contigs )
TTTAACCTNCCAATTNCCCGATCCAAATAGCAANATGGCCTACTCTCTTT
CCCCCACTAGAGCAGCNACCGTCAGAGATCTGGATGATTTCCAAAATAAT
CAGCATACTTTCTCCCGTTTGCAATTACTTCCTTCTTTCTCCGGAAGCCC
AATTACCCGTTTCGACTCTTGGCTAGAATCTTTTGAGAGTATAGTAGATG
GATCNGGATGGTCAGANGAAAAAACNATTCAGATGTTACGTGCNAAATTN
ACNGACAGAGCTTTTTCCGTTATCCAGGCCATTTTAAAAGAACATCCGNA
CGACTATGCTTCCGTTAAAGAAGCCTTGCTCGATCACTTTCATGGCGATG
AAAATGTTGATTTATATCTTAAAAAGTTTAATAAAGCNAAACGTAAGCCA
GGNGAGAAAATTGTNGATTATGCCCTTCGTTTGCAGGAAATTTTTAAACG
TGCGTATCCCGTAGGCCATNCGAAAAGTCNTTTGCGGTTATTTTNATGCA
AAAATTTATTGAGGGATTAGATTCCAAATTGCAGNCGAAAGTNAAATATA
AAGAATTTAAAGATTTTAACGANCTNGTNGCATCAACGCGCGTTTATGCC
CTTAGACTAGAAGCGTTAGAAACCGACCGCGANAAGCACGAGTTTATTCG
GNCNATNGACGGGTCACACGACACNAANAACGCNGAGTTGAAAGAAATTA
AGCAGATGATAATNGACCAGAAAGAAATTGTGANTAANGCGGTNGC
>rnd-1_family-415#LTR/Gypsy ( RepeatScout Family Size = 28, Final Multiple Alignment Size = 28, Localized to 931 out of 1064 contigs )
ACTACCTGCTGCTTCCTCAAAGACTCACGACTACCCCCCGGGCTTCGAGT
AGACCCCTACGTCTCTACGAAGCCAAACAGGTTTTTCGAAATCGCNCTAA
TCAACGAGACTAACCGCACCATCGCCCTCCCTCGCCATACTACACTGGGA
CATGTGTCCTTTAAACCACGTACTCACGTGGCATCCTGCTCCAACCAACC
NAGCAACCTTCACCCCGACGTTCTCGAAGCCTCCCTCCCCGACGTCGCGG
AAGACGTCAAGAGNAGCTTGCGCAACCTGCTCTTGGCNAATCAACATGTC
TTCGCTTTCAAAACAAGCGACCTGGGCAACACAGGGTTAGTCAAGCACGT
CATCGACACCCAGGGACAGGGCCCNATCCGCCAGAGGCCCTATAGGGCGT
CCCCACGNCAAAAGGAAGTNGCGAAGAAGATCATCGAGGAACTGCTAGCN
AACAANATCATCCGCCCTTCACTCTCCCCGTGGGCNGCCCCGATNGTACT
AGTAAGGAAGAAGACGGGAGACGNCCGCCTGTGTATNGATTATCGGAA
>rnd-1_family-416#Unknown ( RepeatScout Family Size = 28, Final Multiple Alignment Size = 28, Localized to 931 out of 1064 contigs )
TANATTATATTATTATAATTTAATAATGATATAATNAAAGTATTCTTTTG
TTTTTGGAGTTGAGCAAATCCGCCTANAACAAATGTCTGGTTGCCATAGA
AACGAGACTTCCATTCCTTNAGTCTGTCTCGCGTAGACCAGTAGAGTAAA
AAATNATAAAACTTTGTAAAATTCTTGGCTATGCCTAACGGCAAGTATTC
CCAGCACACACTGATGTAAGGATGCGAGCTAACTAATGGNTGTCTCGTTT
CCATGGCAATTTCTTACATGGTTTTTCCACATTTTACCATGTGCTTCAAT
TTGGCCTAAAACTCGATGCAATTGTGCTATTTGACAATAGGGGGCATTTT
TATTTGAAAA
>rnd-1_family-417#Unknown ( RepeatScout Family Size = 28, Final Multiple Alignment Size = 28, Localized to 931 out of 1064 contigs )
TTTTATACGGGGTTCGTGAAGGTCGAACTACAAGAAAATTAAGTTGAAAC
GTTTGAAGGGTAAATCAGTCTGTAAGACGTCTAAGGAAGAAATTACATAG
AAAAGAGGGGCGTATAGAAAATTAATGTTACGTAAGAATAAAGGGTAGGA
AAAATAAGGAAAATAATAAAGAATAAATTGTTTTGGTTCTTTACATA
>rnd-1_family-418#Unknown ( RepeatScout Family Size = 27, Final Multiple Alignment Size = 27, Localized to 931 out of 1064 contigs )
CACTTCTCTCCATGACAGCATAAAAAACAAATGACAAACGACAGCCGCCC
TCGTCGTTTCTAAACAAACA
>rnd-1_family-400#LTR/Gypsy ( RepeatScout Family Size = 28, Final Multiple Alignment Size = 27, Localized to 931 out of 1064 contigs )
CTTCCCCCACTAGAGCAGCNACCGTCAGAGATCTGGATGATTTCCAAAAT
AATCAGCATACTTTCTCCCGTTTGCAATTACTTCCTTCTTTCTCCGGAAG
CCCAATTACCCGTTTCGACTCTTGGCTAGAATCTTTTGAGAGTATAGTAG
ATGGATCNGGATGGTCAGANGAAAAAACNATTCAGATGTTACGTGCNAAA
TTNACNGACAGAGCTTTTTCCGTTATCCAGGCCATTTTAAAAGAACATCC
GNACGACTATGCTTCCGTTAAAGAAGCCTTGCTCGATCACTTTCATGGCG
ATGAAAATGTTGATTTATATCTTAAAAAGTTTAATAAAGCNAAACGTAAG
CCAGGNGAGAAAATTGTNGATTATGCCCNTCGTTTGCAGGAAATTTTTAA
ACGTGCGTATCCCGTAGGCCATTNCGAAAAGTCNTTTGCGGTTATTTTNA
TGCAAAAATTTATTGAGGGATTAGATTCCAAATTGCAGNCGAAAGTNAAA
TATAAAGAATTTAAAGATTTTAACGANCTNGTNGCATCAACGCGCGTTTA
TGCCCTTAGACTAGAAGCGTTAGAAACCGACCGCGANAAGCACGAGTTTA
TTCGGNCNATNGACGGGTCACACGACACNAANAACGCNGAGTTGAAAGAA
ATTAAGCAGATGATAATNGACCAGAAAGAAATTGTGANTAAGGCGGTNGC
CAACATTCGCCACGGGGATAAGCNNGTNGGAGAAACGAAAACAGAAAGCG
ATGAGATTAAAGATGTTCTTCACGAACTNACGCAGACCGTGAAAAAACTN
CAATTCGATGCAAAAGATGACGTCTCGTATNCGTCGAACGCACCGTTTAG
GAAACAGGTTTCGTTCCAAACGCCNACGGCTAACCAGGACGGTAATGTGA
GACCACCCCGCGACAGCGCTTCCCTAACAATAGCGGCAATNGGCAATTTC
CAAACCACAGAATAGGCCTACAAAC
>rnd-1_family-419#Unknown ( RepeatScout Family Size = 27, Final Multiple Alignment Size = 27, Localized to 931 out of 1064 contigs )
ATAGACCNCTTTCACGNTGCGGANAGCAGNATTCATGTAGTCCGGCAACG
CTGCAAGCCGCCATCTGTAGTCTTACTTAGCCTTGTTTAGGTGGATTTAA
CATAGGCTAACGACTTTGAGGACTGATTTCTCCCATTAATTTTGCTACCA
GGAGCAAAATTATTGTGGCACGTTGTACGTCAGGATATTGCCAACATTTC
AAGTGCCAAATTTTCAAGAATTCGCTACAACTAGTACTTGAAATCGTCGT
TACAGTGAAGGGCTATCAACATTTGAAACAATAACAAACAGTCAACAGCA
AATGGTAACTTTAAAAAATGTGTAATTTTCTTATAAAACTTAAATTTCTT
GGTATAATTAGGAATGTAAATGTCTTCTGAGGATGCAGAAGATCTTTTAC
ATGATTCAGTTATTGAATTATTTGACTTATCTGATTATTCTTCAACTTTG
CCAAACGATGCTAAAGAAAGATATGTTGCTAAGCTTAATGAAGTACAGTG
TGACTGTCCTTACGTCATA
>rnd-1_family-420#Unknown ( RepeatScout Family Size = 27, Final Multiple Alignment Size = 27, Localized to 931 out of 1064 contigs )
GAAGGGTGACCGCTTGGGAATACGGGATGCTGTTGGCATCAAACCTTTTA
TAGCCAGCAAGAGTTTCGTAAATGAATCAAAGTTTTAGTTAAAACCATCT
CGTGGTGAATTTTGACGCTCTATTAAACGCCATCTAGTGGTAAATTTTGT
TATTTCATCTCGTACACACTGATAGCTATTTTTTTAAACACCAACAAGGG
AAGTTTAGAGCGGTTCTTAACCAGCAGTGACTTTACCGAGGAATGTGAAT
TTCTATCTCATAGAATAATGGTGGCTCATCGAACA
>rnd-1_family-422#Unknown ( RepeatScout Family Size = 27, Final Multiple Alignment Size = 27, Localized to 931 out of 1064 contigs )
GTCACTACGAATCATCTTCTGATACGTTGTCCGGTTTNTAAAAATCTTTT
ATTACTTNAATACGTCTTTTTGTAATTCCTTGGGCATTAACACTCTCTAA
TCAACAAAGAAACTGCCTTTTTCACGTTACTTTTACCAATTTTTNCGTAC
TCGTACATTTAGTTGATTATAGAAAACATCTTGCCATTCACACGAATGCC
TTTGTCTTATCTGATCGTGTNAACATGCTAATCCGTTCTTGCCACTGGCC
GAAGCCNTTTTGTCAAATTTTGAATCTTTCCAAAATTTAATCTCATACAA
GCATTCTGGCCTGTGTCAGGCAACAGGGTACAGNAATGGCATGGTCCCCT
TTGGNTGTNGAGCCTGGCCTACACCCTTCGTAACTGAAAATGTTTGGCTA
TGTTATAGCTTCGGCATTATGAAGGATTTTGTTCATCTATTTGTTNTTGT
TTTTCTTTTGCTTAGGTGTTGGAACAAGTNATTACATGGAGGTGAAGCGT
CAATTTGGGACTTGATTTGTCANCCGTTGGTTGAGATGGNAAAAGAGCAC
GGATTGGTAAGAATNGAAAGATAGCATCCTTAACATCTCAACTCTTGTTA
TTTTGTCTATTNTCCAGGATCCANCATTTTATTCCCACACTCATCNTTGG
AATCCTGGGATGCTCGCTGTTGTNGCGGGACACTCCTTGGTTCGTTAGTG
AGGTTCCAGAAAGCAGCATTCCAAGAGCAAGAATCTGATTTANAGGCCGT
CAACACAATATAGATTGTTTAACTTTGTTTTCTTGCCTTGATGGTGAAAT
TGAATTANATTGAAANTTAAAAGTTTTTGAAGCTATTTGCCTACTAGTGA
TGAAATATGTGAAGAGTTGCCGAAATGTGTGAACGGAGCAANATGCAAAA
CTTGGATTAAATTGCGACAAAACTAATTTGAGTTTACAGTGGCAGAAATT
TAAAGCTTGTGGCAGGATAANGGCTATCGATGTTGAGAATTTGCATTGCA
AATTT
>rnd-1_family-424#Unknown ( RepeatScout Family Size = 27, Final Multiple Alignment Size = 27, Localized to 931 out of 1064 contigs )
CATCTTTTTTATATCCGCCGGACAGCCCGACATCCGATTTGGATGTTCTA
TGGATGTAATTTTTTTTGGTTTTGACCG
>rnd-1_family-425#Unknown ( RepeatScout Family Size = 27, Final Multiple Alignment Size = 27, Localized to 931 out of 1064 contigs )
TGAGATTTCTCCCGATAGATGGCGCCATTTTCGCAAAGGGTCCTGCATTA
ATCTTTTATACGTTTTNCCACCTTCCAAGTTAGGACGCGGACATTGGTAT
CGTTTGTAGAGCAGATA
>rnd-1_family-426#Unknown ( RepeatScout Family Size = 27, Final Multiple Alignment Size = 27, Localized to 931 out of 1064 contigs )
CATGCGGCAACTAGGGGCGCGTTGTTTTTCTACTTGAAAATCATGCAAAT
TTAGGTAGCCTTTGTCTCCAAATGCGCGAAATCTCACAAAGAATGGCGCA
TACCCGCGCCCCTAGTTGCCGCATGTATAACTATTTTTCTGACGGGAAAA
AATCAGAAAATGACACATAGCCGGCCACGGAAAAATTAATTACCAAAAAG
GGATTTAAGTTTAAGCATAACAAGTGGCCGGAATGAGTAGATTACGTATT
TTTACACATAAAAAGCCTAGTTAGCCTTTGATAGTCTTATATTTGGTATA
TTTTAAAAAATAATAAAGAAGACACGTAGTGCCATAAGGAAGCACGGCGG
AAAAACCCGCGTTCGGATACTTGTGCACTGATATGCCGGCTAGCGGCTAC
AAGTCATAAAAATAAAAAAAAAATTNTTTAGATACCTTNGTCTATTATTA
GGTCACAAAATTATTTTCATTGACTT
>rnd-1_family-427#Unknown ( RepeatScout Family Size = 27, Final Multiple Alignment Size = 27, Localized to 931 out of 1064 contigs )
TTATCCCCGAGGGATTTAGTTTACTAAATTACCGAAGGTTTAGGGCCTTT
AACGCAGCACAACTTACAATAGGCTCCTCCTCCAGATAGGGACCCGAAAA
GGTTTATTGGAATTTTTTCCACCAATAGGAATGAAGGAAAGCGAAAAAAA
CAGCATTAACGATATTTTTAAGCTGAAATTAGTAGATTTAAATTATGACA
AAGGTAACAAATGATAATGCACGCCATTTTATTGTCTTAATTGTTAAACT
ATGTGACAACTAGAATCTTTTTTTCGTATATAACAAAGTCAACAATCGGC
CATTTTGTACTGTTTGGGGTGCTTCAACATTTGGAAAACAGATGGCACCT
TTGTACTTTTTTCTAATTCAAAATTAAAAAACTAGATGTCACTATTTCTT
ATGTAAACAAAATTGGAAAACAGCAACTATAACAACTAAAACTAACCTTA
AATCCCGAAGGCGCCCAAGGGGCTTTAT
>rnd-1_family-428#Unknown ( RepeatScout Family Size = 27, Final Multiple Alignment Size = 27, Localized to 931 out of 1064 contigs )
CATTGGAGAGCTTTGAGCTGCGCATGTTAAGCTCCATAGATGGCGTTGCG
GCTGTTCGGTCTGGAATTTGAAGGAAGAGAATAGGGGGAAACAAAGGTAG
TCATTTTGAATTTCGTCTGCT
>rnd-1_family-429#Unknown ( RepeatScout Family Size = 27, Final Multiple Alignment Size = 27, Localized to 931 out of 1064 contigs )
CAGTGTTCTGTCGAATAAGGAAAAACTTGATTCGTTTTGTAAACGAATAC
GAATAAGCAGTACAAACGAATACGAATAACGAATAA
>rnd-1_family-430#LTR/Gypsy ( RepeatScout Family Size = 27, Final Multiple Alignment Size = 27, Localized to 931 out of 1064 contigs )
CTTCTAACCAAATCAGAAGCGAACTACTCNATCACGGAGAAAGAGTGTCT
CGCNCTGGTNTGGGCCGTNAAGAAATTCCGANGTTACGTGTGGGGTGCAA
AGTGAAAGTGGTNACCGATCACCACGCTCTGTGTTGGTTANTGACCAAAA
AGGATCTNGCNGGCCGTCTGGCNCGCTGGAGCCTGTCGCTTCAGGAGTAC
GACATAACTATCGTGTATCGCAGCGGGAAANCGCATGACAACGCAGACTG
TCTTTCAAGAAATCCACTACCAGTTGCACAAGAGCTAGAAGATGACCGTT
GTTTCATCGTGGGAGCAATCACCTCCCCTGGNCTTTCCGAAGANGAAGAC
GAGTCATTGGCCGAAAAGCAGAAAGCCTGTCGCAATTGGAATCGGCTAAT
TGTGAAACTCCAAAA
>rnd-1_family-431#Unknown ( RepeatScout Family Size = 26, Final Multiple Alignment Size = 26, Localized to 931 out of 1064 contigs )
AAAAAACAAAAAAAAAGAATAACGAATAAAAATTTCGAATATTAAAATTT
TNGACTCCTAAACCGTCATTGACGGTTCGTCAANAAAAATGATTGCGGGG
CGCCCTGGTTTACCCAAAAAACCCGACCCACCCGACCCGAAAAAATTTTC
GAAATTCGATTCTTGAATGCGAGATAGTCTAATCGCATTCGAACTGTAAC
TGTATTAGAAATAGAGTTACAGCGTGAAACGATGGAAGCCATAAGCTTTG
ATGTAATGTTATTGTTGACCTGCGCCATCTATTACCTGTTACAGTTGGAA
GGCATATGTTGGGTCCACATNAAAATTTTGTCAAAAAAACNAATTTTTCG
GCGTAAATCTTATTTTACGGTAGGGTTCTTCTATTTTACCTATTTCCGTT
AGGATCA
>rnd-1_family-432#Unknown ( RepeatScout Family Size = 26, Final Multiple Alignment Size = 26, Localized to 931 out of 1064 contigs )
AAAGGTAAACAAGTACCTTTCAAAAAGTTTCCTGGAAAAATAACAGCTTT
TTTGGAGATAAAATTTTTTGTATTATATCAGCACAGAGGTATAGTACACG
ATTCCAAAAGATTTTGTAATAAAACTAACTACAACTTAATTAAATATATT
ATTTTTCATTTCCCTCCTATAGGGCCCGAGAGGACAAATACCGCAGGTCG
GAATTCAGCCTTGGCAACTCAGCATCCGATCTTGGTCTAT
>rnd-1_family-433#LTR/Pao ( RepeatScout Family Size = 26, Final Multiple Alignment Size = 26, Localized to 931 out of 1064 contigs )
AAAGGTGGCTCTGGAAGCCATCGTGGAATCGCGTCCGCTTACCGAAGAGC
TNTTACGTGGTTTCGTGATTCAGGCCGAATCGCTGTTGAACGGACGTCCA
CTGACCCACGTCAGCGTGGACCCTCGAGATCCCGAACCGCTNACCCCNAA
TCATTTTTTGTTCTAACGGGCCCAGAGCTCGCCTAACACCGAAGACGACG
TCATCGAGGACGAGAAATTGTATTCTCGAAAACATTGGGAAGCCATGCAA
GTCATGACGACACACTTTTGGCGCCGATGGCTNCGAGAATATCTCCCCAC
NCTCACCGANCGNCGAAAATGGCTCTCGGATAAGAAGAATTTGGCTGTGG
ACGATATCGTGCTTGTNGTGGCCCCGAACTCTCCTAGAGGACATTGGCCT
ATTGGTCGAGTAACTCGGATCATCCCCAGTCCAGATGGAATCGTCCGNTC
GGTGTTCGTCAAGACCTCTACTGGAGAATACCACCGCCCGGTGTCCAAAT
TATGCTTATTAGAATCTGA
>rnd-1_family-434#Unknown ( RepeatScout Family Size = 26, Final Multiple Alignment Size = 26, Localized to 931 out of 1064 contigs )
GCGATGCACTTTTTTGCACAGCGCGATGCACTTTTCTGCACGGCGCGATG
CATTTTT
>rnd-1_family-435#Unknown ( RepeatScout Family Size = 26, Final Multiple Alignment Size = 26, Localized to 931 out of 1064 contigs )
GGGCGTCCCTAAAACGCGAAAGCGAAACGCGAAACGAACAGCGACTAAAA
CGCGGAACGCNGTGCGAANCAGCCCCCAGGCAATGGGCTGCGAAACGCTC
AAATATCGCCTAAAGGCAACCTAAATAGCGAAACGATTTTGCGAAACCCT
TATTTAAAATGCCATTGGATTTGGCATTTCATTTAGAGAAATAAGAACC
>rnd-1_family-436#LTR/Gypsy ( RepeatScout Family Size = 26, Final Multiple Alignment Size = 26, Localized to 931 out of 1064 contigs )
ATCTTGCTGCANTCCCGAACGTCGTCTTTGGAAAGTTCCANAAANGTTTC
GAGGTCTGCTGACACNGCAAGGNAATCTGGTAAGTTNCCGAACGNGACGC
CATGNGTTCCATTATCCGTTGCTCCTGGCAGGTTGATGATCTGGAACAGN
TTGTACTGCTGGGCGTGATCGAAGATAGGAACNTGNATGAAGAGNCGAAA
TGAGTTTTCCATNGCCGCNACCGTGACCGTGGATTCNCGGTAAGCGACCC
ANAGCTCGTCGCTNGAAATNGACCATCCTCTNGGTAATTGTCCGTTAATT
GTTTTGATGACTTCGTTGAATTTNGCTGGAGAGACGATTTGAGGGGCCAA
ATGCCCGTTTGCTAGNAGACCGAANCCNACGTCGAGACTATCGGCNAGTT
GTTGTAGCCACNGCAGGATTTGATTCATCGCCTCAAATGTTTCGTCCAGT
TGGAAAAAATACTCGAAGTGACTCAGTTCTAGGTCTTCCATGTCAGCTAT
TTT
>rnd-1_family-421#LTR/Copia ( RepeatScout Family Size = 27, Final Multiple Alignment Size = 26, Localized to 931 out of 1064 contigs )
TGTCGTCCACGTATGGCACGAACGACTGGCCACGACCATGTGAGCCACGA
CTTCGTCAAAAAGATGGCGACCGGTAATCACGTCACCGGAATGGATCTCG
AACCCGTGAAGGAAGATCAAAACCGGTACTGTNATGGATGCGACTGGGAA
AAATGCANAAATCGCCTTTCCCCATCGGCAAGCGCGTCACAACCCGAATC
GGCGANTTNATTCATTCCGACGTGGTGGGTCCGATGCACGTACCGTCNCC
GGTGGAGCNAGNTACTTCGTCGTNTTCAAAGACGACTACAGCGGNTACAN
AGCAGTATACTTCCTCAAACTCAAGT
>rnd-1_family-437#Unknown ( RepeatScout Family Size = 26, Final Multiple Alignment Size = 26, Localized to 931 out of 1064 contigs )
ATAGACCTTCAGCGGATGCTGAGTTGCACCATCTCGCAATTCAGCCCAAT
CCCATCTGGTGTTTTAGTCCCATAAGGCCCTCTTGAGAAAAAGTGTTTTT
TAATCTTAGCATTATTATTA
>rnd-1_family-438#LTR/Pao ( RepeatScout Family Size = 26, Final Multiple Alignment Size = 26, Localized to 931 out of 1064 contigs )
CTGTTTNTGATCCGCTAGGCCGTGCGGCTCCTCTGATCGTCAAGGCGAAG
ATCAAGCTNCGCGAACTNGGCGTNAAGGGCCTNAATTGGAANGACGNCGT
GACCGGNGANGACAAGGCATGGTGGAANNANTGGTTCGACACGCTGAAGC
AACTNAACGGCATCGGGATGCCACGNTGTCTNTTNCCGAACGAGGAAGAC
ATCGTTCGGNCGGAGCTGCACGCGTTTCGTGACGCNTCNGAAGAGGCCTA
CGCTGCNGCGGTNTACCTGAANACGTCCTACGGGACGGTTTATCCAATGT
CGNCANGTGAGGGCGNCGACGAAGCTGGCTCCGAAGAAGACNATTTCCGT
CCCNAAACTGGAGCTNAACGCAGCNCTGCTGGGNGCCAGACTTGCCGNGT
ACGTGCAAGCGGCGCTNAACCTCCGGACCGTCACNCGACTGTTTTGGACG
GACAGCAGCACCGTNCGGAACTGGATNCGAGCGACTGCCGATTACCAAGT
TATTTCGTCAGCCACCGGATNGGNGAGATCCAGACNNTCACNGAGCCGGA
GGAGTGGNGNTTCGTGCCCGGAAANCTNAATCCGGCGGACGTNGCTACCC
GNTCCNCGCTCGANGAAGAGNCNNTTCCGNCCGNCTGGCTGGACGGCCCN
GANTTCCTGAAACAGCCGAAGACCGNTGGCCAANNGATCTGCCCTGGATG
GCTGTTTCTGCCGAGCGACGTGCTGCCCATTCTCAACATTTGACGAAACC
TCGGTCCGATCATGATTGGTCAAAGTTGAAAATTGATTCCTGTAATCTCT
CTAGCTGTCCCAAGATAGAAGGCCCCTACAAAGAATTGGTGCGTCGGTGC
CAAGAACAGGAATTTGATGAGGATAT
>rnd-1_family-439#Unknown ( RepeatScout Family Size = 26, Final Multiple Alignment Size = 26, Localized to 931 out of 1064 contigs )
GGAGAGCAACGCGAAGGTGGCGGATACCGTGGAGGNTTCCGCGGCGATCG
TGAAGGCGGAGAGCAACGCGAAGGTGGCGGATACCGTGGAGGNTNCCGCG
GCGATCGCGAAGGCGGAGAACAACGCGAAGGTGGCGGATACCGTGGNGGN
TNCCGCGGCGATCGCGAAGGCGGNGAGCAACGCGAAGGTGGCTA
>rnd-1_family-440#LTR/Gypsy ( RepeatScout Family Size = 26, Final Multiple Alignment Size = 26, Localized to 931 out of 1064 contigs )
CTCGTGAACAACAAAAGGCCCAGTACGATAAACGNGCAAAAGAGCAAAAA
TTTANCGTAGGNGATAAAGTTTTACTAGATATNCGAACGCCNTTGGCGGG
NACTAGTAGGAAACTCACTCCGCGATNTANAGGCCCNTNTAGAATCGTAA
AAGTAAACAACAATAATACCGTGGAAATACGACAATGCGTAGGNAAACAG
ACCCAGCTTGTNCACGTGAACCGGATAAAACCCCTNTNCGAGTCAATGAT
CTGGAAAGACGAACCATGCGTCGACTTTTTAGATGTAAGAATTGAGAAAC
AGGCCGAAAAATTCGTACAAGAAACCGCAGATGAACTCGAAACTTTCCCT
CCACCCCTAGAAACAAACCTTCAATCTGAGTTAGAACAAATTCCTTGTGA
AAAAGAAACTCCTACTCAAAATTTGATGAGACCCCCACCCACAATTCCTC
CTACTCCAA
>rnd-1_family-441#Unknown ( RepeatScout Family Size = 26, Final Multiple Alignment Size = 26, Localized to 931 out of 1064 contigs )
TTTTTTTTTTTTGCGAGCTAGAGCGGAGNTCCGCTCACTTTNAGGCACTG
AGCGGAAAGCTCNGAGCGCGCTCGCGTTTCAGTGAGCTACGCCCAACTCT
G
>rnd-1_family-442#LTR/Gypsy ( RepeatScout Family Size = 26, Final Multiple Alignment Size = 26, Localized to 931 out of 1064 contigs )
AATCGCGAAAAGAATTGGAGTTATTCTCCCTCGCGTTTTGGTAGTAACGA
CACCGCCACTCAGCACTTTTCGAGATTTCCGAATAGGCCTAGAAACTTTA
CTTCGTCCTTTTCGAGACCTTCTAGTGATTCCNCATACAGGCCCNCACAA
CCNTCGATGACTTGCAATTTTTGCGGNTACCGAGGCCACACTCAGTCTAA
TTGTCGCAANTTTCAACGTCAGAATCTAGAACAAGCNCAGCCNCCNATTT
GCTATTCTTGCCGTGACATAGGNCATAGATCTAATAATTGTCCTAAGATA
AGAGAACCAAATAGACCTAACATTCCAGGTCCCCCTCAACGTCAGGGAAA
CCACTAGGGATCAACTGTAGCTTCGGGTCAGTTGATGNAGAGCCTCCTTT
AAAATCCCGACAAGTCGCAAAATTAACAACCATTACGAATGAATCGACCC
CAAGAATTCCATTAAAGATTTTCCAAGTCCCGTTACAAGCATTATTTGAT
A
>rnd-1_family-443#DNA/Zator ( RepeatScout Family Size = 26, Final Multiple Alignment Size = 26, Localized to 931 out of 1064 contigs )
AACTCTATAACAAAAAGTTCAGATGAGAGAGTGAAGCCGATTGTTATGTT
CTCAGGTATAAAATCAAATTGATGAATGAAATTTAATTTCTAACACTTTT
TGTATAACTATTTTCTTTTTACTGTCGACGGAGGNCCCGACGAAAATCCN
CGNTACCANAAAGTNATCGANGTTGCAATNCATCATTTTGGTCACACGAC
CTTGATGCNNTTTTCATNGCTACCAATGCACCNGGTAATATCAACTTTAT
AACAATCCTATTGGATGAGATTTTTTACACACCCATATACAAAACGCCTT
TTCATTATATTTTCACATAAAAAGGCAGGAGTGCTTTTAATCGNGTNGAG
CGAAGGATGGCCCCNCTNAGCCGCGAACTNNCTGGNTTNATTCTTCCTCA
TGACCACTTTGGAACCCACCTNGACGCAGCCGGNAAGACCATCGACGNNG
ANCTTGAAAAANAAAACTTTGAATNCGCTGGGAAAACTCTGGCNGAAATN
TGGTCNGANGTNGTAGTCGACGGATNTCCCTGCGTTGCCGAATATGTNGA
TCCGAATNATTCCGAATTCGGTCAAGATCGGCTCAACGTGAAAGATCAGA
ATTGGTTCGCCGANCATGTNCGAACGAGCCAGTATTTTACGCAAATTGTN
AAGTGTNAAGATCCGACGTGCTGTTCGAAGCCGAGAAGCTCATACTTTCC
GTCGTTCCTGCGCGNTTTNTTCCTCCNCCNATTCCATTGATCCAAACTGA
CGAAGGCTTNAAAGCTCCNGANNGAAGTGACTTTGAAAGTCACGTCTTTC
CTTCTTTGTTTTTATCGCTCCATCTTTCACGCGACTTATTGCCTAATTCA
ACTAAAGAATTCCTTACGCTCCCTTATGATC
>rnd-1_family-423#Unknown ( RepeatScout Family Size = 27, Final Multiple Alignment Size = 26, Localized to 931 out of 1064 contigs )
AGGTCGAACTACAAGAAAATTAAGTTGAAACGTTTGAAGGGTAAATCAGT
CTGTAAGACGTCTAAGGAAGAAATTACATAGAAAAGAGGGGCGTATAGAA
AATTAATGTTACGTAAGAATAAAGGGTAGGAAAAATAAGGAAAATAATAA
AGAATAAATTGTTTTGGTTCTTTACATAGCTATCCGGT
>rnd-1_family-445#Unknown ( RepeatScout Family Size = 26, Final Multiple Alignment Size = 26, Localized to 931 out of 1064 contigs )
TATTTTTCGTATTTTTTGCTTAAAAATATTGGGGTGTACGAATATTTTTT
CGAGTTGACAACCCCCCGCCGAGTTCAATTCTCTGTGGAACAGCAAAAAT
CTATAGTGACCAACATGAACCTAACGGATGTCCTAATCAGATTTTATTCA
CATTGAATAGAGG
>rnd-1_family-446#Unknown ( RepeatScout Family Size = 26, Final Multiple Alignment Size = 26, Localized to 931 out of 1064 contigs )
CTTTCGCCGCTGTTCCTTCGCGGACATTCGCCCATAAGACGACCGTGACT
ATATCGGCTGACGTCTGGGTACCGTCAGTCACACAAACACGGTCGTATCT
CACTGTCCAGACACCGAGGTATCACCAGCCCAATTGGTAATACACAAATC
ATACTTACCTCGAATTCCCGTCTCTCTGCAGTGACCAATTTCGTCCCGAA
TCTATAACCTATAGTGACCTAAGAAGCCAAAGAATTAAAAAACACAGGTA
TTGAAATAAGGAGAAAGAAAAAAAGGCTATTTAGTTTTCAATTAAATGAA
GGTAAGAAAAATTCTAATTTTCATTTAATTTCAATCAAGGAACGCCTATT
TTCTTCCTCCTTATTTCCATTCGGTTGGTTCCGCCCCNGTGTCTGTCGTG
CANNTNTTCNTTNTNCTTGGANTTAACAGTGTGACTTGATACTTGAACGG
CAATGGAAATCAGTCCCCATAGGTGTTGCCCCCTTACGAACCCACCTTTT
TACAGTGCTAGGTCGTGGTTGGCCCCTTGGCTAAACCTGCAGGAAATCGA
TCGACCGATCTGATTGCGGCTGAATTGCATTANTGTTGACTCAAGCCGGC
TTCAGAAAGAGAATACCTGCCCGTCTCTGCAGGCCCCTTTCGCCGCTGTT
CCTTCGCGGACATTCGCCCATAAGACGACCGTGACTAGATCGGCTGACGT
CTGGCTACCGTCAGTCACACAGACACGGTCGTATCTCACTGTCCAGACAC
TGGGNTATTCCCAACCCAATTGGAATGGCTAAATTAAACTTACCTTGAAT
TCCCGTCTCTCTGCAGTGACCAATTTCGACACGAATCTATAACCTATAGT
GACCTAAGAAGCCAAAGAATTAAAAAACACAGGTATGGAAATAAGGAGGA
AGAAAATAGGCGTTCCTTGATTGAAATTAAATGAAAATTAGAATTTTTCT
TACCTTCATTTAATTGAAAACTAAATAGCCTTTTTTTCTTTCTCCTTATT
TCAATTCGGTTAGTTCCACCTTTGTGTCTGTCGTGCAAGTATTCTTTATA
CTTGGATTTAACAGTGTGACTTGAACGGCAATGGAAATCAGTCCCCATAG
GTGTTGCCCCCTTACGAACCCACCTTTTTACAGTGCTAGGTCGTGGTTGG
CCCCTTGGCTAAACCTGCAGGAAATCGATCGACCGATCTGATTTCTCAGC
TGACTTCCACTACAGTTGACTCAAGCCGGCCTTGGAAAGAGTCGAATGAT
GACGGCTGTTCGTCCGTCTCTTTAACGTCTCTTTCGCCGCTGTTCCTTCG
CGGACATTCGCCCATAAGACGACCGTGACTATATCGGCTGACGTCTGGGT
ACCGTCAGTCACACAAACACAGTCGTATCTCACTGTCCAGACACCGAGGT
ATCACCAGCCCAATTGG
>rnd-1_family-447#Unknown ( RepeatScout Family Size = 26, Final Multiple Alignment Size = 26, Localized to 931 out of 1064 contigs )
CATTGCGATTATTCTATCTACATTAAAGAAACAGAACATGAATNAGTANA
AAATTCTTGCTGATAAACTCATTTAAAACAGTAAAACATCTAGTCAATT
>rnd-1_family-448#Unknown ( RepeatScout Family Size = 26, Final Multiple Alignment Size = 26, Localized to 931 out of 1064 contigs )
GTACAGTATGTTCCAAAAAAATCCGACCACCCTTTTCAAATAAAAATGCC
CCCTATTGTCGAATAGCACAATTGCATCGAGTTTTAGGCCAAATTGAAGC
ACGTGGTAAAATGTGGAAAAACCATGTAAGAAATTGCCATGGAAACGAGA
CANCCATTAGTTAGCTCGCATCCTTACATCAGTGTGTGCTGGGAATACTT
GCCGTTAGGCATAGCCAAGAATTTTACAAAGTTTTATNATTTTTTACTCT
ACTGGTCTACGCGAGACAGACTAAAGGAATGGAAGTCTCGTTTCTATGGC
AAC
>rnd-1_family-449#Unknown ( RepeatScout Family Size = 25, Final Multiple Alignment Size = 25, Localized to 931 out of 1064 contigs )
TAAGCTCCTCCCCTTTGGGGGCGGAGCAAGCCATTCCACGATCGTTTTCC
ACGATATACCGGTACACGGTACACGGTACGCGTACACGATNTACCGC
>rnd-1_family-450#Unknown ( RepeatScout Family Size = 25, Final Multiple Alignment Size = 25, Localized to 931 out of 1064 contigs )
GGTAAAATCTATTGCACCGTGGAGTCCACGGCGCTCTAGTGTCAAANAGT
GCTATTGC
>rnd-1_family-451#Unknown ( RepeatScout Family Size = 25, Final Multiple Alignment Size = 25, Localized to 931 out of 1064 contigs )
TGACAATAATTACTCTTACTGATAATACCTGCTGAGTAATTACTGATTTG
AAGACACTTGACTCAGGCAAGTTCTACCGCTGGTTCTATTTTATTGAAAC
TCTGACACAAATAATGGCGTCTGCTCTACCTTGATGAAATTTGCGAAGAA
AGGNCNTTNGCCGATATCGGCCACCAAGAAGGCGCTGATTACAGCGCCCC
TGGCGGCCTTACACGTACTACAGATCAAANATAGTNGGCTTGCGGACGAG
TCGGCCCGACCTAGTTAATTGCCCGTCAGGT
[truncated: 3,888,429 more chars]
