# Supplementary material for: Engines of change: Transposable element mutation rates are high and variable within Daphnia magna
Source: PLoS Genet. 2021 Nov 1;17(11):e1009827. doi: 10.1371/journal.pgen.1009827 (PMC8594854; doi:10.1371/journal.pgen.1009827)
Supplement: S1 Table — (XLSX) [file pgen.1009827.s004.xlsx]

## Sheet: Sheet1
S1 Table. Collection data for the 9 starting genotypes of Daphnia magna (FASC, FBSC, FCSC, GASC, GBSC, GCSC, IASC, IBSC, ICSC) used in this study derived from Yampolsky et al. (2014) [1] and climate-data.org).
Population	Genotype Designation	Clone Number	Label	Collection Site	Average generation time (days)	Latitude	Longitude	Elevation (m)	Average high (C)	Temperature range (C)
Germany	DE-K3-11	12	GASC	Ismaning, Germany	12.7	48°12′24"	11°42'35"	497	24	19.3
Germany	DE-K3-11	13	GBSC		10.8
Germany	DE-K3-11	24	GCSC		11.8
Israel	IL-M1	2	IASC	Jerusalem, Israel	13.3	31°42′52"	35°03'03"	603	30	15.2
Israel	IL-M1	7	IBSC		14.1
Israel	IL-M1	11	ICSC		15.7
Finland	FI-N19	12	FASC	Tvärminne, Finland	14.3	59°49'30"	23°14'00"	0	20	22.9
Finland	FI-G41	13	FBSC		15
Finland	FI-G47	13	FCSC		11.1
Referneces:
[1] Yampolsky LY, Schaer TMM, Ebert D. Adaptive phenotypic plasticity and local adaptation for temperature tolerance in freshwater zooplankton. Proc R Soc B Biol Sci. 2014;281: 20132744. doi:10.1098/rspb.2013.2744
