# Supplementary material for: Engines of change: Transposable element mutation rates are high and variable within Daphnia magna
Source: PLoS Genet. 2021 Nov 1;17(11):e1009827. doi: 10.1371/journal.pgen.1009827 (PMC8594854; doi:10.1371/journal.pgen.1009827)
Supplement: S2 Table — (XLSX) [file pgen.1009827.s005.xlsx]

## Sheet: Sheet1
S2 Table. Assembly statistics for the 9 starting genotypes of Daphnia magna collected originally from Finland (FASC, FBSC, and FCSC), Germany (GASC, GBSC, GCSC), and Israel (IASC, IBSC, and ICSC) and one genotype of Daphnia pulex (PA42 version 4.1) for which sequence data were publicly available (https://www.ncbi.nlm.nih.gov/bioproject/307976).
	FASC	FBSC	FCSC	GASC	GBSC	GCSC	IASC	IBSC	ICSC	PA42_4-4.1
Genome size with gaps	119622157	121215377	122085912	112872797	115557492	110016532	114558114	113736925	115238819	189550516
Number of scaffolds	969	945	939	1592	1349	1399	1636	2083	1627	493
Length of largest scaffold	7106583	7755235	6428716	7193733	6499861	7221022	6137402	4772032	6060408	7584612
Mean scaffold length	123449	128270	130017	70900	85661.6	78639.4	70023.3	54602.5	70829	384483
Number of N50 scaffold	21	21	20	23	21	20	25	31	24	36
N50	1679372	1808909	1862582	1417318	1739611	1797593	1147913	838247	1324896	1160003
Total length of gaps	15822397	17306938	18769982	18465876	19538828	19703504	15516775	18906336	17157095	4004483
BUSCO: Complete*	0.914116	0.900296	0.906219	0.855874	0.870681	0.814413	0.884501	0.875617	0.891412	0.771964
BUSCO: Duplicated*	0.00691	0.007897	0.001974	0.003949	0.00691	0.004936	0.007897	0.001974	0.002962	0.068115
BUSCO: Fragmented*	0.005923	0.005923	0.00691	0.007897	0.011846	0.008885	0.00691	0.011846	0.007897	0.050346
BUSCO: Missing*	0.07305	0.085884	0.084896	0.13228	0.110563	0.171767	0.100691	0.110563	0.09773	0.109576
*BUSCO analysis indicates the number of complete, duplicated, gragmented and missing genes from the Athropoda reference gene set
