# Supplementary material for: Engines of change: Transposable element mutation rates are high and variable within Daphnia magna
Source: PLoS Genet. 2021 Nov 1;17(11):e1009827. doi: 10.1371/journal.pgen.1009827 (PMC8594854; doi:10.1371/journal.pgen.1009827)
Supplement: S3 Table — (XLSX) [file pgen.1009827.s006.xlsx]

## Sheet: Sheet1
S3 Table. ANOVA results for the log TE percent abundance between nine genotypes of D. magna.
Method	Factor	DF	F	P-value
RepeatMasker	Genotype	8	0.083	0.999371
	Family	33	4.4539	0.0007341
	Genotype x Family	264	0.005	1
Read mapping	Genotype	8	0.0134	0.999999
	Family	33	3.8821	0.001767
	Genotype x Family	263	0.0035	1
