# Supplementary material for: Engines of change: Transposable element mutation rates are high and variable within Daphnia magna
Source: PLoS Genet. 2021 Nov 1;17(11):e1009827. doi: 10.1371/journal.pgen.1009827 (PMC8594854; doi:10.1371/journal.pgen.1009827)
Supplement: S4 Table — (XLSX) [file pgen.1009827.s007.xlsx]

## Sheet: Sheet1
S4 Table. TE content for each starting genotype of Daphnia magna collected originally from Finland (FASC, FBSC, and FCSC), Germany (GASC, GBSC, GCSC), and Israel (IASC, IBSC, and ICSC) compared to D. pulex, including amount (megabases [Mb]), percent of assembly, and number of elements according to RepeatMasker results.
Genotype	Assembly size (Mb)	TE abundance (RepeatMasker)			TE abundance (Read mapping)
		TE Content Mb	% of assembly	Number of elements	TE Content Mb	% of assembly
FASC	119.622	7.91017	6.61263	14994	17.5	14.6294
FBSC	121.215	8.13613	6.71212	15005	18.5	15.2621
FCSC	122.086	8.02491	6.57316	15016	19.4	15.8904
Finland Means	120.974	8.02373	6.63264	15005	18.4667	15.2606
GASC	112.873	6.19606	5.48942	11768	18.1	16.0358
GBSC	115.557	6.27699	5.43192	12310	17.5	15.144
GCSC	110.017	6.35465	5.77609	12682	19.1	17.361
Germany Means	112.816	6.2759	5.56581	12253.3	18.2333	16.1803
IASC	114.558	7.06262	6.1651	13894	18.3	15.9744
IBSC	113.737	5.85206	5.14526	12602	19.9	17.4965
ICSC	115.239	6.65079	5.77131	13052	19	16.4875
Israel Means	114.511	6.52182	5.69389	13182.7	19.0667	16.6528
D. pulex*	189.551	16.7244	8.82318	28075	-	-
*D. pulex assembly is PA42 version 4.1 (https://www.ncbi.nlm.nih.gov/bioproject/307976)
