# Supplementary material for: Engines of change: Transposable element mutation rates are high and variable within Daphnia magna
Source: PLoS Genet. 2021 Nov 1;17(11):e1009827. doi: 10.1371/journal.pgen.1009827 (PMC8594854; doi:10.1371/journal.pgen.1009827)
Supplement: S5 Table — (XLSX) [file pgen.1009827.s008.xlsx]

## Sheet: Sheet1
S5 Table. Mean proportional abundance of each TE family or superfamily in Daphnia magna (averaged across 9 starting genotypes originally collected from Finland, Germany, and Israel) using two different methods (read mapping to a repeat library and repeat masking with a repeat library).
		Percent of assembly
TE Type	Superfamiliy	Read mapping			Repeat masking
		Mean	SD		Mean	SD
DNA transposons (Class 2)	Academ-1	0.0794697	0.010259		0.0542304	0.00572567
	CMC-EnSpm	0.225678	0.0235685		0.147152	0.0163997
	hAT	0.0187628	0.00102694		0.0203943	0.0009541
	hAT-Ac	0.510113	0.0310273		0.379105	0.0371812
	hAT-Charlie	0.0104119	0.000665887		0.0125948	0.000434187
	hAT-hATm	0.0603493	0.00558459		0.0393102	0.00500845
	hAT-Tip100	0.038639	0.00328824		0.0286395	0.00637937
	IS3EU	0.00341395	0.000422234		0.00492179	0.000462391
	Merlin	0.103508	0.00763942		0.0645036	0.0064842
	MULE-MuDR	0.0452748	0.0046102		0.0347344	0.00326445
	P	0.139889	0.0505957		0.0774151	0.0187429
	P-Fungi	0.0423753	0.00319708		0.0387432	0.00460885
	PIF-Harbinger	0.0619899	0.00806477		0.045819	0.00633515
	PIF-ISL2EU	0.0830048	0.00894442		0.0369112	0.00673075
	Sola-2	0.0274392	0.00643279		0.019491	0.00419374
	TcMar-Fot1	0.065668	0.00523757		0.0442189	0.00540168
	TcMar-Tc1	0.10509	0.00955674		0.067472	0.0061687
	Zisupton	0.100122	0.0165946		0.0379457	0.00588737
	Unclassified	0.00675021	0.00105656		0.00853307	0.000573273
	Total	1.72795	0.12788		1.16213	0.119982
LINE (Class 1)	I	0.416671	0.0349531		0.21707	0.0210205
	I-Jockey	0.0761807	0.0159663		0.0320279	0.00558511
	L1-Tx1	0.782253	0.0821044		0.113059	0.0162627
	Penelope	0.0372544	0.00504		0.0217004	0.00367057
	R1	0.0452857	0.00936908		0.0245065	0.00389424
	R2-NeSL	0.689394	0.165962		0.0976646	0.0177844
	Total	2.04704	0.232783		0.506028	0.0590868
LTR (Class 1)	Copia	0.504891	0.0214363		0.352566	0.0287863
	DIRS	0.409029	0.0349869		0.246143	0.0223412
	ERV1	0.00208986	0.000462985		0.00310215	0.000852289
	Gypsy	6.74691	0.579377		2.12112	0.279864
	Ngaro	0.305184	0.0342846		0.0763377	0.0122474
	Pao	2.73646	0.187429		0.941802	0.162673
	Unclassified	0.0747879	0.0264059		0.049081	0.00499047
	Total	10.7791	0.800974		3.79015	0.502528
RC (Class 2)	Helitron	0.225203	0.0408275		0.052147	0.0098006
SINE (Class 1)	ID	0.0268852	0.00312958		0.0161499	0.00360989
	tRNA-V-CR1	0.0132744	0.00268154		0.0174941	0.00376026
	Unclassified	1.12613	0.208559		0.395321	0.138275
	Total	1.16629	0.209824		0.428965	0.135359
Total		15.9456	1.09434		5.93942	0.611303
