# Supplementary material for: Engines of change: Transposable element mutation rates are high and variable within Daphnia magna
Source: PLoS Genet. 2021 Nov 1;17(11):e1009827. doi: 10.1371/journal.pgen.1009827 (PMC8594854; doi:10.1371/journal.pgen.1009827)
Supplement: S6 Table — (XLSX) [file pgen.1009827.s009.xlsx]

## Sheet: Sheet1
S6 Table. ANOVA results for the log TE percent abundance between D. magna and D. pulex.
Factor	DF	F	P-value
Species	1	13.1068	0.00036
Family	26	56.2113	< 0.0001
Species x Family	26	2.9076	< 0.0001
