# Supplementary material for: Engines of change: Transposable element mutation rates are high and variable within Daphnia magna
Source: PLoS Genet. 2021 Nov 1;17(11):e1009827. doi: 10.1371/journal.pgen.1009827 (PMC8594854; doi:10.1371/journal.pgen.1009827)
Supplement: S7 Table — Analyses were also performed using each possible reference genome using all sites that passed filters for each (regular font). (XLSX) [file pgen.1009827.s010.xlsx]

## Sheet: Sheet1
S7 Table. Number of sites and percent polymorphism (means, in bold) for each TE superfamily in each of the genomes sequenced from the 9 starting genotypes of Daphnia magna collected originally from Finland (FASC, FBSC, and FCSC), Germany (GASC, GBSC, GCSC), and Israel (IASC, IBSC, and ICSC). Analyses were also performed using each possible reference genome using all sites that passed filters for …
	Mean number of sites	Mean percent polymorphism	Number of sites per genome, based on the reference genome used for analysis										Percent polymorphism, based on the reference genome used for analysis
Class_Superfamily
	Overall	Overall	FASC	FBSC	FCSC	GASC	GBSC	GCSC	IASC	IBSC	ICSC		FASC	FBSC	FCSC	GASC	GBSC	GCSC	IASC	IBSC	ICSC
DNA_Academ-1	14.2222	0.127288	12	13	16	20	20	13	9	17	8		0.166667	0.153846	0.0625	0.15	0.2	0	0.111111	0.176471	0.125
DNA_CMC-EnSpm	51.5556	0.0917864	33	45	36	65	62	54	51	59	59		0.0606061	0.0888889	0.0555556	0.0769231	0.0483871	0.0925926	0.0980392	0.152542	0.152542
DNA_hAT-Ac	118.889	0.152491	109	115	118	128	124	132	116	106	122		0.0917431	0.130435	0.177966	0.164062	0.145161	0.151515	0.181034	0.207547	0.122951
DNA_hAT-hATm	14.8889	0.108558	11	11	10	19	17	21	17	11	17		0.0909091	0.0909091	0.2	0.105263	0	0.190476	0.0588235	0.181818	0.0588235
DNA_hAT-Tip100	9.77778	0.11123	13	9	9	9	10	9	12	9	8		0.153846	0.111111	0.111111	0	0	0.222222	0.166667	0.111111	0.125
DNA_Merlin	23.8889	0.0935618	22	22	22	23	24	21	31	26	24		0.0909091	0.136364	0.136364	0.130435	0.0833333	0.142857	0	0.0384615	0.0833333
DNA_MULE-MuDR	15	0.173715	15	8	12	13	20	14	17	16	20		0.133333	0.125	0.333333	0.307692	0.2	0.0714286	0.117647	0.125	0.15
DNA_P	30.6667	0.2268	21	21	26	30	44	35	37	30	32		0.190476	0.238095	0.269231	0.166667	0.181818	0.114286	0.297297	0.333333	0.25
DNA_P-Fungi	9.77778	0.0891399	10	9	7	9	11	10	13	7	12		0.1	0.111111	0.142857	0.111111	0	0.1	0.153846	0	0.0833333
DNA_PIF-Harbinger	24.7778	0.116909	24	23	18	31	27	31	14	27	28		0.0833333	0.0869565	0.111111	0.129032	0.185185	0.0967742	0.142857	0.0740741	0.142857
DNA_PIF-ISL2EU	15.8889	0.371249	17	16	7	12	19	19	17	17	19		0.294118	0.375	0.428571	0.333333	0.421053	0.578947	0.176471	0.470588	0.263158
DNA_Sola-2	7	0.18836	6	5	7	10	5	6	7	7	10		0.166667	0	0.285714	0.3	0.6	0	0	0.142857	0.2
DNA_TcMar-Fot1	15.3333	0.130986	7	16	17	20	16	21	12	13	16		0	0.125	0.0588235	0.05	0.1875	0.0476191	0.166667	0.230769	0.3125
DNA_TcMar-Tc1	18.6667	0.0859428	9	18	21	20	30	13	16	11	30		0	0.166667	0	0.1	0.1	0	0.125	0.181818	0.1
DNA_Zisupton	10.4444	0.015873	14	10	7	14	15	10	6	4	14		0	0	0	0.0714286	0	0	0	0	0.0714286
LINE_I	100.333	0.176266	84	89	79	119	135	90	99	103	105		0.214286	0.191011	0.177215	0.201681	0.185185	0.177778	0.141414	0.135922	0.161905
LINE_I-Jockey	13.6667	0.160634	15	11	11	18	15	12	13	17	11		0.2	0.181818	0.272727	0.111111	0.2	0	0.153846	0.235294	0.0909091
LINE_L1-Tx1	37.8889	0.0300702	31	26	35	46	39	41	35	42	46		0.0645161	0.0769231	0.0285714	0.0217391	0	0	0.0571429	0	0.0217391
LINE_Penelope	6.22222	0.150427	3	3	8	8	6	13	6	5	4		0	0.333333	0.125	0.125	0.166667	0.153846	0	0.2	0.25
LINE_R1	10.3333	0.0544505	10	9	13	11	10	12	9	9	10		0	0	0.0769231	0.0909091	0	0	0.111111	0.111111	0.1
LINE_R2-NeSL	15.6667	0.0734023	9	20	20	25	11	19	16	7	14		0	0.05	0.1	0.2	0	0.105263	0.0625	0	0.142857
LTR_Copia	92.5556	0.0893785	83	85	82	106	97	96	95	107	82		0.0240964	0.105882	0.0853658	0.0754717	0.0824742	0.125	0.0842105	0.11215	0.109756
LTR_DIRS	67.1111	0.100981	75	54	56	88	68	75	55	68	65		0.0933333	0.0925926	0.125	0.0909091	0.117647	0.106667	0.0727273	0.117647	0.0923077
LTR_Gypsy	544	0.194152	486	480	559	603	567	524	552	530	595		0.179012	0.1875	0.18068	0.208955	0.218695	0.211832	0.188406	0.192453	0.179832
LTR_Ngaro	25.1111	0.0540168	18	20	16	25	32	30	35	22	28		0.0555556	0.1	0	0.08	0.0625	0.0666667	0.0857143	0	0.0357143
LTR_Pao	341.556	0.135826	295	308	328	419	338	343	338	353	352		0.125424	0.146104	0.128049	0.140811	0.156805	0.113703	0.142012	0.127479	0.142045
RC_Helitron	11.8889	0.0111111	10	16	18	12	12	8	11	10	10		0.1	0	0	0	0	0	0	0	0
Total sites	1647		1442	1462	1558	1903	1774	1672	1639	1633	1741
