# Supplementary material for: Engines of change: Transposable element mutation rates are high and variable within Daphnia magna
Source: PLoS Genet. 2021 Nov 1;17(11):e1009827. doi: 10.1371/journal.pgen.1009827 (PMC8594854; doi:10.1371/journal.pgen.1009827)
Supplement: S8 Table — (XLSX) [file pgen.1009827.s011.xlsx]

## Sheet: Sheet1
S8 Table. K-means clustering of pincipal component axes from a Principal Componant Analysis of TIPs identified in analyses using each of the nine genotypes as reference assemblies.
Reference assembly	Optimal k	Average silhouhette	Cluster ID for each SC
			FASC	FBSC	FCSC	GASC	GBSC	GCSC	IASC	IBSC	ICSC
FASC	3	0.2185	1	1	1	2	2	2	3	3	3
FBSC	3	0.212325	1	1	1	2	2	2	3	3	3
FCSC	3	0.213053	1	1	1	2	2	2	3	3	3
GASC	3	0.248557	1	1	1	2	2	2	3	3	3
GBSC	3	0.26026	1	1	1	2	2	2	3	3	3
GCSC	3	0.269398	1	1	1	2	2	2	3	3	3
IASC	3	0.225558	1	1	1	2	2	2	3	3	3
IBSC	3	0.208029	1	1	1	2	2	2	3	3	3
ICSC	3	0.24071	1	1	1	2	2	2	3	3	3
*Optimal k represents the number of clusters that mazimized the average silhouette
