# Supplementary material for: Engines of change: Transposable element mutation rates are high and variable within Daphnia magna
Source: PLoS Genet. 2021 Nov 1;17(11):e1009827. doi: 10.1371/journal.pgen.1009827 (PMC8594854; doi:10.1371/journal.pgen.1009827)
Supplement: S9 Table — (XLSX) [file pgen.1009827.s012.xlsx]

## Sheet: Sheet1
S9 Table. Proportion of singleton and population-specific sites among three genotypes each from Finland, Germany, and Israel for all TE families combined.
Reference assembly	Number of sites	Number of TIPs	Proportion of singletons					Proportion population specific but non-singleton
			Finland	Germany	Israel	Total		Finland	Germany	Israel	Total
FASC	1442	192	0.09375	0.0625	0.0520833	0.208333		0.0833333	0.0625	0.166667	0.3125
FBSC	1462	220	0.0727273	0.0681818	0.0363636	0.177273		0.0545455	0.0454546	0.154545	0.254545
FCSC	1558	229	0.0742358	0.0436681	0.0393013	0.157205		0.0742358	0.0567686	0.157205	0.28821
GASC	1903	296	0.0574324	0.054054	0.0506757	0.162162		0.0945946	0.0472973	0.118243	0.260135
GBSC	1774	285	0.0842105	0.0842105	0.0385965	0.207017		0.122807	0.045614	0.14386	0.312281
GCSC	1672	247	0.0850202	0.0445344	0.0566802	0.186235		0.117409	0.0607287	0.174089	0.352227
IASC	1639	241	0.0746888	0.0705394	0.0622407	0.207469		0.13278	0.0622407	0.0995851	0.294606
IBSC	1633	253	0.102767	0.0711462	0.0513834	0.225296		0.106719	0.0513834	0.102767	0.26087
ICSC	1741	257	0.07393	0.0622568	0.0311284	0.167315		0.120623	0.0544747	0.136187	0.311284
*Proportion singleton and proportion population specific represents the proportion of TIPs that are singletons or population specific but non-singleton.
