# Supplementary material for: Engines of change: Transposable element mutation rates are high and variable within Daphnia magna
Source: PLoS Genet. 2021 Nov 1;17(11):e1009827. doi: 10.1371/journal.pgen.1009827 (PMC8594854; doi:10.1371/journal.pgen.1009827)
Supplement: S10 Table — (XLSX) [file pgen.1009827.s013.xlsx]

## Sheet: Sheet1
S10 Table. Polymorphism levels and proportion of population-specific sites among three genotypes each from Finland, Germany, and Israel for the seven most abundant TE superfamilies.
Class_Superfamily	Number of sites	Proportion TIPs	Proportion of singletons				Proportion population-specific but non-singleton
			Finland	Germany	Israel		Finland	Germany	Israel
DNA_CMC-EnSpm	51.5556	0.0917864	0.0123457	0.0401235	0.0222222		0.0222222	0.124691	0.275926
DNA_hAT-Ac	118.889	0.152491	0.0800305	0.0550265	0.00505051		0.0723826	0.0376142	0.147731
LINE_I	100.333	0.176266	0	0.116638	0.022409		0.0779969	0.0424634	0.0987805
LTR_Copia	92.5556	0.0893785	0.0667989	0.0354938	0.0123457		0.0555556	0	0.275573
LTR_DIRS	67.1111	0.100981	0.0324074	0.0138889	0.176587		0.0555556	0.087963	0.155159
LTR_Gypsy	544	0.194152	0.116128	0.0664462	0.0743845		0.130409	0.0639777	0.16347
LTR_Pao	341.556	0.135826	0.0643982	0.0623676	0.0227494		0.0894016	0.0420326	0.076701
*All values represent the average across analyses using each of the nine reference genomes (see Tables S8 and 9). Proportion TIPs represents the proportion of all TE sites of a superfamily that are polymorphic. Proportion singleton and proportion population specific represents the proportion of TIPs of a family that are singletons or population specific but non-singleton.
