# Supplementary material for: Engines of change: Transposable element mutation rates are high and variable within Daphnia magna
Source: PLoS Genet. 2021 Nov 1;17(11):e1009827. doi: 10.1371/journal.pgen.1009827 (PMC8594854; doi:10.1371/journal.pgen.1009827)
Supplement: S11 Table — (XLSX) [file pgen.1009827.s014.xlsx]

## Sheet: Sheet1
S11 Table. Abundance and mean pairwise divergence of active and inactive TE superfamilies in the 9 starting genotypes of Daphnia magna collected originally from Finland (FASC, FBSC, and FCSC), Germany (GASC, GBSC, GCSC), and Israel (IASC, IBSC, and ICSC), where active families are those found to exhibit new mutations the mutation accumulation experiment conducted as part of this study.
Genotype	Active TEs			Inactive TEs			Inactive TEs (exclude SINEs)			t-test of divergence between active and inactive elements			t-test of divergence between active and inactive elements (exclude SINEs)
	Number of elements	% of TE basepairs	Mean pairwise divergence	Number of elements	% of TE basepairs	Mean pairwise divergence	Number of elements	% of TE basepairs	Mean pairwise divergence	df	t	Adjusted P-value	df	t	Adjusted P-value
FASC	9879	73.9548	21.0643	5115	26.0452	18.7975	3767	21.3193	20.5888	10486.1	-11.4875	< 0.001	6694.56	-1.0357	0.901137
FBSC	10019	74.2927	20.9639	4986	25.7073	18.6695	3703	21.0475	20.2804	10285.4	-11.5753	< 0.001	6599.99	-2.17807	0.0883087
FCSC	9784	71.16	20.9928	5232	28.84	18.5175	3734	21.5102	20.4619	11138.5	-12.8284	< 0.001	6830.81	-1.36649	0.515492
GASC	7533	66.2414	21.4433	4235	33.7586	18.3691	2983	21.364	20.661	8960.13	-13.9754	< 0.001	5489.72	-2.29647	0.0650592
GBSC	8097	70.0618	21.4651	4213	29.9382	18.9026	3022	21.4419	20.9957	8685.1	-11.8307	< 0.001	5395.49	-0.818369	1
GCSC	8320	68.3293	21.6441	4362	31.6707	19.3178	3152	21.0067	21.1937	9074.23	-10.9856	< 0.001	5694.74	-0.946362	1
IASC	9197	73.222	21.4573	4697	26.778	19.1246	3424	21.0474	20.9068	9724.85	-11.5577	< 0.001	6160.11	-1.02761	0.912514
IBSC	8357	70.9024	21.5516	4245	29.0976	18.7778	3048	21.6468	20.8303	8741.88	-12.9865	< 0.001	5436.05	-1.92167	0.1641
ICSC	8655	73.2157	21.4173	4397	26.7843	19.2595	3249	21.7993	21.0466	9061.98	-10.3254	< 0.001	5867.29	-0.36947	1
% of TE basepairs' represents the percentage all TE basepairs represented by superfamilies that were active (or inactive) in MA lines. TE abundance estimated using the read masking approach.
