# Supplementary material for: Engines of change: Transposable element mutation rates are high and variable within Daphnia magna
Source: PLoS Genet. 2021 Nov 1;17(11):e1009827. doi: 10.1371/journal.pgen.1009827 (PMC8594854; doi:10.1371/journal.pgen.1009827)
Supplement: S12 Table — (XLSX) [file pgen.1009827.s015.xlsx]

## Sheet: Sheet1
S12 Table. Mean pairwise divergence of TE superfamilies shared by Daphnia magna (averaged across nine genotypes) and D. pulex (PA42 [PRJNA307976]).
TE Type	Family or Superfamily	Mean pairwise divergence (%)		ANOVA of pairwise divergence among D. magna genotypes			t-test of pairwise divergence between D. magna and D. pulex
		D. magna	D. pulex	df (numerator, denominator)	F	P-value	df	t	P-value
DNA	Academ-1	20.5637	22.9	8, 1128	0.727016	1	66.5868	-1.92582	0.233593
	CMC-EnSpm	24.9103	18.5944	8, 2916	0.629265	1	1129.1	14.8677	< 0.001
	hAT-Ac	17.8774	19.0098	8, 12126	0.657119	1	1835.6	-4.08851	< 0.001
	hAT-hATm	24.9272	20.6339	8, 1324	0.484455	1	64.6175	3.56002	0.00280663
	IS3EU	14.5922	17.6433	8, 195	0.346159	1	489.32	-4.80375	< 0.001
	MULE-MuDR	16.8259	20.2161	8, 1032	0.761842	1	1571.01	-6.69085	< 0.001
	P	19.0918	12.6837	8, 2105	0.969227	1	582.839	11.1569	< 0.001
	PIF-Harbinger	17.3012	23.9297	8, 1156	0.866412	1	283.574	-8.50943	< 0.001
	PIF-ISL2EU	10.9051	7.12967	8, 1061	0.983365	1	126.997	4.22248	< 0.001
	Sola-2	24.7067	19.8321	8, 318	0.320467	1	253.04	4.50499	< 0.001
	TcMar-Fot1	18.4057	20.7092	8, 1606	0.445938	1	613.726	-4.00438	< 0.001
	TcMar-Tc1	22.3304	21.2224	8, 1594	0.774069	1	78.7934	1.07045	1
	Unclassified	15.7175	18.8875
LINE	I	23.2823	24.9359	8, 4070	1.22978	1	334.458	-3.09426	0.00855761
	I-Jockey	24.0794	23.1357	8, 472	1.07423	1	288.524	1.21776	0.897235
	L1-Tx1	15.567	13.5299	8, 1822	0.408311	1	296.381	2.56691	0.0430077
	Penelope	23.405	18.5607	8, 429	1.16734	1	406.879	6.44463	< 0.001
	R1	30.2554	24.2262	8, 401	0.165613	1	865.037	9.16935	< 0.001
	R2-NeSL	10.9502	21.7202	8, 1337	1.78242	0.305258	774.453	-19.7187	< 0.001
LTR	Copia	28.3774	25.2888	8, 9092	0.634648	1	4409.24	12.9837	< 0.001
	DIRS	30.7606	26.117	8, 5224	0.551528	1	1113.1	11.4232	< 0.001
	ERV1	18.2535	18.578	8, 156	0.202524	1	353.264	-0.323076	1
	Gypsy	21.1518	22.0702	8, 36428	2.00444	0.167622	6834	-5.82227	< 0.001
	Ngaro	17.8608	19.8637	8, 1560	0.391025	1	273.666	-2.98495	0.0123705
	Pao	21.0961	23.3785	8, 14264	2.56993	0.0337886	5133.86	-11.5961	< 0.001
	Unclassified	17.2406	15.1034
SINE	ID	16.7856	13.175	8, 548	1.08642	1	186.655	4.50098	< 0.001
	Unclassified	12.8393	12.6766
RC	Helitron	17.592	24.7067	8, 589	0.670177	1	344.817	-9.68121	< 0.001
