# Supplementary material for: Engines of change: Transposable element mutation rates are high and variable within Daphnia magna
Source: PLoS Genet. 2021 Nov 1;17(11):e1009827. doi: 10.1371/journal.pgen.1009827 (PMC8594854; doi:10.1371/journal.pgen.1009827)
Supplement: S13 Table — (XLSX) [file pgen.1009827.s016.xlsx]

## Sheet: Sheet1
S13 Table. Mean and adjusted rates for each type of mutation for MA annd EC lines of each D. magna genotype.
Treatment	Genotype	Number of generations of MA on average	Mutation type	Mutation count	Mutation rate (10-5)
					Mean	Adjusted mean
MA	FA	7.1	0-->1 gain	3	5.31352	5.31352
			2-->1 loss	0	-	-
			1-->2 gain	0	-	-
			1-->0 loss	2	0.578808	0.568829
	FB	6.3	0-->1 gain	0	-	-
			2-->1 loss	0	-	-
			1-->2 gain	0	-	-
			1-->0 loss	0	-	-
	FC	10.3	0-->1 gain	50	1.47414	1.47414
			2-->1 loss	0	-	-
			1-->2 gain	0	-	-
			1-->0 loss	2	0.245012	0.240787
	GA	11.8	0-->1 gain	1	0.112224	0.112224
			2-->1 loss	1	0.167632	0.162552
			1-->2 gain	1	0.118329	0.11426
			1-->0 loss	4	3.37151	3.31338
	GB	12.8	0-->1 gain	3	0.0714476	0.0714476
			2-->1 loss	0	-	-
			1-->2 gain	3	1.61578	1.56022
			1-->0 loss	11	5.45724	5.36315
	GC	13.9	0-->1 gain	2	0.0580228	0.0580228
			2-->1 loss	1	0.127961	0.124083
			1-->2 gain	0	-	-
			1-->0 loss	2	0.220341	0.216542
	IA	15.6	0-->1 gain	0	-	-
			2-->1 loss	0	-	-
			1-->2 gain	0	-	-
			1-->0 loss	2	0.111912	0.109982
	IB	14.4	0-->1 gain	1	0.0589912	0.0589912
			2-->1 loss	0	-	-
			1-->2 gain	0	-	-
			1-->0 loss	1	2.75573	2.70822
	IC	15.1	0-->1 gain	2	3.26625	3.26625
			2-->1 loss	0	-	-
			1-->2 gain	1	0.0445005	0.0429704
			1-->0 loss	2	1.0862	1.06747
EC	FA	0	0-->1 gain	0	-	-
			2-->1 loss	1	0.0106254	0.0103034
			1-->2 gain	0	-	-
			1-->0 loss	0	-	-
	FB	0	0-->1 gain	0	-	-
			2-->1 loss	1	0.241775	0.234449
			1-->2 gain	0	-	-
			1-->0 loss	0	-	-
	FC	0	0-->1 gain	1	0.00453476	0.00453476
			2-->1 loss	0	-	-
			1-->2 gain	0	-	-
			1-->0 loss	0	-	-
	GA	0	0-->1 gain	0	-	-
			2-->1 loss	0	-	-
			1-->2 gain	0	-	-
			1-->0 loss	1	0.943003	0.926744
	GB	0	0-->1 gain	0	-	-
			2-->1 loss	1	0.00794589	0.00770511
			1-->2 gain	0	-	-
			1-->0 loss	0	-	-
	GC	0	0-->1 gain	0	-	-
			2-->1 loss	2	0.235849	0.228702
			1-->2 gain	1	0.011633	0.0112331
			1-->0 loss	2	0.0210996	0.0207358
	IA	0	0-->1 gain	0	-	-
			2-->1 loss	3	0.241972	0.234639
			1-->2 gain	0	-	-
			1-->0 loss	4	0.0747722	0.073483
	IB	0	0-->1 gain	0	-	-
			2-->1 loss	1	0.265188	0.257152
			1-->2 gain	0	-	-
			1-->0 loss	0	-	-
	IC	0	0-->1 gain	0	-	-
			2-->1 loss	0	-	-
			1-->2 gain	0	-	-
			1-->0 loss	1	0.0126557	0.0124375
*'Adjusted mean' represents the mutation rate corrected for the false discovery rate estimated from simulations.
