# Supplementary material for: Engines of change: Transposable element mutation rates are high and variable within Daphnia magna
Source: PLoS Genet. 2021 Nov 1;17(11):e1009827. doi: 10.1371/journal.pgen.1009827 (PMC8594854; doi:10.1371/journal.pgen.1009827)
Supplement: S14 Table — (XLSX) [file pgen.1009827.s017.xlsx]

## Sheet: Sheet1
S14 Table. List of all TE mutation events in MA and EC lines of D. magna.
Treatment	Genotype	Mutant	Contig	Position	Class_Family	Mutation type	Supporting reads
							Presence	Absence
MA	FA	FA1	scaffold00014	2359198	LTR_Gypsy	0-->1 gain	12	11
	FA	FA1	scaffold04463	2800	DNA_Academ-1	0-->1 gain	21	16
	FA	FA12	scaffold00005	3246	DNA_hAT-Ac	1-->0 loss	0	27
	FA	FA13	scaffold10937	1619	DNA_PIF-ISL2EU	0-->1 gain	2	22
	FA	FA5	scaffold00024	1177879	LTR_Gypsy	1-->0 loss	0	29
	FC	FC1	scaffold00005	3927117	LTR_Gypsy	0-->1 gain	21	15
	FC	FC1	scaffold00011	2595575	LTR_Gypsy	0-->1 gain	18	18
	FC	FC1	scaffold00012	1859322	LTR_Gypsy	0-->1 gain	15	15
	FC	FC1	scaffold00055	61144	LTR_Gypsy	0-->1 gain	16	19
	FC	FC1	scaffold00072	9681	LTR_Gypsy	0-->1 gain	21	19
	FC	FC1	scaffold00076	11815	LTR_Gypsy	0-->1 gain	16	15
	FC	FC1	scaffold00129	42649	LTR_Gypsy	0-->1 gain	13	11
	FC	FC1	scaffold09450	13971	LTR_Gypsy	1-->0 loss	0	27
	FC	FC12	scaffold00001	5044132	LTR_Gypsy	0-->1 gain	11	33
	FC	FC12	scaffold00007	1431553	LTR_Gypsy	0-->1 gain	12	16
	FC	FC12	scaffold00010	1653358	LTR_Gypsy	0-->1 gain	22	27
	FC	FC12	scaffold03513	241	LTR_Gypsy	0-->1 gain	9	19
	FC	FC12	scaffold00019	284125	DNA_hAT-Ac	1-->0 loss	0	30
	FC	FC2	scaffold00005	825868	LTR_Gypsy	0-->1 gain	5	24
	FC	FC2	scaffold00010	1890734	LTR_Gypsy	0-->1 gain	17	16
	FC	FC2	scaffold00011	1579076	LTR_Gypsy	0-->1 gain	19	24
	FC	FC2	scaffold00016	206328	LTR_Gypsy	0-->1 gain	15	23
	FC	FC2	scaffold00018	1015851	LTR_Gypsy	0-->1 gain	17	16
	FC	FC2	scaffold00022	354861	LTR_Gypsy	0-->1 gain	15	18
	FC	FC2	scaffold00044	78389	LTR_Gypsy	0-->1 gain	17	15
	FC	FC2	scaffold00076	187935	LTR_Gypsy	0-->1 gain	22	13
	FC	FC3	scaffold00001	5055752	LTR_Gypsy	0-->1 gain	19	12
	FC	FC3	scaffold00006	2941950	LTR_Gypsy	0-->1 gain	18	19
	FC	FC3	scaffold00010	2133353	LTR_Gypsy	0-->1 gain	18	13
	FC	FC3	scaffold00011	1220736	LTR_Gypsy	0-->1 gain	16	20
	FC	FC3	scaffold00012	9417	LTR_Gypsy	0-->1 gain	20	15
	FC	FC3	scaffold00013	1449463	LTR_Gypsy	0-->1 gain	15	18
	FC	FC3	scaffold00014	1405544	LTR_Gypsy	0-->1 gain	18	12
	FC	FC3	scaffold00036	832100	LTR_Gypsy	0-->1 gain	9	11
	FC	FC3	scaffold00043	340762	LTR_Gypsy	0-->1 gain	22	16
	FC	FC3	scaffold00050	24718	LTR_Gypsy	0-->1 gain	22	15
	FC	FC3	scaffold00075	135187	LTR_Gypsy	0-->1 gain	16	13
	FC	FC3	scaffold09093	4461	LTR_Gypsy	0-->1 gain	12	15
	FC	FC4	scaffold00001	5174408	LTR_Gypsy	0-->1 gain	16	16
	FC	FC4	scaffold00002	610750	LTR_Gypsy	0-->1 gain	15	9
	FC	FC4	scaffold00003	1464122	LTR_Gypsy	0-->1 gain	22	14
	FC	FC4	scaffold00010	1740803	LTR_Gypsy	0-->1 gain	20	10
	FC	FC4	scaffold00010	1906613	LTR_Gypsy	0-->1 gain	16	13
	FC	FC4	scaffold00016	1458445	LTR_Gypsy	0-->1 gain	16	8
	FC	FC4	scaffold00018	800961	LTR_Gypsy	0-->1 gain	23	17
	FC	FC4	scaffold00018	1791015	LTR_Gypsy	0-->1 gain	24	19
	FC	FC4	scaffold00023	1724132	LTR_Gypsy	0-->1 gain	18	18
	FC	FC4	scaffold00032	577646	LTR_Gypsy	0-->1 gain	14	22
	FC	FC4	scaffold00043	350985	LTR_Gypsy	0-->1 gain	11	14
	FC	FC4	scaffold02860	990	LTR_Gypsy	0-->1 gain	15	15
	FC	FC6	scaffold00008	107869	LTR_Gypsy	0-->1 gain	12	18
	FC	FC6	scaffold00017	1739276	LTR_Gypsy	0-->1 gain	18	12
	FC	FC6	scaffold00018	2071664	LTR_Gypsy	0-->1 gain	17	18
	FC	FC6	scaffold00040	405505	LTR_Gypsy	0-->1 gain	8	27
	FC	FC6	scaffold00071	73901	LTR_Gypsy	0-->1 gain	28	13
	FC	FC7	scaffold00023	250800	LTR_Gypsy	0-->1 gain	24	17
	FC	FC7	scaffold00074	183432	LTR_Gypsy	0-->1 gain	3	30
	GA	GA10	scaffold00001	1989093	LTR_Gypsy	1-->0 loss	0	47
	GA	GA10	scaffold00022	1088090	LTR_DIRS	1-->0 loss	0	24
	GA	GA10	scaffold00057	73725	LTR_Pao	1-->0 loss	0	39
	GA	GA10	scaffold00111	77863	LTR_Gypsy	1-->0 loss	0	52
	GA	GA2	scaffold00134	526	LTR_Pao	0-->1 gain	3	49
	GA	GA2	scaffold00028	521443	LTR_Gypsy	1-->2 gain	22	0
	GA	GA4	scaffold00150	3850	LTR_Gypsy	2-->1 loss	244	454
	GB	GB1	scaffold00003	3240252	LTR_Gypsy	0-->1 gain	4	61
	GB	GB1	scaffold00020	844947	LTR_Gypsy	0-->1 gain	4	87
	GB	GB1	scaffold00021	1498683	LTR_Gypsy	0-->1 gain	3	50
	GB	GB10	scaffold00007	719001	LTR_Pao	1-->0 loss	0	32
	GB	GB10	scaffold00019	1506277	LTR_DIRS	1-->0 loss	0	54
	GB	GB10	scaffold00031	541383	LTR_Pao	1-->0 loss	0	27
	GB	GB10	scaffold00042	415908	LTR_Gypsy	1-->0 loss	0	36
	GB	GB10	scaffold00062	227347	LTR_Pao	1-->0 loss	0	64
	GB	GB8	scaffold00006	366675	LTR_Gypsy	1-->2 gain	26	0
	GB	GB8	scaffold00008	1096557	DNA_hAT-Ac	1-->2 gain	27	0
	GB	GB8	scaffold00031	1276581	LTR_Gypsy	1-->2 gain	37	0
	GB	GB8	scaffold00008	1262627	LTR_Pao	1-->0 loss	0	50
	GB	GB8	scaffold00018	99430	LTR_Gypsy	1-->0 loss	0	57
	GB	GB8	scaffold00023	57546	LTR_Pao	1-->0 loss	0	25
	GB	GB8	scaffold00024	1008623	LTR_Gypsy	1-->0 loss	0	31
	GB	GB8	scaffold00030	602695	DNA_hAT-Ac	1-->0 loss	0	41
	GB	GB8	scaffold00034	44385	LINE_I	1-->0 loss	0	48
	GC	GC3	scaffold00034	355595	LTR_Pao	0-->1 gain	2	42
	GC	GC3	scaffold00050	10280	LTR_Gypsy	0-->1 gain	2	31
	GC	GC5	scaffold00001	2795802	LTR_Gypsy	1-->0 loss	0	26
	GC	GC6	scaffold00058	274255	LTR_Pao	1-->0 loss	0	27
	GC	GC9	scaffold00013	458028	LTR_Pao	2-->1 loss	31	143
	IA	IA1	scaffold00013	1087073	DNA_CMC-EnSpm	1-->0 loss	0	28
	IA	IA4	scaffold00088	11803	LTR_Gypsy	1-->0 loss	0	60
	IB	IB3	scaffold00048	501150	LTR_Pao	0-->1 gain	2	46
	IB	IB6	scaffold00088	95106	DNA_P	1-->0 loss	0	63
	IC	IC1	scaffold00008	236203	LTR_Gypsy	0-->1 gain	2	21
	IC	IC1	scaffold00010	1955318	DNA_PIF-ISL2EU	1-->0 loss	0	27
	IC	IC3	scaffold00074	244625	LTR_Pao	1-->2 gain	58	0
	IC	IC5	scaffold00007	1014826	LINE_Penelope	0-->1 gain	128	382
	IC	IC7	scaffold00028	99074	LTR_Gypsy	1-->0 loss	0	23
EC	FA	FAEC1	scaffold00084	116867	LTR_Gypsy	2-->1 loss	19	2
	FB	FBEC2	scaffold00007	802957	DNA_Academ-1	2-->1 loss	21	2
	FC	FCEC1	scaffold00025	1268648	LTR_Gypsy	0-->1 gain	13	19
	GA	GAEC2	scaffold00003	3347942	DNA_Academ-1	1-->0 loss	0	34
	GB	GBEC1	scaffold00048	517493	LTR_Gypsy	2-->1 loss	33	3
	GC	GCEC1	scaffold00003	3071170	DNA_TcMar-Tc1	2-->1 loss	55	2
	GC	GCEC1	scaffold00054	277847	DNA_hAT-Ac	2-->1 loss	41	2
	GC	GCEC2	scaffold00008	895294	LTR_Pao	1-->2 gain	23	0
	GC	GCEC2	scaffold00003	2518786	LTR_Pao	1-->0 loss	0	35
	GC	GCEC2	scaffold00028	294974	LTR_Gypsy	1-->0 loss	0	42
	IA	IAEC1	scaffold00046	89601	DNA_TcMar-Fot1	2-->1 loss	28	301
	IA	IAEC2	scaffold05883	470	DNA_hAT-Ac	2-->1 loss	43	2
	IA	IAEC1	scaffold23244	2293	LINE_I	2-->1 loss	52	2
	IA	IAEC2	scaffold00002	3923645	LINE_I	1-->0 loss	0	64
	IA	IAEC1	scaffold00039	467324	DNA_hAT-Ac	1-->0 loss	0	53
	IA	IAEC1	scaffold00050	564742	DNA_hAT-Ac	1-->0 loss	0	37
	IA	IAEC1	scaffold00050	246877	DNA_hAT-Ac	1-->0 loss	0	41
	IB	IBEC2	scaffold00058	150504	DNA_P	2-->1 loss	24	2
	IC	ICEC2	scaffold00060	332407	LTR_Gypsy	1-->0 loss	0	31
