# Supplementary material for: Engines of change: Transposable element mutation rates are high and variable within Daphnia magna
Source: PLoS Genet. 2021 Nov 1;17(11):e1009827. doi: 10.1371/journal.pgen.1009827 (PMC8594854; doi:10.1371/journal.pgen.1009827)
Supplement: S15 Table — (XLSX) [file pgen.1009827.s018.xlsx]

## Sheet: Sheet1
S15 Table. Mutation count and rate for each MA and EC line descending from the 9 starting genotypes of Daphnia magna collected originally from Finland (FA, FB, and FC), Germany (GA, GB, GC), and Israel (IA, IB, and IC).
Treatement	Line	Mutation count					Mutation rate (10-5)
		0-->1 gain	2->1 loss	1->2 gain	1->0 loss	Total	0-->1 gain	2->1 loss	1->2 gain	1->0 loss	All gains	All losses	Total
Mutation accumlation	FA1	2	0	0	0	2	12.5033	0	0	0	12.5033	0	12.5033
	FA10	0	0	0	0	0	0	0	0	0	0	0	0
	FA12	0	0	0	1	1	0	0	0	3.79867	0	3.79867	3.79867
	FA13	1	0	0	0	1	24.6914	0	0	0	24.6914	0	24.6914
	FA14	0	0	0	0	0	0	0	0	0	0	0	0
	FA5	0	0	0	1	1	0	0	0	0.252985	0	0.252985	0.252985
	FA7	0	0	0	0	0	0	0	0	0	0	0	0
	FB11	0	0	0	0	0	0	0	0	0	0	0	0
	FB13	0	0	0	0	0	0	0	0	0	0	0	0
	FB4	0	0	0	0	0	0	0	0	0	0	0	0
	FC1	7	0	0	1	8	1.28284	0	0	0.183263	1.28284	0.183263	1.4661
	FC12	4	0	0	1	5	1.71045	0	0	1.77683	1.71045	1.77683	3.48728
	FC2	8	0	0	0	8	1.71045	0	0	0	1.71045	0	1.71045
	FC3	12	0	0	0	12	1.62043	0	0	0	1.62043	0	1.62043
	FC4	12	0	0	0	12	1.62043	0	0	0	1.62043	0	1.62043
	FC6	5	0	0	0	5	2.56568	0	0	0	2.56568	0	2.56568
	FC7	2	0	0	0	2	1.28284	0	0	0	1.28284	0	1.28284
	FC8	0	0	0	0	0	0	0	0	0	0	0	0
	GA10	0	0	0	4	4	0	0	0	26.9721	0	26.9721	26.9721
	GA2	1	0	1	0	2	0.897795	0	0.946629	0	1.84442	0	1.84442
	GA3	0	0	0	0	0	0	0	0	0	0	0	0
	GA4	0	1	0	0	1	0	1.34106	0	0	0	1.34106	1.34106
	GA5	0	0	0	0	0	0	0	0	0	0	0	0
	GA6	0	0	0	0	0	0	0	0	0	0	0	0
	GA7	0	0	0	0	0	0	0	0	0	0	0	0
	GA8	0	0	0	0	0	0	0	0	0	0	0	0
	GB1	3	0	0	0	3	0.571581	0	0	0	0.571581	0	0.571581
	GB10	0	0	0	5	5	0	0	0	13.7713	0	13.7713	13.7713
	GB2	0	0	0	0	0	0	0	0	0	0	0	0
	GB4	0	0	0	0	0	0	0	0	0	0	0	0
	GB5	0	0	0	0	0	0	0	0	0	0	0	0
	GB6	0	0	0	0	0	0	0	0	0	0	0	0
	GB7	0	0	0	0	0	0	0	0	0	0	0	0
	GB8	0	0	3	6	9	0	0	12.9262	29.8866	12.9262	29.8866	42.8128
	GC10	0	0	0	0	0	0	0	0	0	0	0	0
	GC2	0	0	0	0	0	0	0	0	0	0	0	0
	GC3	2	0	0	0	2	0.464182	0	0	0	0.464182	0	0.464182
	GC4	0	0	0	0	0	0	0	0	0	0	0	0
	GC5	0	0	0	1	1	0	0	0	0.227193	0	0.227193	0.227193
	GC6	0	0	0	1	1	0	0	0	1.53553	0	1.53553	1.53553
	GC8	0	0	0	0	0	0	0	0	0	0	0	0
	GC9	0	1	0	0	1	0	1.02369	0	0	0	1.02369	1.02369
	IA1	0	0	0	1	1	0	0	0	0.808015	0	0.808015	0.808015
	IA10	0	0	0	0	0	0	0	0	0	0	0	0
	IA2	0	0	0	0	0	0	0	0	0	0	0	0
	IA4	0	0	0	1	1	0	0	0	0.0872783	0	0.0872783	0.0872783
	IA5	0	0	0	0	0	0	0	0	0	0	0	0
	IA6	0	0	0	0	0	0	0	0	0	0	0	0
	IA7	0	0	0	0	0	0	0	0	0	0	0	0
	IA8	0	0	0	0	0	0	0	0	0	0	0	0
	IB1	0	0	0	0	0	0	0	0	0	0	0	0
	IB10	0	0	0	0	0	0	0	0	0	0	0	0
	IB2	0	0	0	0	0	0	0	0	0	0	0	0
	IB3	1	0	0	0	1	0.47193	0	0	0	0.47193	0	0.47193
	IB5	0	0	0	0	0	0	0	0	0	0	0	0
	IB6	0	0	0	1	1	0	0	0	22.0459	0	22.0459	22.0459
	IB7	0	0	0	0	0	0	0	0	0	0	0	0
	IB8	0	0	0	0	0	0	0	0	0	0	0	0
	IC1	1	0	0	1	2	0.2501	0	0	7.83208	0.2501	7.83208	8.08218
	IC10	0	0	0	0	0	0	0	0	0	0	0	0
	IC3	0	0	1	0	1	0	0	0.356004	0	0.356004	0	0.356004
	IC4	0	0	0	0	0	0	0	0	0	0	0	0
	IC5	1	0	0	0	1	25.8799	0	0	0	25.8799	0	25.8799
	IC6	0	0	0	0	0	0	0	0	0	0	0	0
	IC7	0	0	0	1	1	0	0	0	0.857486	0	0.857486	0.857486
	IC9	0	0	0	0	0	0	0	0	0	0	0	0
Extant control	FAEC1	0	1	0	0	1	0	0.0212508	0	0	0	0.0212508	0.0212508
	FAEC2	0	0	0	0	0	0	0	0	0	0	0	0
	FBEC1	0	0	0	0	0	0	0	0	0	0	0	0
	FBEC2	0	1	0	0	1	0	0.48355	0	0	0	0.48355	0.48355
	FCEC1	1	0	0	0	1	0.00906953	0	0	0	0.00906953	0	0.00906953
	FCEC2	0	0	0	0	0	0	0	0	0	0	0	0
	GAEC1	0	0	0	0	0	0	0	0	0	0	0	0
	GAEC2	0	0	0	1	1	0	0	0	1.88601	0	1.88601	1.88601
	GBEC1	0	1	0	0	1	0	0.0158918	0	0	0	0.0158918	0.0158918
	GBEC2	0	0	0	0	0	0	0	0	0	0	0	0
	GCEC1	0	2	0	0	2	0	0.471697	0	0	0	0.471697	0.471697
	GCEC2	0	0	1	2	3	0	0	0.0232661	0.0421992	0.0232661	0.0421992	0.0654653
	IAEC1	0	2	0	3	5	0	0.44952	0	0.10327	0	0.55279	0.55279
	IAEC2	0	1	0	1	2	0	0.0344234	0	0.0462741	0	0.0806975	0.0806975
	IBEC1	0	0	0	0	0	0	0	0	0	0	0	0
	IBEC2	0	1	0	0	1	0	0.530375	0	0	0	0.530375	0.530375
	ICEC1	0	0	0	0	0	0	0	0	0	0	0	0
	ICEC2	0	0	0	1	1	0	0	0	0.0253113	0	0.0253113	0.0253113
