# Supplementary material for: Engines of change: Transposable element mutation rates are high and variable within Daphnia magna
Source: PLoS Genet. 2021 Nov 1;17(11):e1009827. doi: 10.1371/journal.pgen.1009827 (PMC8594854; doi:10.1371/journal.pgen.1009827)
Supplement: S16 Table — (XLSX) [file pgen.1009827.s019.xlsx]

## Sheet: Sheet1
S16 Table. Post-hoc Tukey HSD tests of binomial mixed effect models on the effect of population on gain and loss rates for D. magna MA lines from Finland (F), Germany (G), and Israel (I).
Mutation	Comparison	Estimate	SE	z	P
Gain	G vs F	-0.9297	0.9186	-1.012	0.5689
	I vs F	-2.407	0.9888	-2.434	0.0394
	I vs G	-1.4774	1.0004	-1.477	0.3017
Loss	G vs F	1.4118	0.6306	2.239	0.06364
	I vs F	-0.4227	0.7404	-0.571	0.83372
	I vs G	-1.8345	0.5834	-3.144	0.00471
