# Supplementary material for: Engines of change: Transposable element mutation rates are high and variable within Daphnia magna
Source: PLoS Genet. 2021 Nov 1;17(11):e1009827. doi: 10.1371/journal.pgen.1009827 (PMC8594854; doi:10.1371/journal.pgen.1009827)
Supplement: S17 Table — (XLSX) [file pgen.1009827.s020.xlsx]

## Sheet: Sheet1
S17 Table. Estimates of mean gain, loss, total and net rates averaged across TE families and for only Gypsy elements based on MA lines derived from 9 starting genotypes of Daphnia magna collected originally from Finland (FA, FB, and FC), Germany (GA, GB, GC), and Israel (IA, IB, and IC).
Population	Genotype	All TE families																		Only for Gypsy elements
		Number of events	Gain rate (10-5)				Number of events	Loss rate (10-5)				Total rate (10-5)				Net rate (10-5)				Number of gains	Mean gain rate (10-5)		Number of losses	Mean loss rate (10-5)
			Mean	Lower CI	Upper CI			Mean	Lower CI	Upper CI		Mean	Lower CI	Upper CI		Mean	Lower CI	Upper CI
Finland	FA	3	5.31352	0	12.3682		2	0.578808	0	1.66414		5.89233	0.542667	12.947		1.10357	-2.75893	4.96607		1	2.4395		1	0.9758
	FB	0	-	-	-		0	-	-	-		-	-	-		-	-	-		0	-		0	-
	FC	50	1.47414	0.981823	1.90175		2	0.245012	0	0.689219		1.71915	1.08069	2.38386		12.7857	8.38534	16.8038		50	41.276		1	0.64142
Germany	GA	2	0.230553	0	0.691659		5	3.53914	0	10.2822		3.7697	0.167632	10.5127		-11.1812	-36.2636	3.93703		1	3.07654		3	25.2789
	GB	6	1.68722	0	4.91878		11	5.45724	0	12.9289		7.14446	0.0714476	17.8477		-11.9812	-29.1327	1.19315		5	17.338		3	19.1718
	GC	2	0.0580228	0	0.174068		3	0.348302	0	0.767766		0.406325	0.0851974	0.825789		-1.83308	-4.69269	0.586586		1	0.702879		1	0.766777
Israel	IA	0	-	-	-		2	0.111912	0	0.313916		0.111912	0	0.313916		-0.197205	-0.481179	0		0	-		1	0.305474
	IB	1	0.0589912	0	0.176974		1	2.75573	0	8.2672		2.81472	0	8.32619		-1.0622	-4.24881	1.0622		0	-		0	-
	IC	3	3.31075	0.0312625	9.78073		2	1.0862	0	3.04422		4.39695	0.133501	10.8937		-0.362332	-2.42909	1.0805		1	0.87535		1	3.0012
