# Supplementary material for: Engines of change: Transposable element mutation rates are high and variable within Daphnia magna
Source: PLoS Genet. 2021 Nov 1;17(11):e1009827. doi: 10.1371/journal.pgen.1009827 (PMC8594854; doi:10.1371/journal.pgen.1009827)
Supplement: S18 Table — (XLSX) [file pgen.1009827.s021.xlsx]

## Sheet: Sheet1
S18 Table. Estimates of mean gain, loss and net rates (per copy per generation) for each TE superfamily averaged across MA lines derived from 9 starting genotypes of Daphnia magna collected originally from Finland (FA, FB, and FC), Germany (GA, GB, GC), and Israel (IA, IB, and IC).
Class	Superfamily	Genotype	Number of events	Mean rate (10-5)
				Gain	Loss	Net
DNA	Academ-1	FA	1	45.7876	0	45.7876
	CMC-EnSpm	IA	1	0	2.82805	-2.82805
	hAT-Ac	FA	1	0	14.652	-14.652
	hAT-Ac	FC	1	0	6.21891	-6.21891
	hAT-Ac	GB	2	29.9043	29.9043	0
	P	IB	1	0	74.4048	-74.4048
	PIF-ISL2EU	FA	1	95.2381	0	95.2381
	PIF-ISL2EU	IC	1	0	27.4123	-27.4123
LINE	I	GB	1	0	36.1272	-36.1272
	Penelope	IC	1	90.5797	0	90.5797
LTR	DIRS	GA	1	0	56.8182	-56.8182
	DIRS	GB	1	0	26.9397	-26.9397
	Gypsy	FA	2	2.4395	0.9758	1.4637
	Gypsy	FC	51	41.276	0.64142	40.6345
	Gypsy	GA	4	3.07654	25.2789	-22.2024
	Gypsy	GB	8	17.338	19.1718	-1.83382
	Gypsy	GC	2	0.702879	0.766777	-0.0638981
	Gypsy	IA	1	0	0.305474	-0.305474
	Gypsy	IC	2	0.87535	3.0012	-2.12585
	Pao	GA	2	2.91783	9.92064	-7.0028
	Pao	GB	5	0	40.6598	-40.6598
	Pao	GC	3	0.863737	8.63737	-7.77363
	Pao	IB	1	1.59276	0	1.59276
	Pao	IC	1	1.24601	0	1.24601
