# Supplementary material for: Engines of change: Transposable element mutation rates are high and variable within Daphnia magna
Source: PLoS Genet. 2021 Nov 1;17(11):e1009827. doi: 10.1371/journal.pgen.1009827 (PMC8594854; doi:10.1371/journal.pgen.1009827)
Supplement: S19 Table — (XLSX) [file pgen.1009827.s022.xlsx]

## Sheet: Sheet1
S19 Table. Estimates of mean gain and loss rates (per copy per generation) averaged across TE families in extant control lines derived from 9 starting genotypes of Daphnia magna collected originally from Finland (FA, FB, and FC), Germany (GA, GB, GC), and Israel (IA, IB, and IC).
Population	Genotype	Number of events	Gain rate (10-5)				Number of events	Loss rate (10-5)
			Mean	Lower CI	Upper CI			Mean	Lower CI	Upper CI
Finland	FA	0	-	-	-		1	0.0106254	0	0.0212508
	FB	0	-	-	-		1	0.241775	0	0.48355
	FC	1	0.00453476	0	0.00906953		0	-	-	-
Germany	GA	0	-	-	-		1	0.943003	0	1.88601
	GB	0	-	-	-		1	0.00794589	0	0.0158918
	GC	1	0.011633	0	0.0232661		4	0.256948	0.0421992	0.471697
Israel	IA	0	-	-	-		7	0.316744	0.0806975	0.55279
	IB	0	-	-	-		1	0.265188	0	0.530375
	IC	0	-	-	-		1	0.0126557	0	0.0253113
*Confidence intervals estimated by boostrapping across EC lines 10000 times.
