# Supplementary material for: Engines of change: Transposable element mutation rates are high and variable within Daphnia magna
Source: PLoS Genet. 2021 Nov 1;17(11):e1009827. doi: 10.1371/journal.pgen.1009827 (PMC8594854; doi:10.1371/journal.pgen.1009827)
Supplement: S20 Table — (XLSX) [file pgen.1009827.s023.xlsx]

## Sheet: Sheet1
S20 Table. Number of events and mean rates of gain and loss (per copy per generation) for each TE superfamily in extant control lines derived from 9 starting genotypes of Daphnia magna collected originally from Finland (FA, FB, and FC), Germany (GA, GB, GC), and Israel (IA, IB, and IC).
Class	Superfamily	Genotype	Number of events	Mean rate (10-5)
				Gain	Loss
DNA	Academ-1	FB	1	0	6.52793
		GA	1	0	24.5181
	hAT-Ac	GC	1	0	0.956553
		IA	4	0	1.92771
	P	IB	1	0	7.16007
	TcMar-Fot1	IA	1	0	5.64544
	TcMar-Fot1	GC	1	0	5.41136
LINE	I	IA	2	0	1.29567
LTR	Gypsy	FA	1	0	0.286885
	Gypsy	FC	1	0.126973	0
	Gypsy	GB	1	0	0.222485
	Gypsy	GC	1	0	0.255597
	Gypsy	IC	1	0	0.354359
	Pao	GC	2	0.314092	0.314092
