# Supplementary material for: Engines of change: Transposable element mutation rates are high and variable within Daphnia magna
Source: PLoS Genet. 2021 Nov 1;17(11):e1009827. doi: 10.1371/journal.pgen.1009827 (PMC8594854; doi:10.1371/journal.pgen.1009827)
Supplement: S21 Table — (XLSX) [file pgen.1009827.s024.xlsx]

## Sheet: Sheet1
S21 Table. False discovery and false omission rates for each type of TE mutation across all simulations.
Mutuation	False discovery rate	False omission rate
0-->1 gain	0	0.0253807
2-->1 loss	0.030303	0.03667
1-->2 gain	0.034384	0.0507463
1-->0 loss	0.0172414	0.102804
