# Supplementary material for: Engines of change: Transposable element mutation rates are high and variable within Daphnia magna
Source: PLoS Genet. 2021 Nov 1;17(11):e1009827. doi: 10.1371/journal.pgen.1009827 (PMC8594854; doi:10.1371/journal.pgen.1009827)
Supplement: S22 Table — (XLSX) [file pgen.1009827.s025.xlsx]

## Sheet: Sheet1
S22 Table. False discovery and false omission rates for each type of TE mutation for simulations with different TE minimum lengths.
Mutuation	TE minimum length (bp)	False discovery rate	False omission rate
0-->1 gain	400	0	0.0202429
2-->1 loss	400	0.00549451	0.035225
1-->2 gain	400	0.0402299	0.0515873
1-->0 loss	400	0.0212766	0.109259
0-->1 gain	800	0	0.0305499
2-->1 loss	800	0.0552486	0.0381526
1-->2 gain	800	0.0285714	0.0499002
1-->0 loss	800	0.0134228	0.0962264
