# Supplementary material for: Engines of change: Transposable element mutation rates are high and variable within Daphnia magna
Source: PLoS Genet. 2021 Nov 1;17(11):e1009827. doi: 10.1371/journal.pgen.1009827 (PMC8594854; doi:10.1371/journal.pgen.1009827)
Supplement: S23 Table — (XLSX) [file pgen.1009827.s026.xlsx]

## Sheet: Sheet1
S23 Table. Count of gains and losses when using TE libraries with and without unknown repeats to estimate mutation rates in MA lines derived from 9 starting genotypes of Daphnia magna collected originally from Finland (FA, FB, and FC), Germany (GA, GB, GC), and Israel (IA, IB, and IC).
Genotype	Repeat library	Repeats	Counts
			0-->1 gain	2-->1 loss	1-->2 gain	1-->0 loss	Total
FA	TE	All TEs	3	0	0	2	5
	TE + Unknowns	All TEs + Unknowns	16	2	1	1	20
		TEs only	2	0	0	0	2
		Unknowns only	14	2	1	1	18
FB	TE	All TEs	0	0	0	0	0
	TE + Unknowns	All TEs + Unknowns	2	1	0	2	5
		TEs only	0	0	0	0	0
		Unknowns only	2	1	0	2	5
FC	TE	All TEs	50	0	0	2	52
	TE + Unknowns	All TEs + Unknowns	78	1	0	2	81
		TEs only	54	0	0	1	55
		Unknowns only	24	1	0	1	26
GA	TE	All TEs	1	1	1	4	7
	TE + Unknowns	All TEs + Unknowns	0	2	1	11	14
		TEs only	0	1	1	1	3
		Unknowns only	0	1	0	10	11
GB	TE	All TEs	4	0	3	13	20
	TE + Unknowns	All TEs + Unknowns	6	0	15	56	77
		TEs only	3	0	3	3	9
		Unknowns only	3	0	12	53	68
GC	TE	All TEs	2	1	0	2	5
	TE + Unknowns	All TEs + Unknowns	3	0	0	4	7
		TEs only	1	0	0	0	1
		Unknowns only	2	0	0	4	6
IA	TE	All TEs	0	0	0	3	3
	TE + Unknowns	All TEs + Unknowns	0	0	0	6	6
		TEs only	0	0	0	1	1
		Unknowns only	0	0	0	5	5
IB	TE	All TEs	1	0	0	1	2
	TE + Unknowns	All TEs + Unknowns	0	0	0	2	2
		TEs only	0	0	0	0	0
		Unknowns only	0	0	0	2	2
IC	TE	All TEs	2	0	1	2	5
	TE + Unknowns	All TEs + Unknowns	11	0	0	2	13
		TEs only	1	0	0	0	1
		Unknowns only	10	0	0	2	12
*Unknown with BLAST matches represent unknown repeats with at least 150 bp match to known TEs in the library
