# Supplementary material for: Engines of change: Transposable element mutation rates are high and variable within Daphnia magna
Source: PLoS Genet. 2021 Nov 1;17(11):e1009827. doi: 10.1371/journal.pgen.1009827 (PMC8594854; doi:10.1371/journal.pgen.1009827)
Supplement: S24 Table — (XLSX) [file pgen.1009827.s027.xlsx]

## Sheet: Sheet1
S24 Table. Mutation rate estimates for the analyses performed with and without unknown repeats in the repeat library using whole genome sequence data from MA lines derived from 9 starting genotypes of Daphnia magna collected originally from Finland (FA, FB, and FC), Germany (GA, GB, GC), and Israel (IA, IB, and IC).
Genotype	Main analysis (only TEs)			Supplementary analysis (TEs and unknowns)
	Initial copy number	Number of mutations	Mutation rate (10-5)	Initial copy number	Number of mutations	Mutation rate (10-5)
FA	3020	5	3.3	8651	20	4.7
FB	3521	0	0	9857	5	7.4
FC	4897	52	12.3	11972	81	8.3
GA	943	7	13.3	1890	14	16.9
GB	3103	20	26.9	7977	77	46.4
GC	2911	5	2.3	7046	7	1.3
IA	5735	3	0.5	13500	6	0.6
IB	1657	2	1.6	3636	2	1.3
IC	2241	5	1.7	5270	13	2.1
