# Supplementary material for: Engines of change: Transposable element mutation rates are high and variable within Daphnia magna
Source: PLoS Genet. 2021 Nov 1;17(11):e1009827. doi: 10.1371/journal.pgen.1009827 (PMC8594854; doi:10.1371/journal.pgen.1009827)
Supplement: S25 Table — Proportions (top) of different TE types in the genome estimated using the read-mapping approach as they correlated with rates of gain, loss, and net rates for TE mutations. Mutation rates (bottom) for other mutation types as they correlate with TE mutation rates (different subsets shown). Base substitution rates (per nucleotide per generation), gene conversion rates (per heterozygous site per generation) and microsatellite mutation rates (absolute value of the mutation rate per copy per generation and net copy number change per copy per generation) are from Ho et al. (2019, 2020). (XLSX) [file pgen.1009827.s028.xlsx]

## Sheet: Sheet1
S25 Table. Correlations between proportions of the genome comprised of TEs and TE mutation rates. Proportions (top) of different TE types in the genome estimated using the read mapping approach as they correlated with rates of gain, loss, and net rates for TE mutations. Mutation rates (bottom) for other mutation types as they correlate with TE mutation rates (different subsets shown). Base substi…
	Mutation Type	TE Rate	⍴	df	t	P
Proportion of TEs in the genome
		Gain rates	-0.41	7	-1.2	0.27
		Loss rates	-0.19	7	-0.52	0.62
		Net rates	0.2	7	-0.55	0.59
Among mutation rates
	Base substitutions rate	0-->1 gain rates	-0.11	7	-0.28	0.79
	Base substitutions rate	Total rates	-0.3	7	-0.82	0.44
	Gene conversion rate	1-->0 loss + 1-->2 gain rates	0.83	7	3.91	0.0058
References
[1] Ho EKH, Macrae F, Latta LC, Benner MJ, Sun C, Ebert D, et al. Intraspecific variation in microsatellite mutation profiles in Daphnia magna. Rogers R, editor. Molecular Biology and Evolution. 2019;36: 1942–1954. doi:10.1093/molbev/msz118
[2] Ho EKH, Macrae F, Latta LC, McIlroy P, Ebert D, Fields PD, et al. High and highly variable spontaneous mutation rates in Daphnia. Singh N, editor. Molecular Biology and Evolution. 2020;37: 3258–3266. doi:10.1093/molbev/msaa142
