# Supplementary material for: Engines of change: Transposable element mutation rates are high and variable within Daphnia magna
Source: PLoS Genet. 2021 Nov 1;17(11):e1009827. doi: 10.1371/journal.pgen.1009827 (PMC8594854; doi:10.1371/journal.pgen.1009827)
Supplement: S26 Table — (XLSX) [file pgen.1009827.s029.xlsx]

## Sheet: Sheet1
S26 Table. Number of generations and statistics for paired-end sequencing reads generated from each starting control (SC), mutation accumulation (MA, and extant control (EC) line sequenced from each the 9 starting genotypes of Daphnia magna collected originally from Finland (FASC, FBSC, and FCSC), Germany (GASC, GBSC, GCSC), and Israel (IASC, IBSC, and ICSC).
Line	MA generations	Read pair	Number of reads	Total length	Mean length	Median length	Q20 (%)	Q30 (%)	Median depth of coverage
FASC	0	1	39922535	5709203110	143	147	99.48	97.77	46
FASC		2	39922535	5069131724	127	140	98.33	93.51
FA10	5	1	53548487	7705512472	143.9	147	99.46	97.73	67
FA10		2	53548487	6896254533	128.8	142	98.26	93.4
FA12	5	1	49114545	7059267595	143.7	147	99.49	97.84	56
FA12		2	49114545	6340788039	129.1	143	98.42	93.97
FA13	5	1	45145256	6499999154	144	147	99.49	97.77	56
FA13		2	45145256	5910243811	130.9	144	98.5	93.98
FA14	3	1	53855113	7767088529	144.2	147	99.54	97.98	67
FA14		2	53855113	7089612124	131.6	145	98.61	94.39
FA1	8	1	44190521	6337056230	143.4	147	99.47	97.74	56
FA1		2	44190521	5705368318	129.1	143	98.41	93.9
FA5	20	1	47603334	6846005050	143.8	147	99.54	97.95	63
FA5		2	47603334	6271973060	131.8	145	98.64	94.45
FA7	4	1	35879583	5141455721	143.3	147	99.48	97.77	49
FA7		2	35879583	4755047195	132.5	145	98.8	95.12
FAEC1	47.6	1	39534668	5651063983	142.9	147	99.45	97.66	57
FAEC1		2	39534668	5095733831	128.9	143	98.39	93.67
FAEC2	47.6	1	44378984	6370706969	143.6	147	99.48	97.79	56
FAEC2		2	44378984	5714711455	128.8	142	98.44	93.9
FBSC	0	1	56227676	8096517023	144	147	99.57	98.09	57
FBSC		2	56227676	7345665931	130.6	144	98.63	94.57
FB11	1	1	49378072	7107074220	143.9	147	99.51	97.87	62
FB11		2	49378072	6362344587	128.8	142	98.34	93.58
FB13	1	1	36114109	5193945391	143.8	147	99.49	97.76	48
FB13		2	36114109	4684328842	129.7	143	98.37	93.55
FB4	17	1	41667320	5988182509	143.7	147	99.48	97.75	58
FB4		2	41667320	5486544813	131.7	145	98.56	94.18
FBEC1	46.4	1	28246798	4035142348	142.9	147	99.45	97.61	44
FBEC1		2	28246798	3769771938	133.5	146	98.71	94.82
FBEC2	46.4	1	46832690	6693262738	142.9	147	99.47	97.76	61
FBEC2		2	46832690	6057843391	129.4	143	98.48	94
FCSC	0	1	43355141	6181874620	142.6	147	99.49	97.78	39
FCSC		2	43355141	5540474130	127.8	141	98.58	94.29
FC12	6	1	31586229	4533349026	143.5	147	99.5	97.86	41
FC12		2	31586229	4068806399	128.8	143	98.42	93.78
FC1	14	1	30739583	4422089195	143.9	147	99.47	97.76	36
FC1		2	30739583	3971256812	129.2	142	98.37	93.79
FC2	12	1	31451474	4517453163	143.6	147	99.49	97.79	40
FC2		2	31451474	4119358195	131	145	98.55	94.26
FC3	19	1	40300364	5783369729	143.5	147	99.5	97.87	47
FC3		2	40300364	5136194380	127.4	141	98.4	93.84
FC4	19	1	32292693	4624085623	143.2	147	99.47	97.7	38
FC4		2	32292693	4183870731	129.6	143	98.45	94.01
FC6	5	1	31892987	4588207403	143.9	147	99.54	97.97	39
FC6		2	31892987	4162050030	130.5	144	98.66	94.59
FC7	4	1	37433151	5383363736	143.8	147	99.53	97.96	48
FC7		2	37433151	4863473599	129.9	144	98.59	94.37
FC8	3	1	31894176	4581949622	143.7	147	99.49	97.81	44
FC8		2	31894176	4128558858	129.4	143	98.46	93.97
FCEC2	56.6	1	43438261	6239805051	143.6	147	99.5	97.86	53
FCEC2		2	43438261	5542013387	127.6	141	98.29	93.43
FCEC1	56.6	1	36226718	5224589569	144.2	147	99.56	98.05	45
FCEC1		2	36226718	4732649955	130.6	144	98.53	94.19
GCSC	0	1	30838092	4419909249	143.3	147	99.47	97.76	34
GCSC		2	30838092	3972615993	128.8	142	98.48	94.18
GA10	5	1	23621667	3384001250	143.3	147	99.53	98	35
GA10		2	23621667	3094686159	131	145	98.82	95.27
GA2	17	1	32886871	4729770405	143.8	147	99.54	97.99	47
GA2		2	32886871	4270532404	129.9	144	98.51	94.09
GA3	24	1	33763036	4843691411	143.5	147	99.5	97.85	49
GA3		2	33763036	4379022482	129.7	144	98.53	94.21
GA4	12	1	34251728	4931013103	144	147	99.49	97.78	56
GA4		2	34251728	4441384433	129.7	144	98.28	93.28
GA5	21	1	34800083	4997284571	143.6	147	99.5	97.88	49
GA5		2	34800083	4438110382	127.5	142	98.23	93.36
GA6	6	1	27897570	3996950476	143.3	147	99.51	97.89	42
GA6		2	27897570	3645261847	130.7	145	98.67	94.71
GA7	4	1	32044380	4595557418	143.4	147	99.47	97.75	47
GA7		2	32044380	4154433634	129.6	144	98.45	94.05
GA8	5	1	19534671	2789393128	142.8	147	99.51	97.92	36
GA8		2	19534671	2540332552	130	144	98.77	95.1
GAEC1	50.9	1	36142752	5189714775	143.6	147	99.5	97.85	52
GAEC1		2	36142752	4677109107	129.4	143	98.48	94.05
GAEC2	50.9	1	30552064	4389800287	143.7	147	99.51	97.88	44
GAEC2		2	30552064	3968868614	129.9	144	98.53	94.15
IASC	0	1	33362557	4772005794	143	147	99.46	97.59	48
IASC		2	33362557	4396972329	131.8	145	98.56	94.26
IA10	6	1	33356746	4789384694	143.6	147	99.49	97.78	54
IA10		2	33356746	4367818357	130.9	145	98.44	93.82
IA1	26	1	32496290	4641334259	142.8	147	99.47	97.59	52
IA1		2	32496290	4286089794	131.9	145	98.66	94.39
IA2	25	1	35824281	5140715472	143.5	147	99.49	97.78	53
IA2		2	35824281	4618470316	128.9	143	98.3	93.57
IA4	24	1	41525615	5940774277	143.1	147	99.45	97.53	61
IA4		2	41525615	5497907288	132.4	145	98.59	94.38
IA5	24	1	48293505	6918324044	143.3	147	99.45	97.53	71
IA5		2	48293505	6379242950	132.1	145	98.48	94
IA6	7	1	44288125	6368060744	143.8	147	99.51	97.85	64
IA6		2	44288125	5758805033	130	144	98.44	93.92
IA7	6	1	33827004	4863681386	143.8	147	99.48	97.78	54
IA7		2	33827004	4412000507	130.4	144	98.43	93.94
IA8	7	1	39286121	5650858953	143.8	147	99.51	97.9	57
IA8		2	39286121	5077842320	129.3	143	98.36	93.63
IAEC1	50.6	1	34609537	4958823253	143.3	147	99.45	97.53	52
IAEC1		2	34609537	4575391475	132.2	145	98.59	94.25
IAEC2	50.6	1	35464702	5081457522	143.3	147	99.5	97.79	57
IAEC2		2	35464702	4656019710	131.3	145	98.46	93.97
IBSC	0	1	28142669	4040783740	143.6	147	99.52	97.83	30
IBSC		2	28142669	3695995953	131.3	145	98.57	94.03
IB10	6	1	30832534	4442785752	144.1	147	99.57	98.09	52
IB10		2	30832534	4122803070	133.7	146	98.85	95.2
IB1	22	1	37106175	5351909862	144.2	147	99.55	98	55
IB1		2	37106175	4886761559	131.7	145	98.62	94.4
IB2	23	1	34340570	4948138955	144.1	147	99.57	98.08	53
IB2		2	34340570	4521167945	131.7	145	98.57	94.25
IB3	24	1	38675780	5556848864	143.7	147	99.49	97.82	57
IB3		2	38675780	5055758021	130.7	144	98.53	94.19
IB5	23	1	35899705	5159723955	143.7	147	99.49	97.82	58
IB5		2	35899705	4660696678	129.8	144	98.32	93.6
IB6	6	1	36523500	5268249781	144.2	147	99.57	98.1	58
IB6		2	36523500	4842606605	132.6	146	98.73	94.77
IB7	6	1	37174964	5363362869	144.3	147	99.57	98.07	56
IB7		2	37174964	4899725437	131.8	145	98.6	94.31
IB8	5	1	27835883	4002938724	143.8	147	99.49	97.82	45
IB8		2	27835883	3673886125	132	145	98.65	94.53
IBEC1	49.9	1	35942497	5170955572	143.9	147	99.52	97.89	61
IBEC1		2	35942497	4791641559	133.3	146	98.71	94.68
IBEC2	49.9	1	21876197	3129482554	143.1	147	99.54	97.97	42
IBEC2		2	21876197	2891650710	132.2	145	98.83	95.19
ICSC	0	1	26710238	3846173343	144	147	99.57	98.11	33
ICSC		2	26710238	3543733129	132.7	146	98.85	95.22
IC10	7	1	33366504	4783516072	143.4	147	99.5	97.86	55
IC10		2	33366504	4373776678	131.1	145	98.6	94.33
IC1	24	1	36022626	5173818346	143.6	147	99.38	97.34	54
IC1		2	36022626	4648961179	129.1	142	98.04	92.65
IC3	24	1	33917995	4873198893	143.7	147	99.37	97.28	49
IC3		2	33917995	4502860892	132.8	145	98.53	94
IC4	23	1	37771717	5425885842	143.6	147	99.39	97.39	54
IC4		2	37771717	4918124163	130.2	143	98.24	93.24
IC5	23	1	26565597	3802364724	143.1	147	99.33	97.09	39
IC5		2	26565597	3514980507	132.3	145	98.38	93.66
IC6	6	1	29157335	4182731570	143.5	147	99.38	97.34	40
IC6		2	29157335	3762877918	129.1	142	98.14	92.99
IC7	7	1	27877460	4004126680	143.6	147	99.37	97.29	43
IC7		2	27877460	3723506888	133.6	146	98.58	94.18
IC9	7	1	30432128	4371828740	143.7	147	99.36	97.26	45
IC9		2	30432128	3942747628	129.6	143	98.12	92.78
ICEC1	47.4	1	38874369	5600318997	144.1	147	99.52	97.9	58
ICEC1		2	38874369	5077836150	130.6	144	98.45	93.94
ICEC2	47.4	1	35864951	5138771356	143.3	147	99.38	97.36	57
ICEC2		2	35864951	4679019782	130.5	144	98.23	93.18
*EC lines were maintained in populations size of 500 to 5000
*MA generations for EC lines represent the calculated using estimates of their generation time
*Q20 and Q30 indicates the percent of reads with quality score greater than 20 and 30, respectively
