# Supplementary material for: Engines of change: Transposable element mutation rates are high and variable within Daphnia magna
Source: PLoS Genet. 2021 Nov 1;17(11):e1009827. doi: 10.1371/journal.pgen.1009827 (PMC8594854; doi:10.1371/journal.pgen.1009827)
Supplement: S27 Table — (XLSX) [file pgen.1009827.s030.xlsx]

## Sheet: Sheet1
S27 Table. Analysis of genetic relatedness based on pairwise genetic distances from single nucleotide variants.
Population	Mean genomic pairwise genetic distance
Finland	0.00213333
Germany	0.0036
Israel	0.0023
*Genetic distances taken from Ho et al. (2020).
