# Supplementary material for: Engines of change: Transposable element mutation rates are high and variable within Daphnia magna
Source: PLoS Genet. 2021 Nov 1;17(11):e1009827. doi: 10.1371/journal.pgen.1009827 (PMC8594854; doi:10.1371/journal.pgen.1009827)
Supplement: S28 Table — (XLSX) [file pgen.1009827.s031.xlsx]

## Sheet: Sheet1
S28 Table. Pearson correlations of TE insertion rates against median depth of coverage for MA lines of each genotype.
Genotype	Correlation	t	df	P-value
FA	-0.228	-0.62	7	0.555
FC	-0.492	-1.598	8	0.149
GA	0.069	0.195	8	0.85
GB	-0.58	-2.014	8	0.079
GC	-0.4	-1.234	8	0.252
IB	0.193	0.557	8	0.593
IC	-0.213	-0.617	8	0.554
*FB and IA are not represented because there were zero TE insertion for these genotypes.
