# Supplementary material for: Engines of change: Transposable element mutation rates are high and variable within Daphnia magna
Source: PLoS Genet. 2021 Nov 1;17(11):e1009827. doi: 10.1371/journal.pgen.1009827 (PMC8594854; doi:10.1371/journal.pgen.1009827)
Supplement: S29 Table — (XLSX) [file pgen.1009827.s032.xlsx]

## Sheet: gtInfo
S29 Table. Presence and absence of TE for each starting genotype at polymorphic TE sites.
Contig	Position	TE Class	TE Superfamily/Family	Presence of TE in starting genotype
				FASC	FBSC	FCSC	GASC	GBSC	GCSC	IASC	IBSC	ICSC
scaffold00001	501424	DNA	P	0	0	0	1	1	1	1	1	1
scaffold00001	1083579	LTR	Gypsy	0	0	0	0	1	0	0	0	1
scaffold00001	2014280	LTR	Gypsy	0	0	0	1	0	0	0	0	0
scaffold00001	4280128	LINE	I	0	0	1	1	1	1	1	1	0
scaffold00001	4366529	LTR	Pao	0	0	0	0	0	1	1	1	1
scaffold00001	5010794	LTR	Gypsy	0	0	0	1	1	0	1	1	1
scaffold00001	5375060	LTR	Ngaro	1	0	1	0	1	1	1	1	1
scaffold00001	5508593	LTR	Gypsy	0	1	0	0	0	0	0	0	0
scaffold00001	6724195	LTR	Gypsy	0	0	0	1	1	0	0	0	0
scaffold00001	6905619	LTR	Gypsy	1	1	1	1	1	1	1	1	1
scaffold00001	7232750	LTR	Copia	1	1	1	1	1	1	1	1	1
scaffold00001	7232750	LTR	Copia	1	1	1	1	1	1	1	1	1
scaffold00001	7249309	LTR	Gypsy	0	0	1	0	0	0	0	0	0
scaffold00001	7398529	LTR	Gypsy	1	1	1	1	1	1	1	1	1
scaffold00001	7401005	LTR	Pao	1	1	1	1	1	1	1	1	1
scaffold00002	2048444	LTR	Gypsy	1	1	1	1	1	1	1	1	1
scaffold00002	3288799	LINE	R2-NeSL	1	1	1	1	1	1	1	1	1
scaffold00002	3288799	LTR	Gypsy	1	1	1	1	1	1	1	1	1
scaffold00002	3623166	DNA	hAT-Ac	0	0	1	0	0	0	0	0	0
scaffold00002	3653300	LTR	Pao	1	1	1	1	1	1	1	1	1
scaffold00002	3654790	LTR	Pao	1	1	1	1	1	1	1	1	1
scaffold00002	3655522	LTR	Gypsy	1	0	0	0	0	0	0	0	1
scaffold00002	3926693	LTR	Gypsy	1	1	1	1	1	1	1	1	1
scaffold00002	3939947	LTR	Gypsy	0	1	1	0	0	0	0	0	0
scaffold00002	4047617	LTR	Ngaro	1	1	1	1	1	1	1	1	1
scaffold00002	4215295	LINE	I	1	1	1	1	1	1	1	1	1
scaffold00002	4227491	DNA	CMC-EnSpm	1	1	1	1	1	1	1	1	1
scaffold00002	4299315	LINE	I	1	1	1	1	1	1	1	1	1
scaffold00002	4323305	LTR	Pao	0	1	0	1	0	1	0	0	0
scaffold00002	4356263	LTR	Pao	1	1	1	1	1	1	1	1	1
scaffold00002	4356264	LTR	Gypsy	1	1	1	1	1	1	1	1	1
scaffold00002	4356269	DNA	PIF-Harbinger	1	1	1	1	1	1	1	1	1
scaffold00002	4356269	DNA	CMC-EnSpm	1	1	1	1	1	1	1	1	1
scaffold00002	4404311	LTR	Gypsy	1	1	1	1	1	1	1	1	1
scaffold00002	4477189	LINE	R2-NeSL	1	1	1	1	1	1	1	1	1
scaffold00002	4480438	LTR	Gypsy	1	1	1	1	1	1	1	1	1
scaffold00002	4481052	LINE	L1-Tx1	1	1	1	1	1	1	1	1	1
scaffold00002	4481052	LTR	Pao	1	1	1	1	1	1	1	1	1
scaffold00003	1836936	DNA	TcMar-Tc1	1	1	1	1	1	1	1	1	1
scaffold00003	3098281	DNA	TcMar-Fot1	1	1	1	1	1	1	1	1	1
scaffold00003	3329179	LINE	I	0	0	0	0	0	1	0	0	0
scaffold00003	3338475	LTR	Copia	1	1	1	1	1	1	1	1	1
scaffold00003	3357036	LTR	Copia	1	1	1	1	1	1	1	1	1
scaffold00003	3504302	LTR	Gypsy	1	1	1	1	1	1	1	1	1
scaffold00003	3504302	LTR	Pao	1	1	1	1	1	1	1	1	1
scaffold00003	3525340	LTR	DIRS	1	1	1	1	1	1	1	1	1
scaffold00003	3523767	LTR	DIRS	1	1	1	1	1	1	1	1	1
scaffold00003	3526038	LTR	DIRS	0	0	0	0	0	0	1	1	1
scaffold00003	3540211	LTR	Pao	1	1	1	1	1	1	1	1	1
scaffold00003	3540212	LTR	Gypsy	1	1	1	1	1	1	1	1	1
scaffold00003	3540212	LINE	L1-Tx1	1	1	1	1	1	1	1	1	1
scaffold00003	3549042	LTR	Gypsy	1	1	1	1	1	1	1	1	1
scaffold00003	3566147	DNA	Academ-1	1	1	1	1	1	1	1	1	1
scaffold00003	3635431	LTR	Pao	1	1	1	1	1	1	1	1	1
scaffold00003	3676058	LTR	Pao	1	1	1	1	1	1	1	1	1
scaffold00003	3677120	LTR	Pao	1	1	1	1	1	1	1	1	1
scaffold00003	3685157	LTR	Gypsy	1	1	1	1	1	1	1	1	1
scaffold00003	3754338	DNA	P-Fungi	0	0	0	1	1	1	1	1	1
scaffold00003	3793473	DNA	P-Fungi	1	1	1	1	1	1	1	1	1
scaffold00003	3830140	LTR	Gypsy	1	1	1	1	1	1	1	1	1
scaffold00003	3864672	DNA	P	1	1	1	1	1	1	1	1	1
scaffold00003	3866032	DNA	P-Fungi	1	1	1	1	1	1	1	1	1
scaffold00003	3912393	DNA	P	1	1	1	1	1	1	1	1	1
scaffold00003	3912393	DNA	P-Fungi	1	1	1	1	1	1	1	1	1
scaffold00003	3939203	DNA	hAT-Ac	1	1	1	1	1	1	1	1	1
scaffold00003	3947292	LTR	Pao	1	1	1	1	1	1	1	1	1
scaffold00003	4033647	LTR	Gypsy	1	1	1	1	1	1	1	1	1
scaffold00003	4079992	DNA	TcMar-Tc1	1	1	1	1	1	1	1	1	1
scaffold00003	4082792	DNA	TcMar-Tc1	1	1	1	1	1	1	1	1	1
scaffold00003	4122190	LTR	Pao	1	1	1	1	1	1	1	1	1
scaffold00003	4123155	LTR	Gypsy	1	1	1	1	1	1	1	1	1
scaffold00003	4124858	LTR	Pao	1	1	1	1	1	1	1	1	1
scaffold00003	4124936	LTR	Gypsy	1	1	1	1	1	1	1	1	1
scaffold00003	4131787	LTR	Gypsy	1	1	1	1	1	1	1	1	1
scaffold00003	4132132	LTR	Gypsy	1	1	1	1	1	1	1	1	1
scaffold00003	4133561	LINE	I	1	1	1	1	1	1	1	1	1
scaffold00003	4181126	LTR	Pao	1	1	1	1	1	1	1	1	1
scaffold00003	4181659	LTR	Gypsy	1	1	1	1	1	1	1	1	1
scaffold00003	4200394	LTR	Copia	1	1	1	1	1	1	1	1	1
scaffold00003	4314663	DNA	Academ-1	1	1	1	1	1	1	1	1	1
scaffold00003	4413936	LTR	Gypsy	0	0	1	1	1	1	1	1	1
scaffold00003	4413948	LTR	Pao	1	1	1	1	1	1	1	1	1
scaffold00003	4476434	DNA	MULE-MuDR	0	0	0	0	0	0	1	1	1
scaffold00004	19510	LTR	Pao	1	1	1	1	1	1	1	1	1
scaffold00004	19483	LTR	Pao	1	1	1	1	1	1	1	1	1
scaffold00004	20394	LTR	DIRS	1	1	1	1	1	1	1	1	1
scaffold00004	40876	LTR	DIRS	1	1	1	1	1	1	1	1	1
scaffold00004	40876	DNA	hAT-Ac	1	1	1	1	1	1	1	1	1
scaffold00004	169902	LTR	DIRS	1	1	1	1	1	1	1	1	1
scaffold00004	181941	LTR	Gypsy	0	0	0	0	0	1	0	0	0
scaffold00004	182700	DNA	MULE-MuDR	1	1	1	1	1	1	1	1	1
scaffold00004	184757	LTR	Pao	0	0	0	0	0	0	1	1	0
scaffold00004	185625	LINE	I	1	1	1	1	1	1	1	1	1
scaffold00004	224027	LINE	I	1	1	1	0	0	0	0	0	0
scaffold00004	391392	DNA	TcMar-Fot1	1	1	1	1	1	1	1	1	1
scaffold00004	391402	DNA	TcMar-Fot1	1	1	1	1	1	1	1	1	1
scaffold00004	399249	LTR	Pao	1	1	1	1	1	1	1	1	1
scaffold00004	402850	LTR	Pao	1	1	1	1	1	1	1	1	1
scaffold00004	403630	LTR	Pao	1	1	1	1	1	1	1	1	1
scaffold00004	410012	LTR	Gypsy	1	1	1	1	1	1	1	1	1
scaffold00004	413955	LTR	Pao	1	1	1	1	1	1	1	1	1
scaffold00004	421232	LTR	Pao	1	1	1	1	1	1	1	1	1
scaffold00004	538071	LTR	Gypsy	1	1	1	1	1	1	1	1	1
scaffold00004	538696	LTR	Gypsy	1	1	1	1	1	1	1	1	1
scaffold00004	555184	DNA	hAT-Ac	1	1	1	1	1	1	1	1	1
scaffold00004	561039	LTR	Gypsy	1	1	1	1	1	1	1	1	1
scaffold00004	564996	LINE	I	1	1	1	1	1	1	1	1	1
scaffold00004	568395	LTR	Pao	1	1	1	1	1	1	1	1	1
scaffold00004	568505	LTR	Gypsy	1	1	1	1	1	1	1	1	1
scaffold00004	568695	LINE	I	1	1	1	1	1	1	1	1	1
scaffold00004	575745	DNA	hAT-Ac	1	1	1	1	1	1	1	1	1
scaffold00004	576844	LTR	Pao	1	1	1	1	1	1	1	1	1
scaffold00004	576845	LTR	Gypsy	1	1	1	1	1	1	1	1	1
scaffold00004	583034	DNA	hAT-Ac	1	1	1	1	1	1	1	1	1
scaffold00004	599556	LTR	Copia	1	1	1	1	1	1	1	1	1
scaffold00004	633690	DNA	hAT-hATm	1	1	1	1	1	1	1	1	1
scaffold00004	638413	LTR	Copia	1	1	1	1	1	1	1	1	1
scaffold00004	638414	LTR	Pao	1	1	1	1	1	1	1	1	1
scaffold00004	638580	LTR	Pao	1	1	1	1	1	1	1	1	1
scaffold00004	647760	LINE	I	1	1	1	1	1	1	1	1	1
scaffold00004	650523	LTR	Gypsy	0	0	0	0	0	0	1	0	0
scaffold00004	705301	DNA	PIF-ISL2EU	1	1	1	0	1	1	1	1	1
scaffold00004	707884	LTR	Gypsy	1	1	0	1	1	1	1	1	1
scaffold00004	712471	LTR	DIRS	1	1	1	1	1	1	1	1	1
scaffold00004	751753	LTR	Copia	1	1	1	1	1	1	1	1	1
scaffold00004	755688	LTR	Copia	1	1	1	1	1	1	1	1	1
scaffold00004	755635	LTR	Pao	1	1	1	1	1	1	1	1	1
scaffold00004	755635	LTR	Gypsy	1	1	1	1	1	1	1	1	1
scaffold00004	756014	LTR	Pao	1	1	1	1	1	1	1	1	1
scaffold00004	756014	LTR	Gypsy	1	1	1	1	1	1	1	1	1
scaffold00004	776960	LTR	Gypsy	0	0	0	0	0	0	0	0	1
scaffold00004	780657	LTR	DIRS	1	1	1	1	1	1	1	1	1
scaffold00004	805794	LTR	Pao	1	1	1	1	1	1	1	1	1
scaffold00004	820069	LTR	Pao	1	1	1	1	1	1	1	1	1
scaffold00004	820069	LTR	Pao	1	1	1	1	1	1	1	1	1
scaffold00004	1024263	LTR	DIRS	1	1	1	1	1	1	1	1	1
scaffold00004	1178965	DNA	CMC-EnSpm	0	0	0	1	1	1	0	0	0
scaffold00004	1414681	DNA	PIF-ISL2EU	0	0	0	1	0	1	0	0	0
scaffold00004	1443550	LTR	Gypsy	1	1	1	1	1	1	1	1	1
scaffold00004	1444555	DNA	Zisupton	1	1	1	1	1	1	1	1	1
scaffold00004	1958444	LTR	Gypsy	1	1	1	1	1	1	1	1	1
scaffold00004	2098925	LTR	Pao	0	0	0	0	1	1	1	1	1
scaffold00004	3065442	LTR	Gypsy	1	1	1	1	1	1	0	0	0
scaffold00005	116628	LTR	DIRS	0	0	0	0	0	0	0	0	1
scaffold00005	2297782	LINE	I	0	0	0	1	0	0	0	0	0
scaffold00005	3238808	LTR	Gypsy	0	1	0	0	0	0	0	0	0
scaffold00006	5951	DNA	TcMar-Tc1	1	1	1	1	1	1	1	1	1
scaffold00006	41826	LTR	Pao	1	1	1	1	1	1	1	1	1
scaffold00006	55742	LTR	Gypsy	1	1	1	1	1	1	1	1	1
scaffold00006	66501	LTR	Gypsy	1	1	1	1	1	1	1	1	1
scaffold00006	67740	LTR	Copia	1	1	1	1	1	1	1	1	1
scaffold00006	73370	LTR	Gypsy	1	1	1	1	1	1	1	1	1
scaffold00006	129228	LTR	DIRS	1	1	1	1	1	1	1	1	1
scaffold00006	139306	LTR	Gypsy	1	1	1	1	1	1	1	1	1
scaffold00006	139764	DNA	hAT-Ac	1	1	1	1	1	1	1	1	1
scaffold00006	142866	DNA	hAT-Ac	1	1	1	1	1	1	1	1	1
scaffold00006	143187	DNA	hAT-Ac	1	1	1	1	1	1	1	1	1
scaffold00006	175131	LINE	I	1	1	1	1	1	1	1	1	1
scaffold00006	177493	LTR	DIRS	1	1	1	1	1	1	1	1	1
scaffold00006	189179	DNA	hAT-Tip100	1	1	1	1	1	1	1	1	1
scaffold00006	235840	LTR	Gypsy	1	1	1	1	1	1	1	1	1
scaffold00006	241642	LTR	Pao	1	1	1	1	1	1	1	1	1
scaffold00006	441777	LTR	Pao	1	1	1	1	1	1	1	1	1
scaffold00006	441925	LTR	Pao	1	1	1	1	1	1	1	1	1
scaffold00006	441926	DNA	hAT-Ac	1	1	1	1	1	1	1	1	1
scaffold00006	524341	LTR	Gypsy	1	1	1	1	1	1	1	1	1
scaffold00006	540774	LTR	Gypsy	1	1	1	1	1	1	1	1	1
scaffold00006	542046	LTR	Gypsy	1	1	1	1	1	1	1	1	1
scaffold00006	554688	LTR	Gypsy	1	1	1	1	1	1	1	1	1
scaffold00006	555856	LTR	DIRS	1	1	1	1	1	1	1	1	1
scaffold00006	555858	DNA	hAT-Tip100	0	1	1	0	0	0	0	0	0
scaffold00006	557193	DNA	hAT-Ac	1	1	1	1	1	1	1	1	1
scaffold00006	561583	LTR	Pao	1	1	1	1	1	1	1	1	1
scaffold00006	577289	LTR	Gypsy	1	1	1	1	1	1	1	1	1
scaffold00006	582848	LTR	Pao	1	1	1	1	1	1	1	1	1
scaffold00006	594986	DNA	MULE-MuDR	1	1	1	1	1	1	1	1	1
scaffold00006	594986	DNA	hAT-Tip100	1	1	1	1	1	1	1	1	1
scaffold00006	594986	LTR	Pao	1	1	1	1	1	1	1	1	1
scaffold00006	605211	LTR	Gypsy	1	1	1	1	1	1	1	1	1
scaffold00006	615688	LTR	Gypsy	1	1	1	1	1	1	1	1	1
scaffold00006	617134	LTR	Gypsy	1	1	1	1	1	1	1	1	1
scaffold00006	619603	LINE	I	1	1	1	1	1	1	1	1	1
scaffold00006	633846	LTR	Gypsy	1	1	1	1	1	1	1	1	1
scaffold00006	647611	DNA	P-Fungi	1	1	1	1	1	1	1	1	1
scaffold00006	697678	LTR	Pao	1	1	1	1	1	1	1	1	1
scaffold00006	699561	LTR	Pao	1	1	1	1	1	1	1	1	1
scaffold00006	767805	DNA	TcMar-Tc1	1	1	1	1	1	1	1	1	1
scaffold00006	815720	LTR	Gypsy	1	1	1	1	1	1	1	1	1
scaffold00006	823294	LTR	Gypsy	1	1	1	1	1	1	1	1	1
scaffold00006	891663	LTR	Gypsy	0	0	0	0	1	1	1	0	0
scaffold00006	907963	LTR	Pao	1	1	1	1	1	1	1	1	1
scaffold00006	913335	LTR	DIRS	1	1	1	1	1	1	1	1	1
scaffold00006	916445	LTR	DIRS	1	1	1	1	1	1	1	1	1
scaffold00006	1080118	LTR	Gypsy	0	0	0	0	0	0	1	1	1
scaffold00006	1096634	DNA	P	1	1	1	1	1	1	1	1	1
scaffold00006	1212426	DNA	Sola-2	1	1	1	1	1	1	1	1	1
scaffold00006	1212427	DNA	Academ-1	1	1	1	1	1	1	1	1	1
scaffold00006	1212427	LTR	Gypsy	1	1	1	1	1	1	1	1	1
scaffold00006	1212432	LTR	Pao	1	1	1	1	1	1	1	1	1
scaffold00006	1213699	LTR	DIRS	1	1	1	1	1	1	1	1	1
scaffold00006	1285239	LTR	Pao	1	1	1	1	1	1	1	1	1
scaffold00006	1313951	LTR	Gypsy	1	1	1	1	1	1	1	1	1
scaffold00006	1320441	LTR	Pao	1	1	1	1	1	1	0	1	1
scaffold00006	1321674	DNA	PIF-ISL2EU	0	0	0	1	1	1	0	0	0
scaffold00006	1343188	LTR	Gypsy	0	0	0	0	0	0	1	1	1
scaffold00006	1343823	LINE	I	1	1	1	1	1	1	1	1	1
scaffold00006	1364028	LTR	Gypsy	1	1	1	1	1	1	1	1	1
scaffold00006	1364319	LTR	Gypsy	1	1	1	1	1	1	1	1	1
scaffold00006	1372542	LTR	Pao	1	1	1	1	1	1	1	1	1
scaffold00007	954	DNA	CMC-EnSpm	1	1	1	1	1	1	1	1	1
scaffold00007	1767	LINE	L1-Tx1	1	1	1	1	1	1	1	1	1
scaffold00007	4414	LTR	Gypsy	1	1	1	1	1	1	1	1	1
scaffold00007	7589	LTR	Gypsy	1	1	1	1	1	1	1	1	1
scaffold00007	60342	LTR	Gypsy	1	1	1	1	1	1	1	1	1
scaffold00007	61342	LTR	Gypsy	1	1	1	1	1	1	1	1	1
scaffold00007	81476	LTR	Pao	1	1	1	1	1	1	1	1	1
scaffold00007	83799	LTR	Gypsy	1	1	1	1	1	1	1	1	1
scaffold00007	85209	LTR	Gypsy	1	1	1	1	1	1	1	1	1
scaffold00007	91552	LTR	Gypsy	1	1	1	1	1	1	1	1	1
scaffold00007	92330	LTR	Pao	1	1	1	1	1	1	1	1	1
scaffold00007	106939	LINE	I-Jockey	1	1	1	1	1	1	1	1	1
scaffold00007	178644	LTR	Pao	1	1	1	0	1	1	1	1	1
scaffold00007	182612	LTR	Pao	1	1	1	1	1	1	1	1	1
scaffold00007	184125	DNA	MULE-MuDR	1	1	1	1	1	1	1	1	1
scaffold00007	194384	LTR	Copia	1	1	1	1	1	1	1	1	1
scaffold00007	194603	LTR	Copia	1	1	1	1	1	1	1	1	1
scaffold00007	212681	LTR	Gypsy	1	1	1	1	1	1	1	1	1
scaffold00007	215859	LTR	Pao	1	1	1	1	1	1	1	1	1
scaffold00007	441542	LINE	I	1	1	1	1	1	1	1	1	1
scaffold00007	580934	DNA	CMC-EnSpm	0	0	0	0	0	0	1	1	1
scaffold00007	1040098	LTR	Gypsy	1	0	0	0	0	0	0	0	0
scaffold00008	64647	LTR	Copia	1	1	1	1	1	1	1	1	1
scaffold00008	111178	LINE	I	1	1	1	1	1	1	1	1	1
scaffold00008	155747	LTR	Gypsy	1	1	1	1	1	1	1	1	1
scaffold00008	208615	LINE	R2-NeSL	1	1	1	1	1	1	1	1	1
scaffold00008	261927	LTR	Pao	1	1	1	1	1	1	1	1	1
scaffold00008	354952	DNA	P	1	1	1	1	1	1	1	1	1
scaffold00008	446256	LTR	Gypsy	1	1	1	1	1	1	1	1	1
scaffold00008	453891	LTR	DIRS	0	1	1	0	1	1	1	1	1
scaffold00008	453995	LTR	Gypsy	1	1	1	1	1	1	1	1	1
scaffold00008	458773	DNA	CMC-EnSpm	1	1	1	1	1	1	1	1	1
scaffold00008	478009	LTR	Gypsy	1	1	1	1	1	1	1	1	1
scaffold00008	537952	LTR	Gypsy	0	0	0	0	0	0	1	1	0
scaffold00008	539877	LTR	Pao	1	1	1	1	1	1	1	1	1
scaffold00008	544922	LTR	Pao	0	1	1	0	1	1	1	1	1
scaffold00008	548964	LTR	Pao	1	1	1	1	1	1	1	1	1
scaffold00008	565734	DNA	CMC-EnSpm	1	1	1	1	1	1	1	1	1
scaffold00008	572439	LTR	Gypsy	1	1	1	1	1	1	1	1	1
scaffold00008	605039	LTR	Copia	1	1	1	1	1	1	1	1	1
scaffold00008	605557	LTR	Copia	1	1	1	1	1	1	1	1	1
scaffold00008	605557	LINE	I	1	1	1	1	1	1	1	1	1
scaffold00008	630997	LTR	Gypsy	0	0	0	0	0	1	1	1	1
scaffold00008	634685	LINE	I	1	1	1	0	0	1	1	1	1
scaffold00008	692642	LTR	Pao	1	1	1	1	1	1	1	1	1
scaffold00008	692642	LINE	I	0	0	0	0	0	0	1	1	0
scaffold00008	692652	LTR	Pao	1	1	1	1	1	1	1	1	1
scaffold00008	746834	LTR	Gypsy	1	1	1	1	1	1	1	1	1
scaffold00008	773036	LTR	DIRS	1	1	1	1	1	1	1	1	1
scaffold00008	801427	LTR	Gypsy	1	1	1	1	1	1	1	1	1
scaffold00008	802155	DNA	hAT-Ac	1	1	1	1	1	1	1	1	1
scaffold00008	802331	LTR	Pao	1	1	1	1	1	1	1	1	1
scaffold00008	866077	RC	Helitron	1	1	1	1	1	1	1	1	1
scaffold00008	901223	DNA	CMC-EnSpm	1	1	1	1	1	1	1	1	1
scaffold00008	907720	LINE	I	1	1	1	1	1	1	1	1	1
scaffold00008	919990	LTR	Pao	1	1	1	1	1	1	0	1	0
scaffold00008	921338	LTR	Pao	1	1	1	1	1	1	1	1	1
scaffold00008	921414	LTR	Gypsy	0	0	0	0	0	0	0	0	0
scaffold00008	922067	LTR	Pao	1	1	1	1	1	1	1	1	1
scaffold00008	939770	DNA	hAT-Ac	1	1	1	1	1	1	1	1	1
scaffold00008	941766	LINE	I	1	1	1	1	1	1	1	1	1
scaffold00008	954601	RC	Helitron	1	1	1	1	1	1	1	1	1
scaffold00008	954802	LTR	Gypsy	1	1	1	1	1	1	1	1	1
scaffold00008	963232	LINE	I	1	1	1	1	1	1	1	1	1
scaffold00008	966658	LINE	I	1	1	1	1	1	1	1	1	1
scaffold00008	967265	LTR	Gypsy	1	1	1	1	1	1	1	1	1
scaffold00008	968502	LTR	Copia	1	1	1	1	1	1	1	1	1
scaffold00008	968949	LTR	Pao	1	1	1	1	1	1	1	1	1
scaffold00008	971317	LTR	Gypsy	1	1	1	1	1	1	1	1	1
scaffold00008	972362	LTR	DIRS	1	1	1	1	1	1	1	1	1
scaffold00008	1025926	LINE	I-Jockey	1	1	1	1	1	1	1	1	1
scaffold00008	1025926	LINE	I-Jockey	1	1	1	1	1	1	1	1	1
scaffold00008	1027792	LTR	Gypsy	1	1	1	1	1	1	1	1	1
scaffold00008	1047219	LTR	DIRS	1	1	1	1	1	1	1	1	1
scaffold00008	1047319	LTR	Pao	1	1	1	1	1	1	1	1	1
scaffold00008	1047907	LTR	Pao	1	1	1	1	1	1	1	1	1
scaffold00008	1073789	LTR	Pao	1	1	1	1	1	1	1	1	1
scaffold00008	1134323	LTR	Gypsy	0	0	0	1	0	1	0	0	0
scaffold00008	1137394	LTR	Gypsy	1	1	1	1	1	1	1	1	1
scaffold00008	1137603	DNA	TcMar-Tc1	1	1	1	1	1	1	1	1	1
scaffold00008	1137672	LTR	Gypsy	1	1	1	1	1	1	1	1	1
scaffold00008	1141750	LTR	DIRS	1	1	1	1	1	1	1	1	1
scaffold00008	1142223	LTR	DIRS	1	1	1	1	1	1	1	1	1
scaffold00008	1142223	LTR	Pao	1	1	1	1	1	1	1	1	1
scaffold00008	1391192	LTR	Gypsy	1	1	1	1	1	1	1	1	1
scaffold00008	1391719	LTR	Gypsy	1	1	1	1	1	1	1	1	1
scaffold00009	289946	DNA	P	1	1	1	1	1	1	1	1	1
scaffold00009	1564753	LTR	Ngaro	1	1	1	1	1	1	1	1	1
scaffold00009	2455679	LTR	Gypsy	1	1	1	1	1	1	1	1	1
scaffold00009	2715688	DNA	PIF-ISL2EU	1	1	0	1	1	1	1	1	1
scaffold00009	2741709	LTR	Gypsy	1	1	1	1	1	1	1	1	1
scaffold00009	2742396	LTR	Pao	1	1	1	1	1	1	1	1	1
scaffold00010	56874	LTR	Pao	1	1	1	1	1	1	1	1	1
scaffold00010	57174	RC	Helitron	1	1	1	1	1	1	1	1	1
scaffold00010	57866	DNA	hAT-hATm	1	1	1	1	1	1	1	1	1
scaffold00010	108836	LTR	Gypsy	1	1	1	1	1	1	1	1	1
scaffold00010	117225	LTR	DIRS	1	1	1	1	1	1	1	1	1
scaffold00010	117453	LTR	Gypsy	1	1	1	1	1	1	1	1	1
scaffold00010	129888	LTR	Pao	1	1	1	1	1	1	1	1	1
scaffold00010	241964	LTR	Pao	1	1	1	1	1	1	1	1	1
scaffold00010	888318	LTR	Gypsy	0	0	0	1	0	1	0	0	0
scaffold00010	896242	DNA	hAT-Ac	1	1	1	1	1	1	1	1	1
scaffold00010	896242	LTR	Gypsy	1	1	1	1	1	1	1	1	1
scaffold00010	2379864	LTR	Gypsy	0	0	1	0	0	0	0	0	0
scaffold00011	354770	LTR	DIRS	1	1	1	1	1	1	1	1	1
scaffold00011	535625	LTR	Gypsy	0	0	0	0	0	0	0	1	0
scaffold00011	637040	LTR	Ngaro	1	1	1	1	1	1	1	1	1
scaffold00011	2213628	LTR	DIRS	1	1	1	1	1	1	1	1	1
scaffold00012	632952	LTR	Gypsy	0	0	1	0	0	0	0	0	0
scaffold00012	1713175	LTR	Gypsy	0	0	1	0	0	0	0	0	0
scaffold00013	42323	LTR	Pao	1	1	1	1	1	1	1	1	1
scaffold00013	42323	LTR	DIRS	1	1	1	1	1	1	1	1	1
scaffold00013	42323	LTR	Gypsy	1	1	1	1	1	1	1	1	1
scaffold00013	56308	LINE	I-Jockey	0	0	0	1	1	1	0	0	1
scaffold00013	71904	LTR	Gypsy	0	0	0	0	0	0	1	1	1
scaffold00013	72428	LINE	I-Jockey	1	1	1	1	1	1	1	1	1
scaffold00013	132357	DNA	PIF-Harbinger	1	1	1	1	1	1	1	1	1
scaffold00013	146110	LTR	Gypsy	1	1	1	1	1	1	1	1	1
scaffold00013	150085	LTR	Gypsy	1	1	1	1	1	1	1	1	1
scaffold00013	151132	LTR	Gypsy	1	1	1	1	1	1	1	1	1
scaffold00013	152252	LTR	Gypsy	0	0	0	1	0	0	0	1	1
scaffold00013	153125	LTR	Gypsy	1	1	1	1	1	1	1	1	1
scaffold00013	157511	LTR	Gypsy	1	1	1	1	1	1	1	1	1
scaffold00013	161170	DNA	hAT-Ac	1	1	1	1	1	1	1	1	1
scaffold00013	162697	DNA	CMC-EnSpm	1	1	1	1	1	1	1	1	1
scaffold00013	162697	LTR	Ngaro	1	1	1	1	1	1	1	1	1
scaffold00013	162697	LTR	Pao	1	1	1	1	1	1	1	1	1
scaffold00013	164353	DNA	CMC-EnSpm	1	1	1	1	1	1	1	1	1
scaffold00013	165472	DNA	CMC-EnSpm	1	1	1	1	1	1	1	1	1
scaffold00013	169909	LTR	Gypsy	1	1	1	1	1	1	1	1	1
scaffold00013	176234	LTR	Gypsy	1	1	1	1	1	1	1	1	1
scaffold00013	193393	LTR	Gypsy	1	1	1	1	1	1	1	1	1
scaffold00013	191946	LTR	Gypsy	1	1	1	1	1	1	1	1	1
scaffold00013	199624	LTR	Gypsy	1	1	1	1	1	1	1	1	1
scaffold00013	207230	LTR	Gypsy	1	1	1	1	1	1	1	1	1
scaffold00013	209962	LINE	I	1	1	1	1	1	1	1	1	1
scaffold00013	242620	LTR	DIRS	1	1	1	1	1	1	1	1	1
scaffold00013	307488	DNA	Academ-1	1	1	1	1	1	1	1	1	1
scaffold00013	307488	DNA	Academ-1	1	1	1	1	1	1	1	1	1
scaffold00013	321434	LINE	I	1	1	1	1	1	1	1	1	1
scaffold00013	330540	LINE	I	1	1	0	1	1	1	1	1	1
scaffold00013	383393	LINE	I	1	1	1	1	1	1	1	1	1
scaffold00013	389855	LINE	I	1	1	1	1	1	1	1	1	1
scaffold00013	397377	DNA	PIF-Harbinger	0	0	1	0	0	0	0	0	0
scaffold00013	399466	LTR	Gypsy	1	1	1	1	1	1	1	1	1
scaffold00013	402147	LTR	Gypsy	1	1	1	1	1	1	1	1	1
scaffold00013	463925	LTR	Gypsy	1	1	1	1	1	1	1	1	1
scaffold00013	464778	LTR	Gypsy	1	1	1	1	1	1	1	1	1
scaffold00013	470453	LTR	Gypsy	1	1	1	1	1	1	1	1	1
scaffold00013	564116	LTR	Gypsy	1	1	1	1	1	1	1	1	1
scaffold00013	925004	DNA	CMC-EnSpm	1	1	1	1	1	1	1	1	1
scaffold00013	925068	LTR	Gypsy	1	1	1	1	1	1	1	1	1
scaffold00013	1055587	DNA	Zisupton	1	1	1	1	1	1	1	1	1
scaffold00013	1138141	DNA	P-Fungi	1	1	1	1	1	1	1	1	1
scaffold00013	1193492	DNA	hAT-Ac	1	1	1	1	1	1	1	1	1
scaffold00013	1298886	DNA	hAT-Ac	1	1	1	1	1	1	1	1	1
scaffold00013	1598373	DNA	hAT-Ac	1	1	1	1	1	1	1	1	1
scaffold00014	627	LTR	Gypsy	1	0	0	0	0	0	0	0	0
scaffold00014	23043	DNA	PIF-Harbinger	0	0	0	0	0	0	1	1	0
scaffold00014	56672	LTR	Gypsy	1	1	1	1	1	1	1	1	1
scaffold00014	171337	LTR	Copia	0	0	0	0	0	0	1	1	0
scaffold00014	179079	LTR	Gypsy	1	1	1	1	1	1	1	1	1
scaffold00014	229664	DNA	Merlin	1	1	1	1	1	1	1	1	1
scaffold00014	229664	LTR	Pao	1	1	1	1	1	1	1	1	1
scaffold00014	229944	DNA	Merlin	1	1	1	1	1	1	1	1	1
scaffold00014	229944	DNA	Zisupton	1	1	1	1	1	1	1	1	1
scaffold00014	237762	LTR	Gypsy	1	1	1	1	1	1	1	1	1
scaffold00014	245814	LTR	Gypsy	1	1	1	1	1	1	1	1	1
scaffold00014	357393	LTR	Gypsy	1	1	1	1	1	1	1	1	1
scaffold00014	410372	DNA	hAT-Ac	1	0	0	0	0	0	0	0	0
scaffold00014	411983	LTR	Pao	1	1	1	1	1	1	1	1	1
scaffold00014	497309	LTR	Gypsy	1	1	1	1	1	1	1	1	1
scaffold00014	715654	LTR	Gypsy	1	1	1	1	1	1	1	1	1
scaffold00014	1291982	LTR	Gypsy	1	1	1	1	1	1	1	1	1
scaffold00014	1291983	RC	Helitron	1	1	1	1	1	1	1	1	1
scaffold00015	812173	LTR	Ngaro	1	1	1	1	1	1	1	1	1
scaffold00015	1623709	LTR	Ngaro	1	1	1	1	1	1	1	1	1
scaffold00016	14159	LTR	Gypsy	1	1	1	1	1	1	1	1	1
scaffold00016	290788	LTR	Gypsy	0	0	0	0	0	0	1	1	0
scaffold00016	1508872	LINE	I	0	0	0	0	0	0	1	0	1
scaffold00017	1038728	DNA	PIF-ISL2EU	1	1	1	1	1	1	1	1	1
scaffold00017	1038834	DNA	PIF-Harbinger	1	1	1	1	1	1	1	1	1
scaffold00017	1783318	LTR	Ngaro	1	1	1	1	1	1	1	1	1
scaffold00017	2411849	DNA	PIF-ISL2EU	1	1	1	1	1	1	1	1	1
scaffold00017	2419142	LINE	L1-Tx1	1	1	0	0	0	0	0	0	0
scaffold00018	53508	DNA	Merlin	1	1	1	1	1	1	1	1	1
scaffold00018	77352	LTR	Copia	1	1	1	1	1	1	1	1	1
scaffold00018	113034	DNA	hAT-Ac	1	1	1	1	1	1	1	1	1
scaffold00018	162943	LTR	Gypsy	1	0	0	0	0	0	0	0	0
scaffold00018	1020173	LTR	Gypsy	0	0	0	1	0	1	0	0	0
scaffold00018	1595141	LTR	Gypsy	1	1	1	1	1	1	1	1	1
scaffold00018	1840265	LTR	Gypsy	1	1	1	1	1	1	1	1	1
scaffold00018	1840173	LTR	Gypsy	1	1	1	1	1	1	1	1	1
scaffold00019	23851	RC	Helitron	1	1	1	1	1	1	1	1	1
scaffold00019	37259	LTR	DIRS	1	1	1	1	1	1	1	1	1
scaffold00019	39159	LTR	DIRS	1	1	1	1	1	1	1	1	1
scaffold00019	53544	LTR	Pao	1	1	1	1	1	1	1	1	1
scaffold00019	262346	DNA	Merlin	1	0	0	1	1	1	0	0	0
scaffold00019	323226	LTR	Gypsy	1	1	1	1	1	1	1	1	1
scaffold00019	396600	LTR	Gypsy	0	0	0	0	0	0	1	0	0
scaffold00019	518759	LTR	Pao	1	1	1	1	1	1	1	1	1
scaffold00019	524194	LTR	Pao	1	1	1	1	1	1	1	1	1
scaffold00019	544588	LTR	Pao	1	1	1	1	1	1	1	1	1
scaffold00019	551154	LTR	Gypsy	0	0	0	1	1	1	1	1	1
scaffold00019	554413	LINE	I	1	1	1	1	1	1	1	1	1
scaffold00019	657799	LTR	Gypsy	1	1	1	1	1	1	1	1	1
scaffold00019	661426	DNA	Zisupton	1	1	1	1	1	1	1	1	1
scaffold00019	668913	DNA	Zisupton	1	1	1	1	1	1	1	1	1
scaffold00019	672098	LTR	Copia	1	1	1	1	1	1	1	1	1
scaffold00019	673087	LTR	Copia	1	1	1	1	1	1	1	1	1
scaffold00019	674039	LTR	Copia	1	1	1	1	1	1	1	1	1
scaffold00019	682034	LTR	Gypsy	1	1	1	1	1	1	1	1	1
scaffold00019	686579	LTR	DIRS	1	1	1	1	1	1	1	1	1
scaffold00019	688064	DNA	P	1	1	1	1	1	1	1	1	1
scaffold00019	702155	DNA	P	1	1	1	1	1	1	1	1	1
scaffold00019	721542	LTR	Pao	1	1	1	0	1	1	1	1	1
scaffold00019	750219	LINE	I	1	1	1	1	1	1	1	1	1
scaffold00019	761350	LINE	R2-NeSL	1	1	1	1	1	1	1	1	1
scaffold00019	761351	LTR	Pao	1	1	1	1	1	1	1	1	1
scaffold00019	790997	LTR	Gypsy	1	1	1	1	1	1	1	1	1
scaffold00019	819879	LTR	Pao	1	1	1	1	1	1	1	1	1
scaffold00019	824836	LTR	Pao	1	1	1	1	1	1	1	1	1
scaffold00019	834271	LTR	Pao	1	1	1	1	1	1	1	1	1
scaffold00019	838033	DNA	TcMar-Fot1	1	1	1	1	1	1	1	1	1
scaffold00019	884770	LTR	Pao	1	1	1	1	1	1	1	1	1
scaffold00019	912339	LTR	Pao	1	1	1	1	1	1	1	1	1
scaffold00019	932240	LTR	Gypsy	1	1	1	1	1	1	1	1	1
scaffold00019	942775	DNA	Sola-2	1	1	1	1	1	1	1	1	1
scaffold00019	943224	DNA	Sola-2	1	1	1	1	1	1	1	1	1
scaffold00019	951281	DNA	hAT-Ac	1	1	1	1	1	1	1	1	1
scaffold00019	1020301	LTR	DIRS	1	1	1	1	1	1	1	1	1
scaffold00019	1025103	LINE	I	1	1	1	1	1	1	1	1	1
scaffold00019	1028499	LINE	R1	1	1	1	1	1	1	1	1	1
scaffold00019	1025103	LTR	Copia	1	1	1	1	1	1	1	1	1
scaffold00019	1095796	LTR	Gypsy	1	1	1	1	1	1	1	1	1
scaffold00019	1119494	DNA	hAT-Tip100	1	1	1	1	1	1	1	1	1
scaffold00019	1120180	DNA	hAT-Tip100	1	1	1	1	1	1	1	1	1
scaffold00019	1197513	LTR	Copia	1	1	1	1	1	1	1	1	1
scaffold00019	1206422	LTR	Gypsy	1	1	1	1	1	1	1	1	1
scaffold00019	1220600	LTR	Copia	1	1	1	1	1	1	1	1	1
scaffold00019	1250916	LTR	Pao	1	1	1	1	1	1	1	1	1
scaffold00020	15778	LINE	L1-Tx1	1	1	1	1	1	1	1	1	1
scaffold00020	37221	LTR	Gypsy	1	1	1	1	1	1	1	1	1
scaffold00020	91644	DNA	hAT-Ac	1	1	1	1	1	1	1	1	1
scaffold00020	107318	LTR	Gypsy	1	1	1	1	1	1	1	1	1
scaffold00020	107318	LTR	Pao	1	1	1	1	1	1	1	1	1
scaffold00020	116032	LTR	Gypsy	1	1	1	1	1	1	1	1	1
scaffold00020	116467	LTR	Pao	1	1	1	1	1	1	1	1	1
scaffold00020	116467	DNA	MULE-MuDR	1	1	1	1	1	1	1	1	1
scaffold00020	137993	DNA	Academ-1	1	1	1	1	1	1	1	1	1
scaffold00020	153769	LTR	Gypsy	1	1	1	1	1	1	1	1	1
scaffold00020	155281	LTR	Gypsy	1	1	1	1	1	1	1	1	1
scaffold00020	162928	LTR	Pao	1	1	1	1	1	1	1	1	1
scaffold00020	165866	LTR	Pao	1	1	1	1	1	1	1	1	1
scaffold00020	174689	LTR	Gypsy	1	1	1	1	1	1	1	1	1
scaffold00020	174689	LTR	Gypsy	1	1	1	1	1	1	1	1	1
scaffold00020	181704	LTR	Pao	1	1	1	1	1	1	1	1	1
scaffold00020	191620	LINE	I	1	1	1	1	1	1	1	1	1
scaffold00020	193923	LTR	Copia	1	1	1	1	1	1	1	1	1
scaffold00020	201618	LTR	Pao	1	1	1	1	1	1	1	1	1
scaffold00020	204165	LTR	Gypsy	1	1	1	1	1	1	1	1	1
scaffold00020	212736	LTR	Gypsy	0	0	0	0	0	0	1	1	1
scaffold00020	212736	LTR	Copia	0	0	0	0	0	0	1	1	1
scaffold00020	231892	LTR	Gypsy	1	1	1	1	1	1	1	1	1
scaffold00020	261310	LTR	Pao	1	1	1	1	1	1	1	1	1
scaffold00020	277767	LTR	Gypsy	1	1	1	1	1	1	1	1	1
scaffold00020	293590	LTR	Gypsy	1	1	1	1	1	1	1	1	1
scaffold00020	294391	LTR	Pao	1	1	1	1	1	1	1	1	1
scaffold00020	294391	LINE	I	1	1	1	1	1	1	1	1	1
scaffold00020	314612	LTR	Gypsy	1	1	1	1	1	1	1	1	1
scaffold00020	334356	DNA	PIF-Harbinger	1	1	1	1	1	1	1	1	1
scaffold00020	336125	LTR	Pao	0	0	0	0	1	1	1	1	1
scaffold00020	387938	DNA	Academ-1	1	1	1	1	1	1	1	1	1
scaffold00020	392665	LTR	Pao	1	1	1	1	1	1	1	1	1
scaffold00020	423469	LINE	I-Jockey	0	0	0	0	0	0	1	1	1
scaffold00020	423475	LINE	R2-NeSL	1	1	1	1	1	1	1	1	1
scaffold00020	423475	LTR	Gypsy	1	1	1	1	1	1	1	1	1
scaffold00020	423475	DNA	CMC-EnSpm	1	1	1	1	1	1	1	1	1
scaffold00020	470132	LTR	Gypsy	1	1	1	1	1	1	1	1	1
scaffold00020	476600	DNA	hAT-Ac	1	1	1	1	1	1	1	1	1
scaffold00020	513122	LTR	Pao	1	1	1	1	1	1	1	1	1
scaffold00020	519309	LTR	Gypsy	1	1	1	1	1	1	1	1	1
scaffold00020	550601	LTR	Gypsy	1	1	1	1	1	1	1	1	1
scaffold00020	587574	LTR	Pao	1	1	1	1	1	1	1	1	1
scaffold00020	611850	LINE	I-Jockey	1	1	1	1	1	1	1	1	1
scaffold00020	619079	DNA	hAT-hATm	1	1	1	1	1	1	1	1	1
scaffold00020	637809	LTR	Gypsy	0	0	0	0	0	0	0	1	0
scaffold00020	640601	LTR	Gypsy	1	1	1	0	0	0	0	0	0
scaffold00020	767852	LINE	I	1	1	1	1	1	1	1	1	1
scaffold00020	784091	DNA	hAT-Ac	1	1	1	1	1	1	1	1	1
scaffold00020	784091	DNA	hAT-Ac	1	1	1	1	1	1	1	1	1
scaffold00020	833366	DNA	P	1	1	1	1	1	1	1	1	1
scaffold00020	864691	LTR	Pao	1	1	1	1	1	1	1	1	1
scaffold00020	878214	LTR	Pao	1	1	1	1	1	1	1	1	1
scaffold00020	897653	LTR	Gypsy	1	1	1	1	1	1	1	1	1
scaffold00020	919995	DNA	Merlin	1	1	1	1	1	1	1	1	1
scaffold00020	959890	RC	Helitron	1	1	1	1	1	1	1	1	1
scaffold00020	963222	LTR	Gypsy	1	1	1	1	1	1	1	1	1
scaffold00020	967068	LTR	Pao	1	1	1	1	1	1	1	1	1
scaffold00020	1040803	LINE	I	1	1	1	1	1	1	1	1	1
scaffold00020	1085295	LTR	Gypsy	1	1	1	1	1	1	1	1	1
scaffold00020	1085419	LINE	I	1	1	1	1	1	1	1	1	1
scaffold00020	1092654	LTR	Gypsy	1	1	1	1	1	1	1	1	1
scaffold00020	1100285	LTR	Gypsy	1	1	1	1	1	1	1	1	1
scaffold00020	1126840	LTR	Gypsy	1	1	1	0	0	0	0	0	0
scaffold00020	1149019	LTR	Gypsy	1	1	1	1	1	1	1	1	1
scaffold00020	1154544	LTR	Gypsy	1	1	0	1	0	1	0	0	0
scaffold00020	1175770	LTR	Gypsy	1	1	1	1	1	1	1	1	1
scaffold00020	1223462	LTR	Pao	1	1	1	1	1	1	1	1	1
scaffold00020	1231993	LTR	DIRS	1	1	1	1	1	1	1	1	1
scaffold00020	1239888	LTR	Gypsy	1	1	1	1	1	1	1	1	1
scaffold00020	1257060	DNA	P	1	1	1	1	1	1	1	1	1
scaffold00020	1257060	DNA	P	1	1	1	1	1	1	1	1	1
scaffold00020	1295128	LTR	Gypsy	1	1	1	1	1	1	1	1	1
scaffold00020	1306913	LTR	Gypsy	1	1	1	1	1	1	1	1	1
scaffold00020	1313944	LTR	Gypsy	1	1	1	1	1	1	1	1	1
scaffold00020	1440026	LTR	Gypsy	1	1	1	1	1	1	1	1	1
scaffold00020	1449738	LTR	Pao	1	1	1	1	1	1	1	1	1
scaffold00020	1503129	LTR	Gypsy	1	1	1	1	1	1	1	1	1
scaffold00020	1510500	LINE	Penelope	1	1	1	1	1	1	1	1	1
scaffold00020	1517176	DNA	hAT-Ac	1	1	1	1	1	1	1	1	1
scaffold00020	1518998	DNA	hAT-Ac	1	1	1	1	1	1	1	1	1
scaffold00020	1524871	LTR	DIRS	1	1	1	1	1	1	1	1	1
scaffold00020	1556755	LINE	I	1	1	1	1	1	1	1	1	1
scaffold00020	1557160	LINE	I	1	1	1	1	1	1	1	1	1
scaffold00020	1640202	LTR	Gypsy	0	0	0	0	0	0	1	1	1
scaffold00020	1642329	LTR	Gypsy	1	1	1	1	1	1	1	1	1
scaffold00020	1650792	LINE	I-Jockey	1	1	1	1	1	1	1	1	1
scaffold00020	1651016	LINE	I-Jockey	1	1	1	1	1	1	1	1	1
scaffold00020	1854881	LINE	R1	1	1	1	1	1	1	1	1	1
scaffold00020	1854881	LINE	R1	1	1	1	1	1	1	1	1	1
scaffold00021	16711	LTR	Pao	1	1	1	1	1	1	1	1	1
scaffold00021	20731	LTR	Pao	1	1	1	1	1	1	1	1	1
scaffold00021	27952	LTR	Gypsy	1	1	1	1	1	1	1	1	1
scaffold00021	49677	LINE	R2-NeSL	1	1	1	1	1	1	1	1	1
scaffold00021	81034	DNA	hAT-hATm	0	0	0	1	1	1	1	1	1
scaffold00021	137467	LTR	Gypsy	1	1	1	1	1	1	1	1	1
scaffold00021	138427	LTR	DIRS	1	1	1	1	1	1	1	1	1
scaffold00021	150205	DNA	hAT-Ac	1	1	1	1	1	1	1	1	1
scaffold00021	156083	DNA	CMC-EnSpm	1	1	1	1	1	1	1	1	1
scaffold00021	174646	LTR	Gypsy	1	1	1	1	1	1	1	1	1
scaffold00021	201504	DNA	hAT-Ac	1	1	1	1	1	1	1	1	1
scaffold00021	201655	DNA	hAT-Ac	1	1	1	1	1	1	1	1	1
scaffold00021	202517	DNA	hAT-Ac	1	1	1	1	1	1	1	1	1
scaffold00021	258838	DNA	Academ-1	1	1	1	1	1	1	1	1	1
scaffold00021	322178	LINE	I	1	1	1	1	1	1	1	1	1
scaffold00021	340040	LTR	Pao	1	1	1	1	1	1	1	1	1
scaffold00021	661426	LTR	Gypsy	1	1	1	1	1	1	1	1	1
scaffold00021	699090	DNA	hAT-Ac	1	1	1	1	1	1	1	1	1
scaffold00021	809147	LTR	Gypsy	1	1	1	1	1	1	1	1	1
scaffold00021	824419	LTR	Pao	1	1	1	1	1	1	1	1	1
scaffold00021	831531	LTR	Ngaro	1	1	1	1	1	1	1	1	1
scaffold00021	979042	LTR	Gypsy	1	1	1	1	1	1	1	1	1
scaffold00021	979162	LTR	Gypsy	1	1	1	1	1	1	1	1	1
scaffold00021	1022360	LTR	Gypsy	0	0	0	1	0	1	0	0	0
scaffold00021	1031904	DNA	Zisupton	1	1	1	1	1	1	1	1	1
scaffold00021	1154527	LTR	DIRS	1	1	1	1	1	1	1	1	1
scaffold00021	1154944	LTR	DIRS	1	1	1	1	1	1	1	1	1
scaffold00021	1180876	LTR	Gypsy	0	0	0	0	0	0	1	1	1
scaffold00021	1193301	LINE	I	1	1	1	0	1	1	0	1	1
scaffold00023	38978	LTR	Gypsy	0	1	0	0	0	0	0	0	0
scaffold00023	77336	DNA	Zisupton	1	1	1	1	1	1	1	1	1
scaffold00023	98757	LTR	Gypsy	0	0	0	0	1	1	0	0	0
scaffold00023	208560	LTR	Gypsy	1	1	1	1	1	1	1	1	1
scaffold00023	208560	LTR	Copia	1	1	1	1	1	1	1	1	1
scaffold00023	1253003	DNA	PIF-Harbinger	1	1	1	1	1	1	1	1	1
scaffold00023	1704904	DNA	CMC-EnSpm	1	1	1	1	1	1	1	1	1
scaffold00023	1704823	LTR	Gypsy	1	1	1	1	1	1	1	1	1
scaffold00023	1708026	LTR	Gypsy	1	1	1	1	1	1	1	1	1
scaffold00023	1708026	LTR	Pao	1	1	1	1	1	1	1	1	1
scaffold00023	1708025	LTR	DIRS	1	1	1	1	1	1	1	1	1
scaffold00023	1708025	DNA	Merlin	1	1	1	1	1	1	1	1	1
scaffold00023	1708026	LTR	Copia	1	1	1	1	1	1	1	1	1
scaffold00023	1828706	LTR	Pao	0	0	0	0	0	0	0	0	0
scaffold00023	1977185	DNA	hAT-Ac	1	1	1	1	1	1	1	1	1
scaffold00024	1018193	LTR	Pao	0	0	0	1	1	1	0	0	0
scaffold00024	1177879	LTR	Gypsy	1	0	0	1	1	1	1	0	1
scaffold00025	98412	LTR	Copia	1	1	1	1	1	1	1	1	1
scaffold00025	98412	LTR	Copia	1	1	1	1	1	1	1	1	1
scaffold00025	99085	LTR	Copia	1	1	1	1	1	1	1	1	1
scaffold00025	241756	LTR	Pao	1	1	1	1	1	1	1	1	1
scaffold00025	242848	LTR	Gypsy	1	1	1	1	1	1	1	1	1
scaffold00025	484586	DNA	TcMar-Fot1	1	1	1	1	1	1	1	1	1
scaffold00025	485831	DNA	hAT-Ac	1	1	1	1	1	1	1	1	1
scaffold00025	486788	DNA	hAT-Ac	1	1	1	1	1	1	1	1	1
scaffold00025	490587	LTR	Gypsy	0	1	1	1	1	1	1	1	1
scaffold00025	490825	LTR	Gypsy	0	1	1	1	1	1	1	1	1
scaffold00027	960811	LTR	Gypsy	1	1	1	1	1	1	1	1	1
scaffold00027	960812	LTR	Pao	1	1	1	1	1	1	1	1	1
scaffold00027	961293	LTR	Pao	1	1	1	1	1	1	1	1	1
scaffold00027	1039988	LTR	Gypsy	0	0	0	1	0	0	0	0	0
scaffold00029	12958	DNA	hAT-Ac	0	0	0	0	0	0	1	1	1
scaffold00030	7745	LTR	Gypsy	1	1	1	1	1	1	1	1	1
scaffold00030	27113	LTR	Gypsy	1	1	1	1	1	1	1	1	1
scaffold00030	25356	LTR	Gypsy	1	1	1	1	1	1	1	1	1
scaffold00030	51208	DNA	MULE-MuDR	1	1	1	0	1	1	1	1	1
scaffold00030	52976	LTR	DIRS	0	0	0	1	1	1	1	1	1
scaffold00030	78578	LTR	Pao	1	1	1	1	1	1	1	1	1
scaffold00030	156404	DNA	hAT-Ac	1	1	1	1	1	1	1	1	1
scaffold00030	175812	LTR	Gypsy	1	1	1	1	1	1	1	1	1
scaffold00030	177380	LINE	I	1	1	1	1	1	1	1	1	1
scaffold00030	239201	LTR	Gypsy	0	0	1	0	0	0	0	0	1
scaffold00030	249063	LINE	L1-Tx1	1	1	1	1	1	1	1	1	1
scaffold00030	270714	LTR	Pao	0	1	1	1	1	1	1	1	0
scaffold00030	272892	LINE	R1	1	1	1	1	1	1	1	1	1
scaffold00030	273746	LINE	R1	1	1	1	1	1	1	1	1	1
scaffold00030	274189	LINE	R1	1	1	1	1	1	1	1	1	1
scaffold00030	274264	DNA	Merlin	1	1	1	1	1	1	1	1	1
scaffold00030	274264	LTR	Pao	1	1	1	1	1	1	1	1	1
scaffold00030	274424	LTR	Copia	1	1	1	1	1	1	1	1	1
scaffold00030	276476	LINE	I	1	1	1	1	1	1	1	1	1
scaffold00030	277175	LINE	R1	1	1	1	1	1	1	1	1	1
scaffold00030	278161	LINE	R1	1	1	1	1	1	1	1	1	1
scaffold00030	466245	LTR	Gypsy	1	1	1	1	1	1	1	1	1
scaffold00030	468744	LTR	Pao	1	1	1	1	1	1	1	1	1
scaffold00030	476219	LTR	Gypsy	0	0	0	0	0	0	1	1	1
scaffold00030	606952	LTR	Gypsy	1	1	1	1	1	1	1	1	1
scaffold00030	608447	LTR	Gypsy	1	1	1	1	1	1	1	1	1
scaffold00030	749960	LTR	Gypsy	1	1	1	1	1	1	1	1	1
scaffold00031	3144	LTR	Gypsy	1	1	1	1	1	1	1	1	1
scaffold00031	10897	LTR	Gypsy	1	1	1	1	1	1	1	1	1
scaffold00031	18860	DNA	PIF-ISL2EU	1	1	1	1	1	1	1	1	1
scaffold00031	30929	LTR	Gypsy	1	1	1	1	1	1	1	1	1
scaffold00031	31646	LTR	Gypsy	1	1	1	1	1	1	1	1	1
scaffold00031	65994	LTR	Pao	1	1	1	1	1	1	1	1	1
scaffold00031	121751	DNA	P	1	1	1	1	0	1	1	0	0
scaffold00031	134724	LTR	Gypsy	1	1	1	1	1	1	1	1	1
scaffold00031	152460	LTR	Gypsy	1	1	1	1	1	1	1	1	1
scaffold00031	175358	DNA	PIF-Harbinger	1	1	1	1	1	1	1	1	1
scaffold00031	191597	LTR	Gypsy	1	1	1	1	1	1	1	1	1
scaffold00031	268286	LTR	Pao	1	1	1	0	1	1	1	1	1
scaffold00031	304715	LTR	Gypsy	1	1	1	1	1	1	1	1	1
scaffold00031	321138	LTR	Pao	1	1	1	1	1	1	1	1	1
scaffold00031	321138	LTR	Gypsy	1	1	1	1	1	1	1	1	1
scaffold00031	333951	LTR	Pao	1	1	1	1	1	1	1	1	1
scaffold00031	334177	LTR	Pao	1	1	1	1	1	1	1	1	1
scaffold00031	339438	LTR	DIRS	1	1	1	1	1	1	1	1	1
scaffold00031	372694	DNA	hAT-Ac	1	1	1	1	1	1	1	1	1
scaffold00031	372914	LTR	Pao	1	1	1	1	1	1	1	1	1
scaffold00031	394225	LTR	Gypsy	1	1	1	1	1	1	1	1	1
scaffold00031	396475	DNA	PIF-Harbinger	1	1	1	1	1	1	1	1	1
scaffold00031	402634	DNA	P	1	1	1	1	1	1	1	1	1
scaffold00031	410882	LTR	Pao	1	1	1	1	1	1	1	1	1
scaffold00031	426653	LTR	Pao	1	1	1	1	1	1	1	1	1
scaffold00031	429049	LTR	Pao	1	1	1	1	1	1	1	1	1
scaffold00031	435157	DNA	hAT-hATm	1	1	1	1	1	1	1	1	1
scaffold00031	472238	LTR	Gypsy	1	1	1	0	0	0	0	0	0
scaffold00031	595926	LTR	Gypsy	0	1	0	0	0	0	0	0	0
scaffold00031	596505	LTR	Pao	0	0	1	0	0	0	0	0	0
scaffold00031	600351	LTR	Pao	1	1	1	1	1	1	1	1	1
scaffold00031	609976	LTR	Pao	0	0	0	0	0	0	1	1	0
scaffold00031	647296	LTR	Pao	1	1	1	1	1	1	1	1	1
scaffold00031	889134	DNA	P	0	0	0	1	0	0	1	1	1
scaffold00032	227268	LTR	Pao	1	1	1	1	1	1	1	1	1
scaffold00032	767319	LTR	Pao	1	1	1	1	1	1	1	1	1
scaffold00032	767320	DNA	PIF-ISL2EU	1	1	1	1	1	1	1	1	1
scaffold00033	67529	LTR	Copia	1	1	1	1	1	1	1	1	1
scaffold00033	124952	DNA	PIF-Harbinger	1	1	1	1	1	1	1	1	1
scaffold00033	124952	LTR	Gypsy	1	1	1	1	1	1	1	1	1
scaffold00033	124952	LTR	Pao	1	1	1	1	1	1	1	1	1
scaffold00033	128690	DNA	hAT-Ac	1	1	1	1	1	1	1	1	1
scaffold00033	161631	DNA	PIF-Harbinger	1	1	1	1	1	1	1	1	1
scaffold00033	186296	LTR	Pao	1	1	1	1	1	1	1	1	1
scaffold00033	217245	LTR	Gypsy	1	1	1	1	1	1	1	1	1
scaffold00033	234237	LINE	L1-Tx1	0	0	0	0	0	1	0	0	0
scaffold00033	239493	LTR	Copia	1	1	1	1	1	1	1	1	1
scaffold00033	243328	LTR	Copia	1	1	1	1	1	1	1	1	1
scaffold00033	246475	DNA	hAT-Ac	1	1	1	1	1	1	1	1	1
scaffold00033	260969	DNA	Zisupton	1	1	1	1	1	1	1	1	1
scaffold00033	338841	LTR	Gypsy	0	0	0	0	0	0	0	0	1
scaffold00033	338903	LTR	Pao	1	1	1	1	1	1	1	1	1
scaffold00033	390429	LTR	Gypsy	1	1	1	1	1	1	1	1	1
scaffold00033	390429	LTR	Pao	1	1	1	1	1	1	1	1	1
scaffold00033	486747	LTR	Pao	1	1	1	1	1	1	1	1	1
scaffold00033	486747	LTR	Copia	1	1	1	1	1	1	1	1	1
scaffold00033	608987	LTR	Gypsy	1	1	1	1	1	1	1	1	1
scaffold00034	62409	LTR	DIRS	1	1	1	1	1	1	1	1	1
scaffold00034	64155	LTR	Gypsy	1	1	1	1	1	1	1	1	1
scaffold00034	64155	LTR	Gypsy	1	1	1	1	1	1	1	1	1
scaffold00034	62437	LTR	Gypsy	1	1	1	1	1	1	1	1	1
scaffold00034	79335	LTR	Gypsy	1	1	1	1	1	1	1	1	1
scaffold00034	79335	LTR	Gypsy	1	1	1	1	1	1	1	1	1
scaffold00034	120070	LTR	Gypsy	1	1	1	1	1	1	1	1	1
scaffold00034	237835	LTR	Pao	1	1	1	1	1	1	1	1	1
scaffold00034	237835	LINE	L1-Tx1	1	1	1	1	1	1	1	1	1
scaffold00034	238548	LTR	Pao	1	1	1	1	1	1	1	1	1
scaffold00034	346005	LTR	Gypsy	1	1	1	1	1	1	1	1	1
scaffold00034	351764	LTR	Pao	1	1	1	1	1	1	1	1	1
scaffold00034	375638	LTR	Pao	0	0	0	0	1	0	1	1	1
scaffold00034	385738	LTR	Pao	1	1	1	1	1	1	1	1	1
scaffold00034	453996	LTR	Gypsy	1	1	1	1	1	1	1	1	1
scaffold00034	583124	LTR	Gypsy	1	1	1	1	1	1	1	1	1
scaffold00034	605812	LTR	Gypsy	1	1	1	0	0	1	0	0	0
scaffold00034	626645	LTR	Gypsy	1	1	1	1	1	1	1	1	1
scaffold00034	652171	LTR	DIRS	1	1	1	1	1	1	1	1	1
scaffold00034	652171	LTR	DIRS	1	1	1	1	1	1	1	1	1
scaffold00034	671456	LTR	Copia	1	1	1	1	1	1	1	1	1
scaffold00034	671953	LTR	Copia	1	1	1	1	1	1	1	1	1
scaffold00034	676704	LTR	Gypsy	1	1	1	1	1	1	1	1	1
scaffold00034	678150	LTR	Gypsy	1	1	1	1	1	1	1	1	1
scaffold00034	678219	LTR	Pao	1	1	1	1	1	1	1	1	1
scaffold00034	678219	LINE	I	1	1	1	1	1	1	1	1	1
scaffold00034	678220	LINE	L1-Tx1	1	1	1	1	1	1	1	1	1
scaffold00034	724694	LTR	Pao	1	1	1	1	1	1	1	1	1
scaffold00034	729931	LTR	Gypsy	1	1	1	1	1	1	1	1	1
scaffold00034	757237	DNA	Merlin	1	1	1	1	1	1	1	1	1
scaffold00034	762580	DNA	PIF-Harbinger	1	1	1	1	1	1	1	1	1
scaffold00034	805082	DNA	hAT-Ac	1	1	1	1	1	1	1	1	1
scaffold00034	836848	LTR	Copia	1	1	1	1	1	1	1	1	1
scaffold00034	836848	DNA	Merlin	1	1	1	1	1	1	1	1	1
scaffold00034	836848	DNA	hAT-Ac	1	1	1	1	1	1	1	1	1
scaffold00034	836848	LTR	Pao	1	1	1	1	1	1	1	1	1
scaffold00034	837895	DNA	CMC-EnSpm	1	1	1	1	1	1	1	1	1
scaffold00034	844796	LTR	Copia	1	1	1	1	1	1	1	1	1
scaffold00034	860202	LTR	DIRS	1	1	1	1	1	1	1	1	1
scaffold00034	956151	LTR	Gypsy	1	1	1	1	1	1	1	1	1
scaffold00034	1020811	LTR	Gypsy	0	0	0	0	0	1	1	0	1
scaffold00034	1025138	DNA	PIF-Harbinger	1	1	1	1	1	1	1	1	1
scaffold00034	1040865	DNA	CMC-EnSpm	1	1	1	1	1	1	1	1	1
scaffold00034	1058071	LINE	I	1	1	1	1	1	1	1	1	1
scaffold00034	1071651	LTR	Pao	1	1	1	1	1	1	1	1	1
scaffold00034	1092057	LINE	I	1	1	1	1	1	1	1	1	1
scaffold00034	1093418	LINE	I	1	1	1	1	1	1	1	1	1
scaffold00034	1095063	LINE	I	1	1	1	1	1	1	1	1	1
scaffold00035	636790	LTR	Gypsy	1	1	1	1	1	1	1	1	1
scaffold00036	81508	LTR	Gypsy	0	0	0	0	0	0	0	0	1
scaffold00036	520401	DNA	hAT-Ac	1	1	1	1	1	1	1	1	1
scaffold00036	812867	LTR	Gypsy	1	1	1	1	1	1	1	1	1
scaffold00036	813492	LTR	Gypsy	0	0	0	1	1	1	1	1	1
scaffold00037	63255	LTR	Gypsy	1	1	1	1	1	1	1	1	1
scaffold00037	132787	LTR	Pao	1	1	1	1	1	1	1	1	1
scaffold00037	132787	DNA	CMC-EnSpm	1	1	1	1	1	1	1	1	1
scaffold00037	133357	LTR	Pao	1	1	1	1	1	1	1	1	1
scaffold00037	264339	LTR	Pao	1	1	1	1	1	1	1	1	1
scaffold00037	347972	LINE	I	1	1	1	1	1	1	1	1	1
scaffold00037	574680	LTR	Gypsy	1	1	1	1	1	1	1	1	1
scaffold00037	575528	DNA	hAT-Tip100	1	1	1	1	1	1	1	1	1
scaffold00037	580582	LTR	Pao	1	1	1	1	1	1	1	1	1
scaffold00037	594630	LTR	Pao	1	1	1	1	1	1	1	1	1
scaffold00037	595503	LTR	DIRS	1	1	1	1	1	1	1	1	1
scaffold00037	614506	LTR	DIRS	1	1	1	1	1	1	1	1	1
scaffold00037	619691	LTR	Pao	1	1	1	1	1	1	1	1	1
scaffold00037	622251	LTR	Pao	1	1	1	1	1	1	1	1	1
scaffold00037	622251	LTR	Copia	1	1	1	1	1	1	1	1	1
scaffold00037	652184	DNA	hAT-hATm	1	1	1	1	1	1	1	1	1
scaffold00037	658673	LTR	Gypsy	1	1	1	1	1	1	1	1	1
scaffold00037	691253	LINE	I	1	1	1	1	1	1	1	1	1
scaffold00037	701536	LTR	Gypsy	1	1	1	1	1	1	1	1	1
scaffold00037	714463	LINE	I	1	1	1	1	1	1	1	1	1
scaffold00037	721570	LINE	I	1	1	1	1	1	1	1	1	1
scaffold00037	743431	LTR	Pao	0	0	0	0	0	1	0	0	0
scaffold00037	743719	LTR	Gypsy	0	0	1	0	0	0	0	0	0
scaffold00037	744180	LTR	Pao	1	1	1	1	1	1	1	1	1
scaffold00037	745462	LTR	Pao	1	1	1	1	1	1	1	1	1
scaffold00037	748961	LTR	Pao	1	1	1	1	1	1	1	1	1
scaffold00037	772344	LTR	Gypsy	1	1	1	1	1	1	1	1	1
scaffold00037	780266	DNA	PIF-Harbinger	1	1	1	1	1	1	1	1	1
scaffold00037	804117	LINE	I	1	1	1	1	1	1	1	1	1
scaffold00037	820137	LTR	Pao	1	1	1	1	1	1	1	1	1
scaffold00037	858810	LTR	Pao	1	1	1	1	1	1	1	1	1
scaffold00037	925714	LTR	Copia	1	1	1	1	1	1	1	1	1
scaffold00037	926400	LTR	Copia	1	1	1	1	1	1	1	1	1
scaffold00037	926400	LINE	I	1	1	1	1	1	1	1	1	1
scaffold00038	83634	LTR	Ngaro	1	1	1	1	1	1	1	1	1
scaffold00038	159515	DNA	hAT-Ac	1	1	1	1	1	1	1	1	1
scaffold00038	188735	LTR	Pao	1	1	1	1	1	1	1	1	1
scaffold00038	188887	DNA	TcMar-Fot1	1	1	1	1	1	1	1	1	1
scaffold00038	188887	LTR	Copia	1	1	1	1	1	1	1	1	1
scaffold00038	188887	LTR	Gypsy	1	1	1	1	1	1	1	1	1
scaffold00038	385021	LTR	Gypsy	1	1	1	1	1	1	1	1	1
scaffold00039	10329	LTR	Gypsy	1	1	1	1	1	1	1	1	1
scaffold00039	38693	LTR	Gypsy	1	1	1	1	1	1	1	1	1
scaffold00039	42324	DNA	CMC-EnSpm	1	1	1	1	1	1	1	1	1
scaffold00039	44034	DNA	CMC-EnSpm	1	1	1	1	1	1	1	1	1
scaffold00039	123669	DNA	hAT-Ac	1	1	1	1	1	1	1	1	1
scaffold00039	123856	LTR	Gypsy	1	1	1	1	1	1	1	1	1
scaffold00039	159355	LTR	Gypsy	1	1	1	1	1	1	1	1	1
scaffold00039	159711	LTR	Gypsy	1	1	1	1	1	1	1	1	1
scaffold00039	189269	LTR	Gypsy	1	1	1	1	1	1	1	1	1
scaffold00039	220669	LTR	Pao	1	1	1	1	1	1	1	1	1
scaffold00039	225082	LTR	Gypsy	1	1	1	1	1	1	1	1	1
scaffold00039	337576	DNA	P-Fungi	1	1	1	1	1	1	1	1	1
scaffold00039	337576	LTR	Gypsy	1	1	1	1	1	1	1	1	1
scaffold00039	346041	LTR	Pao	1	1	1	1	1	1	1	1	1
scaffold00039	347836	DNA	CMC-EnSpm	1	1	1	1	1	1	1	1	1
scaffold00039	347836	LTR	Pao	1	1	1	1	1	1	1	1	1
scaffold00039	387630	DNA	hAT-Ac	1	1	1	1	1	1	1	1	1
scaffold00039	402914	LTR	Gypsy	1	1	1	1	1	1	1	1	1
scaffold00039	410835	LTR	Pao	0	1	1	1	1	1	1	1	1
scaffold00039	415824	DNA	Merlin	1	1	1	1	1	1	1	1	1
scaffold00039	446824	DNA	TcMar-Fot1	1	1	1	1	1	1	1	1	1
scaffold00039	458733	LINE	I-Jockey	1	1	1	1	1	1	1	1	1
scaffold00039	511851	DNA	hAT-Ac	0	0	1	1	1	1	0	0	0
scaffold00039	663794	LTR	Gypsy	1	1	1	1	1	1	1	1	1
scaffold00039	699209	LTR	Gypsy	1	1	1	1	1	1	1	1	1
scaffold00039	702537	LTR	Gypsy	1	1	1	1	1	1	1	1	1
scaffold00039	705180	LTR	Gypsy	1	1	1	1	1	1	1	1	1
scaffold00039	781718	DNA	Academ-1	1	1	1	1	1	1	1	1	1
scaffold00039	782738	DNA	Academ-1	1	1	1	1	1	1	1	1	1
scaffold00039	784020	LTR	Pao	1	1	1	1	1	1	1	1	0
scaffold00039	784020	LTR	Pao	1	1	1	1	1	1	1	1	0
scaffold00039	840984	LTR	Copia	1	1	1	1	1	1	1	1	1
scaffold00039	858674	LTR	Pao	1	1	1	1	1	1	1	1	1
scaffold00040	564604	LTR	Gypsy	0	0	0	0	0	0	1	1	1
scaffold00040	650445	LTR	Ngaro	1	1	1	1	1	1	1	1	1
scaffold00041	17735	DNA	hAT-Ac	1	1	1	1	1	1	1	1	1
scaffold00041	17735	LTR	Pao	1	1	1	1	1	1	1	1	1
scaffold00041	35056	LTR	Gypsy	1	1	1	1	1	1	1	1	1
scaffold00041	35056	LTR	Pao	1	1	1	1	1	1	1	1	1
scaffold00041	61307	LTR	Pao	1	1	1	1	1	1	1	1	1
scaffold00041	61307	DNA	Merlin	1	1	1	1	1	1	1	1	1
scaffold00041	61307	LTR	Gypsy	1	1	1	1	1	1	1	1	1
scaffold00041	110205	DNA	hAT-Ac	1	1	1	1	1	1	1	1	1
scaffold00041	160756	LINE	I-Jockey	1	1	1	1	1	1	1	1	1
scaffold00041	181052	LTR	Copia	1	1	1	1	1	1	1	1	1
scaffold00041	184204	LTR	Gypsy	1	1	1	1	1	1	1	1	1
scaffold00042	130221	LTR	DIRS	1	1	1	1	1	1	1	1	1
scaffold00042	131409	LTR	DIRS	0	0	0	0	0	0	0	0	1
scaffold00042	150672	DNA	hAT-Ac	1	1	1	1	1	1	1	1	1
scaffold00042	151338	DNA	P	1	1	1	1	1	1	1	1	1
scaffold00042	256337	DNA	hAT-Ac	1	1	1	1	1	1	1	1	1
scaffold00042	256337	DNA	hAT-Ac	1	1	1	1	1	1	1	1	1
scaffold00042	294038	LTR	Gypsy	1	1	1	1	1	1	1	1	1
scaffold00042	315938	LTR	Gypsy	1	1	1	1	1	1	1	1	1
scaffold00042	328140	RC	Helitron	1	1	1	1	1	1	1	1	1
scaffold00042	328140	LTR	Pao	1	1	1	1	1	1	1	1	1
scaffold00042	328141	LTR	Gypsy	1	1	1	1	1	1	1	1	1
scaffold00042	331698	LTR	Gypsy	1	1	1	1	1	1	1	1	1
scaffold00042	332559	DNA	CMC-EnSpm	1	1	1	1	1	1	1	1	1
scaffold00042	334035	DNA	CMC-EnSpm	1	1	1	1	1	1	1	1	1
scaffold00042	335161	LTR	Pao	1	1	1	1	1	1	1	1	1
scaffold00042	347113	LTR	Copia	1	1	1	1	1	1	1	1	1
scaffold00042	362492	DNA	CMC-EnSpm	1	1	1	1	1	1	1	1	1
scaffold00042	368456	LTR	Pao	1	1	1	1	1	1	1	1	1
scaffold00042	379403	DNA	CMC-EnSpm	1	1	1	1	1	1	1	1	1
scaffold00042	383026	DNA	PIF-Harbinger	1	1	1	1	1	1	1	1	1
scaffold00042	385870	DNA	PIF-Harbinger	1	1	1	1	1	1	1	1	1
scaffold00042	399608	DNA	MULE-MuDR	1	1	1	1	1	1	1	1	1
scaffold00042	399608	DNA	MULE-MuDR	1	1	1	1	1	1	1	1	1
scaffold00042	422889	LTR	Copia	1	1	1	1	1	1	1	1	1
scaffold00042	424896	LTR	Copia	1	1	1	1	1	1	1	1	1
scaffold00042	465532	LTR	DIRS	1	1	1	1	1	1	1	1	1
scaffold00042	563001	LTR	Pao	1	1	1	1	1	1	1	1	1
scaffold00042	564972	LTR	Gypsy	1	1	1	1	1	1	1	1	1
scaffold00042	615180	DNA	hAT-Ac	1	1	1	1	1	1	1	1	1
scaffold00042	623114	LTR	Pao	1	1	1	1	1	1	1	1	1
scaffold00042	634411	LTR	Gypsy	0	0	0	0	0	0	1	1	0
scaffold00042	682722	LINE	L1-Tx1	1	1	1	1	1	1	1	1	1
scaffold00043	44177	LTR	Pao	1	1	1	1	1	1	1	1	1
scaffold00043	133042	LTR	Gypsy	1	1	1	1	1	1	1	1	1
scaffold00043	151307	DNA	hAT-Ac	1	1	1	1	1	1	1	1	1
scaffold00043	160954	LTR	Gypsy	0	0	0	1	1	1	1	1	1
scaffold00043	160956	LTR	DIRS	0	0	0	0	0	0	1	1	0
scaffold00043	176204	LTR	Gypsy	0	0	0	0	1	1	1	1	1
scaffold00043	182668	LTR	Gypsy	1	1	1	0	0	0	0	0	0
scaffold00043	190398	LTR	Gypsy	1	1	1	1	1	1	1	1	1
scaffold00043	198023	LTR	Gypsy	1	1	1	1	1	1	1	1	1
scaffold00043	201698	LTR	DIRS	1	1	1	1	1	1	1	1	1
scaffold00043	207630	LTR	Gypsy	1	1	1	1	1	1	1	1	1
scaffold00043	266260	LTR	Gypsy	0	0	0	1	1	1	1	1	1
scaffold00043	271498	LTR	Copia	1	1	1	1	1	1	1	1	1
scaffold00043	272802	LTR	Copia	1	1	1	1	1	1	1	1	1
scaffold00043	293440	DNA	hAT-Ac	1	1	1	1	1	1	1	1	1
scaffold00043	429093	DNA	hAT-Ac	1	1	1	1	1	1	1	1	1
scaffold00043	430445	DNA	hAT-Ac	1	1	1	1	1	1	1	1	1
scaffold00043	438266	LTR	Gypsy	0	1	0	1	1	1	1	1	1
scaffold00043	441050	DNA	hAT-Ac	1	1	1	1	1	1	1	1	1
scaffold00043	441703	LINE	R1	1	1	1	1	1	1	1	1	1
scaffold00043	441703	DNA	P	1	1	1	1	1	1	1	1	1
scaffold00043	442998	LTR	DIRS	1	1	1	1	1	1	1	1	1
scaffold00043	442998	LTR	Pao	1	1	1	1	1	1	1	1	1
scaffold00043	443891	LTR	Pao	1	1	1	1	1	1	1	1	1
scaffold00043	469553	LINE	I	1	1	1	1	0	1	1	1	1
scaffold00043	503249	DNA	P-Fungi	1	1	1	1	1	1	1	1	1
scaffold00043	573085	DNA	hAT-Tip100	1	1	1	1	1	1	1	1	1
scaffold00043	584988	LTR	Gypsy	1	1	1	1	1	1	1	1	1
scaffold00043	593168	LTR	Gypsy	1	1	1	1	1	1	1	1	1
scaffold00043	597119	LTR	Gypsy	1	1	1	1	1	1	1	1	1
scaffold00043	625942	LTR	Pao	1	1	1	1	1	1	1	1	1
scaffold00043	629070	DNA	CMC-EnSpm	1	1	1	1	1	1	1	1	1
scaffold00043	675556	LTR	Gypsy	0	0	1	1	1	1	1	1	1
scaffold00043	707228	LTR	Gypsy	0	0	0	0	1	1	1	1	1
scaffold00043	710041	LTR	Gypsy	0	0	0	0	0	0	0	1	1
scaffold00043	717566	LTR	Pao	1	1	1	1	1	1	1	1	1
scaffold00043	717566	LTR	Gypsy	1	1	1	1	1	1	1	1	1
scaffold00043	727205	LTR	Gypsy	1	1	1	1	1	1	1	1	1
scaffold00043	758838	LINE	L1-Tx1	1	1	1	1	1	1	1	1	1
scaffold00043	760575	LTR	Gypsy	1	1	1	1	1	1	1	1	1
scaffold00043	760830	LTR	Pao	1	1	1	1	1	1	1	1	1
scaffold00043	760830	LTR	Ngaro	1	1	1	1	1	1	1	1	1
scaffold00043	760830	LINE	I	1	1	1	1	1	1	1	1	1
scaffold00043	760830	LINE	L1-Tx1	1	1	1	1	1	1	1	1	1
scaffold00043	760841	LTR	DIRS	1	1	1	1	1	1	1	1	1
scaffold00043	765943	LTR	Pao	1	1	1	1	1	1	1	1	1
scaffold00043	766048	LTR	Pao	1	1	1	1	1	1	1	1	1
scaffold00043	766048	LTR	Gypsy	1	1	1	1	1	1	1	1	1
scaffold00046	89177	LTR	Pao	0	0	0	0	0	0	1	1	0
scaffold00046	108143	DNA	hAT-Ac	0	0	0	0	0	1	0	0	0
scaffold00046	161341	LTR	Gypsy	1	1	1	1	1	1	1	1	1
scaffold00046	162236	LTR	Gypsy	1	1	1	1	1	1	1	1	1
scaffold00046	169662	LTR	Pao	1	1	1	1	1	1	1	1	1
scaffold00046	170784	LTR	Copia	1	1	1	1	1	1	1	1	1
scaffold00046	230576	LTR	Gypsy	1	1	1	1	1	1	1	1	1
scaffold00046	358171	LTR	Pao	0	0	0	1	1	1	1	1	1
scaffold00047	648820	DNA	MULE-MuDR	1	1	1	1	1	1	1	1	1
scaffold00048	245351	LTR	Gypsy	1	1	1	1	1	1	1	1	1
scaffold00048	347055	DNA	P	1	1	1	1	1	1	1	1	1
scaffold00048	350571	LTR	Gypsy	1	1	1	1	1	1	1	1	1
scaffold00048	358159	LTR	Gypsy	1	1	1	1	1	1	1	1	1
scaffold00048	375572	LINE	I	1	1	1	1	1	1	1	1	1
scaffold00048	378829	LTR	Ngaro	1	1	1	1	1	1	1	1	1
scaffold00048	443450	DNA	PIF-ISL2EU	1	1	1	1	1	1	1	1	1
scaffold00048	453431	DNA	PIF-ISL2EU	1	1	1	1	1	1	1	1	1
scaffold00048	460140	RC	Helitron	1	1	1	1	1	1	1	1	1
scaffold00048	469744	DNA	PIF-ISL2EU	1	1	1	1	1	1	1	1	1
scaffold00048	470273	LTR	Pao	1	1	1	1	1	1	1	1	1
scaffold00048	470273	LTR	DIRS	1	1	1	1	1	1	1	1	1
scaffold00048	470273	LTR	Ngaro	1	1	1	1	1	1	1	1	1
scaffold00048	470273	LTR	Gypsy	1	1	1	1	1	1	1	1	1
scaffold00048	486950	LTR	Gypsy	1	1	1	1	1	1	1	1	1
scaffold00048	486954	LTR	Gypsy	1	1	1	1	1	1	1	1	1
scaffold00048	507054	LTR	Gypsy	1	1	1	0	0	0	0	0	0
scaffold00048	510413	LTR	Gypsy	1	1	1	1	1	1	1	1	1
scaffold00048	513344	LTR	Gypsy	1	1	1	1	1	1	1	1	1
scaffold00048	518226	LTR	Gypsy	1	1	1	1	1	1	1	1	1
scaffold00048	542895	LTR	Gypsy	1	1	1	1	1	1	1	1	1
scaffold00048	543445	LTR	Gypsy	1	1	1	1	1	1	1	1	1
scaffold00048	543538	LTR	Pao	1	1	1	1	1	1	1	1	1
scaffold00048	544386	LTR	Pao	1	0	0	0	1	0	1	1	0
scaffold00048	547956	LTR	Pao	1	1	1	1	1	1	1	1	1
scaffold00048	551033	LINE	I	1	1	1	1	1	1	1	1	1
scaffold00048	551287	LTR	Pao	1	1	1	1	1	1	1	1	1
scaffold00048	551287	LINE	I	1	1	1	1	1	1	1	1	1
scaffold00048	551287	DNA	PIF-ISL2EU	1	1	1	1	1	1	1	1	1
scaffold00048	552770	DNA	PIF-ISL2EU	1	1	1	1	1	1	1	1	1
scaffold00048	556008	LTR	Pao	1	1	1	1	1	1	1	1	1
scaffold00048	604893	DNA	hAT-hATm	1	1	1	1	1	1	1	1	1
scaffold00048	607055	DNA	TcMar-Tc1	1	1	1	1	1	1	1	1	1
scaffold00048	620415	LTR	Gypsy	1	1	1	1	1	1	1	1	1
scaffold00048	652125	LTR	Gypsy	1	1	1	1	1	1	1	1	1
scaffold00048	658633	DNA	MULE-MuDR	1	1	1	1	1	1	1	1	1
scaffold00048	659331	DNA	MULE-MuDR	1	1	1	1	1	1	1	1	1
scaffold00049	192138	LTR	Gypsy	1	1	1	1	1	1	1	1	1
scaffold00049	202136	LTR	Pao	1	1	1	1	1	1	1	1	1
scaffold00049	211404	LTR	Gypsy	1	1	1	1	1	1	1	1	1
scaffold00049	212159	LTR	Pao	1	1	1	1	1	1	1	1	1
scaffold00049	228522	DNA	hAT-Ac	1	1	1	1	1	1	1	1	1
scaffold00049	229302	LTR	Gypsy	1	1	1	1	1	1	1	1	1
scaffold00049	230378	LTR	Gypsy	1	1	1	1	1	1	1	1	1
scaffold00049	233196	LTR	Pao	1	1	1	1	1	1	1	1	1
scaffold00049	263834	LTR	DIRS	0	0	1	1	1	1	1	0	1
scaffold00049	268660	LTR	Pao	1	1	1	1	1	1	1	1	1
scaffold00049	569145	LTR	Gypsy	0	0	0	0	1	1	1	1	1
scaffold00049	580473	LTR	Pao	1	1	1	1	1	1	1	1	1
scaffold00052	617	LTR	Pao	1	1	1	0	0	0	0	0	0
scaffold00052	16575	DNA	TcMar-Tc1	1	1	1	1	1	1	1	1	1
scaffold00052	93689	LTR	Gypsy	1	1	1	1	1	1	1	1	1
scaffold00052	134238	LTR	Copia	1	1	1	1	1	1	1	1	1
scaffold00052	140068	LTR	Gypsy	1	1	1	1	1	1	1	1	1
scaffold00052	140068	LTR	Gypsy	1	1	1	1	1	1	1	1	1
scaffold00052	159908	LTR	Gypsy	1	1	1	1	1	1	1	1	1
scaffold00052	174609	LTR	Gypsy	1	1	1	1	1	1	1	1	1
scaffold00052	203452	LTR	Gypsy	1	1	1	1	1	1	1	1	1
scaffold00052	208229	LTR	Gypsy	1	1	1	1	1	1	1	1	1
scaffold00052	338988	LTR	Gypsy	1	1	1	1	1	1	1	1	1
scaffold00052	340724	LTR	Gypsy	1	1	1	1	1	1	1	1	1
scaffold00052	349191	LTR	Pao	1	1	1	1	1	1	1	1	1
scaffold00052	355584	LTR	Gypsy	1	1	1	1	1	1	1	1	1
scaffold00052	397270	LINE	R1	1	1	1	1	1	1	1	1	1
scaffold00052	405739	LTR	Gypsy	1	1	1	1	1	1	1	1	1
scaffold00052	417038	LTR	Gypsy	1	1	1	1	1	1	1	1	1
scaffold00052	418043	LINE	L1-Tx1	1	1	1	1	1	1	1	1	1
scaffold00052	424927	DNA	hAT-Ac	1	1	1	1	1	1	1	1	1
scaffold00052	431206	DNA	hAT-Ac	1	1	1	1	1	1	1	1	1
scaffold00052	487833	LTR	Pao	1	1	1	1	1	1	1	1	1
scaffold00052	553461	LTR	Pao	1	1	1	1	1	1	1	1	1
scaffold00053	68768	LTR	Gypsy	1	1	1	1	1	1	1	1	1
scaffold00053	69962	LTR	Gypsy	1	1	1	1	1	1	1	1	1
scaffold00053	80480	LTR	Pao	1	1	1	1	1	1	1	1	1
scaffold00053	81577	LTR	Pao	1	1	1	1	1	1	1	1	1
scaffold00053	110557	LTR	Gypsy	1	1	1	1	1	1	0	1	1
scaffold00053	126889	LTR	Gypsy	1	1	1	1	1	1	1	1	1
scaffold00053	188805	LTR	Gypsy	1	1	1	0	1	1	1	1	1
scaffold00053	195034	LTR	Pao	1	1	1	1	1	1	1	1	1
scaffold00053	215267	LINE	I	1	1	1	1	1	1	1	1	1
scaffold00053	246561	LTR	Gypsy	1	1	1	1	1	1	1	1	1
scaffold00053	250552	LTR	Gypsy	1	1	1	1	1	1	1	1	1
scaffold00053	278178	LTR	Gypsy	1	1	1	1	1	1	1	1	1
scaffold00053	285545	LTR	Gypsy	1	1	1	1	1	1	1	1	1
scaffold00053	286872	LTR	Gypsy	1	1	1	1	1	1	1	1	1
scaffold00053	313074	LTR	Gypsy	1	1	1	1	1	1	1	1	1
scaffold00053	383861	LTR	Gypsy	1	1	1	1	1	1	1	1	1
scaffold00053	500752	LINE	L1-Tx1	1	1	1	1	1	1	1	1	1
scaffold00053	529651	LTR	Pao	1	1	1	1	1	1	1	1	1
scaffold00053	536485	LTR	Pao	1	1	1	1	1	1	1	1	1
scaffold00055	20987	LTR	Gypsy	1	1	1	1	1	1	1	1	1
scaffold00055	117605	LTR	Gypsy	1	0	0	0	0	0	0	0	0
scaffold00056	167853	DNA	hAT-Ac	1	1	1	1	1	1	1	1	1
scaffold00056	168273	DNA	hAT-Ac	1	1	1	1	1	1	1	1	1
scaffold00056	223837	LINE	I	0	0	0	1	1	1	0	1	1
scaffold00057	29668	LTR	DIRS	1	1	1	1	1	1	1	1	1
scaffold00057	29668	LTR	Gypsy	1	1	1	1	1	1	1	1	1
scaffold00057	120412	DNA	Zisupton	1	1	1	1	1	1	1	1	1
scaffold00057	137150	DNA	hAT-Ac	1	1	1	1	1	1	1	1	1
scaffold00057	136524	DNA	hAT-Ac	1	1	1	1	1	1	1	1	1
scaffold00057	137427	DNA	hAT-Ac	1	1	1	1	1	1	1	1	1
scaffold00057	211651	LTR	Copia	1	1	1	1	1	1	1	1	1
scaffold00057	215020	LTR	Pao	1	1	1	1	1	1	1	1	1
scaffold00057	216183	RC	Helitron	1	1	1	1	1	1	0	1	1
scaffold00057	229655	LTR	Gypsy	1	1	1	1	1	1	1	1	1
scaffold00057	281998	LINE	Penelope	1	1	1	1	1	1	1	1	1
scaffold00058	13206	LTR	Pao	1	1	1	1	1	1	1	1	1
scaffold00058	50571	DNA	hAT-Ac	1	1	1	1	1	1	1	1	1
scaffold00058	57081	LINE	I	1	1	1	1	1	1	1	1	1
scaffold00058	118713	LTR	Gypsy	1	1	1	1	1	1	1	1	1
scaffold00058	135552	LTR	Gypsy	1	1	1	1	1	1	1	1	1
scaffold00058	162184	DNA	hAT-hATm	1	1	1	1	1	1	1	1	1
scaffold00058	184070	DNA	hAT-Ac	1	1	1	1	1	1	1	1	1
scaffold00058	201898	LTR	Copia	1	1	1	1	1	1	1	1	1
scaffold00058	220698	LTR	Copia	1	1	1	1	1	1	1	1	1
scaffold00058	222069	LTR	Copia	1	1	1	1	1	1	1	1	1
scaffold00058	239975	LTR	DIRS	1	1	1	1	1	1	1	1	1
scaffold00058	239975	LTR	DIRS	1	1	1	1	1	1	1	1	1
scaffold00058	242198	LTR	DIRS	1	1	1	1	1	1	1	1	1
scaffold00058	282525	LTR	Copia	1	1	1	1	1	1	1	1	1
scaffold00058	283183	LTR	Gypsy	0	0	0	0	0	0	0	1	1
scaffold00060	32995	LTR	Gypsy	0	0	0	0	1	1	0	0	0
scaffold00060	54439	LTR	Gypsy	1	1	1	1	1	1	1	1	1
scaffold00060	80325	LINE	I	1	1	1	1	1	1	1	1	1
scaffold00060	94085	LTR	Copia	1	1	1	1	1	1	1	1	1
scaffold00060	98142	LTR	Copia	1	1	1	1	1	1	1	1	1
scaffold00060	124739	DNA	hAT-Ac	1	1	1	1	1	1	1	1	1
scaffold00060	134102	DNA	hAT-Ac	1	1	1	1	1	1	1	1	1
scaffold00060	133310	DNA	hAT-Ac	1	1	1	1	1	1	1	1	1
scaffold00060	133996	LTR	DIRS	1	1	1	1	1	1	1	1	1
scaffold00060	183865	LTR	Pao	1	1	1	1	1	1	1	1	1
scaffold00060	392947	LINE	L1-Tx1	1	1	1	1	1	1	1	1	1
scaffold00060	395881	LTR	Gypsy	1	1	1	1	1	1	1	1	1
scaffold00060	396073	LTR	Gypsy	1	1	1	1	1	1	1	1	1
scaffold00060	405641	LINE	I	1	1	1	0	0	0	1	1	1
scaffold00060	425669	LINE	R2-NeSL	1	1	1	1	1	1	1	1	1
scaffold00061	58776	LTR	Gypsy	0	1	1	0	0	0	0	0	0
scaffold00062	29917	LTR	Pao	1	1	1	1	1	1	1	1	1
scaffold00062	32284	LINE	L1-Tx1	1	1	1	1	1	1	1	1	1
scaffold00062	33442	LTR	Pao	1	1	1	1	1	1	1	1	1
scaffold00062	44222	LTR	Gypsy	1	1	1	1	1	1	1	1	1
scaffold00062	62806	LTR	Gypsy	0	0	0	0	0	0	1	1	1
scaffold00062	69392	LINE	I	0	0	0	0	0	1	0	1	1
scaffold00062	132569	DNA	hAT-hATm	1	1	1	1	1	1	1	1	1
scaffold00062	140550	LTR	Gypsy	1	1	1	1	1	1	1	1	1
scaffold00062	140716	LTR	Pao	1	1	1	1	1	1	1	1	1
scaffold00062	140718	LTR	Gypsy	1	0	0	0	1	1	1	1	1
scaffold00062	292596	LTR	Gypsy	1	1	1	1	1	1	1	1	1
scaffold00063	62590	DNA	CMC-EnSpm	1	1	1	1	1	1	1	1	1
scaffold00063	74379	LTR	Gypsy	1	1	1	1	1	1	1	1	1
scaffold00063	86344	LTR	Pao	1	1	1	1	1	1	1	1	1
scaffold00063	105967	LTR	Gypsy	1	1	1	1	1	1	1	1	1
scaffold00063	143005	LTR	Gypsy	1	1	1	1	1	1	1	1	1
scaffold00063	279273	LTR	Gypsy	1	1	1	1	1	1	1	1	1
scaffold00063	280205	LTR	Gypsy	1	1	1	1	1	1	1	1	1
scaffold00063	282810	LTR	Gypsy	1	1	1	1	1	1	1	1	1
scaffold00063	315396	LTR	Pao	1	1	1	1	1	1	1	1	1
scaffold00063	319572	LTR	Gypsy	1	1	1	1	1	1	1	1	1
scaffold00064	231195	DNA	hAT-Ac	1	1	1	1	1	1	1	1	1
scaffold00065	70002	LTR	Gypsy	0	0	0	0	0	1	0	0	0
scaffold00065	371804	LTR	Gypsy	1	1	1	1	1	1	1	1	1
scaffold00065	371804	LTR	Pao	1	1	1	1	1	1	1	1	1
scaffold00066	185287	LTR	Gypsy	1	1	1	1	1	1	1	1	1
scaffold00067	3055	DNA	hAT-Ac	1	1	1	1	1	1	1	1	1
scaffold00067	103787	LTR	DIRS	1	1	1	1	1	1	1	1	1
scaffold00067	103790	LTR	Pao	0	1	0	1	1	1	1	1	1
scaffold00067	194122	LTR	Pao	1	1	1	1	1	1	1	1	1
scaffold00067	194970	LTR	Pao	1	1	1	1	1	1	1	1	1
scaffold00067	199907	LTR	Gypsy	1	1	1	1	1	1	1	1	1
scaffold00067	199907	LTR	Pao	1	1	1	1	1	1	1	1	1
scaffold00067	216273	DNA	PIF-Harbinger	1	1	1	1	1	1	1	1	1
scaffold00067	232439	LTR	Gypsy	1	1	1	1	1	1	1	1	1
scaffold00067	236490	LTR	Gypsy	1	1	1	1	1	1	1	1	1
scaffold00067	236807	LTR	Gypsy	1	1	1	1	1	1	1	1	1
scaffold00067	422282	LTR	Gypsy	1	1	1	1	1	1	1	1	1
scaffold00068	69183	LTR	Pao	0	0	0	1	1	1	1	1	1
scaffold00068	75711	LTR	Gypsy	1	1	1	1	1	1	1	1	1
scaffold00068	145278	DNA	Merlin	1	1	1	1	1	1	1	1	1
scaffold00068	145871	LTR	Gypsy	1	1	1	1	1	1	1	1	1
scaffold00068	151542	DNA	hAT-Ac	1	1	1	0	0	0	0	0	0
scaffold00068	224301	LTR	Pao	0	0	1	1	1	1	1	1	1
scaffold00069	35565	LINE	L1-Tx1	1	1	1	1	1	1	1	1	1
scaffold00069	41164	DNA	Zisupton	1	1	1	1	1	1	1	1	1
scaffold00069	50620	LTR	Copia	1	1	1	1	1	1	1	1	1
scaffold00069	60327	LTR	Pao	1	1	1	1	1	1	1	1	1
scaffold00069	60327	LTR	Gypsy	1	1	1	1	1	1	1	1	1
scaffold00069	60327	LINE	I-Jockey	1	1	1	1	1	1	1	1	1
scaffold00069	60543	LTR	Gypsy	1	1	0	1	1	1	0	0	1
scaffold00069	60543	LINE	I-Jockey	1	1	0	1	1	1	0	0	1
scaffold00069	70140	DNA	P	1	1	1	1	1	1	1	1	1
scaffold00069	81537	DNA	P	0	0	0	0	1	1	1	1	1
scaffold00069	93903	DNA	hAT-Tip100	1	0	1	0	0	0	0	0	0
scaffold00069	133916	DNA	hAT-Ac	1	1	1	1	1	1	0	1	1
scaffold00069	137472	LTR	Gypsy	1	1	1	1	1	1	1	1	1
scaffold00069	142934	LTR	Copia	1	1	1	1	1	1	1	1	1
scaffold00069	177093	LINE	I	1	1	1	0	0	0	0	0	0
scaffold00069	187328	LINE	L1-Tx1	1	1	1	1	1	1	1	1	1
scaffold00069	189387	LINE	I	0	0	0	1	0	0	0	1	0
scaffold00069	190872	LTR	Pao	1	1	1	1	1	1	1	1	1
scaffold00069	190872	LINE	L1-Tx1	1	1	1	1	1	1	1	1	1
scaffold00073	20596	DNA	PIF-ISL2EU	1	1	1	1	1	1	1	1	1
scaffold00073	27852	LTR	Pao	1	1	1	1	1	1	1	1	1
scaffold00073	32150	DNA	CMC-EnSpm	1	1	1	1	1	1	1	1	1
scaffold00073	63695	DNA	hAT-Ac	1	1	1	1	1	1	1	1	1
scaffold00073	67001	LTR	Gypsy	1	1	1	1	1	1	1	1	1
scaffold00073	67001	LTR	Pao	1	1	1	1	1	1	1	1	1
scaffold00073	115400	DNA	hAT-Ac	1	1	1	1	1	1	1	1	1
scaffold00073	121811	LTR	Pao	1	1	1	1	1	1	1	1	1
scaffold00073	123399	LTR	Pao	1	1	1	1	1	1	1	1	1
scaffold00073	195919	DNA	hAT-Ac	1	1	1	1	1	1	1	1	1
scaffold00073	271663	DNA	hAT-Ac	1	1	1	1	1	1	1	1	1
scaffold00073	282286	LTR	Gypsy	1	1	1	1	1	1	1	1	1
scaffold00073	281684	LTR	Gypsy	1	1	1	1	1	1	1	1	1
scaffold00073	284646	LTR	Pao	1	1	1	1	1	1	1	1	1
scaffold00074	11342	LINE	I	1	1	1	1	1	1	1	1	1
scaffold00074	85666	LTR	Pao	1	1	1	1	1	1	1	1	1
scaffold00074	87324	LTR	Pao	1	1	1	1	1	1	1	1	1
scaffold00074	126894	LTR	Ngaro	1	1	1	1	1	1	1	1	1
scaffold00074	127352	LTR	Ngaro	1	1	1	1	1	1	1	1	1
scaffold00074	177993	LTR	Gypsy	1	1	1	1	1	1	1	1	1
scaffold00074	179225	LTR	Gypsy	1	1	1	1	1	1	1	1	1
scaffold00074	185009	LTR	Gypsy	1	1	1	1	1	1	1	1	1
scaffold00074	188777	LTR	Gypsy	1	1	1	1	1	1	1	1	1
scaffold00074	213459	LTR	Gypsy	1	1	1	1	1	1	1	1	1
scaffold00074	221764	LTR	Pao	1	1	1	1	1	1	1	1	1
scaffold00074	222521	LTR	Pao	1	1	1	1	1	1	1	1	1
scaffold00074	232288	LTR	Pao	1	1	1	1	1	1	1	1	1
scaffold00074	259858	LTR	Gypsy	1	1	1	1	1	1	1	1	1
scaffold00074	288171	LTR	Pao	1	1	1	1	1	1	1	1	1
scaffold00078	5115	LTR	Gypsy	1	1	1	1	1	1	1	1	1
scaffold00078	5115	LINE	L1-Tx1	1	1	1	1	1	1	1	1	1
scaffold00078	5230	LINE	L1-Tx1	1	1	1	1	1	1	1	1	1
scaffold00078	25092	LTR	Gypsy	1	1	1	1	1	1	1	1	1
scaffold00079	68187	LINE	L1-Tx1	1	1	1	1	1	1	1	1	1
scaffold00079	110305	LTR	DIRS	1	1	1	1	1	1	1	1	1
scaffold00079	115119	LTR	Gypsy	1	1	1	1	1	1	1	1	1
scaffold00079	144710	LTR	Gypsy	1	1	1	1	1	1	1	1	1
scaffold00079	210560	LTR	DIRS	1	1	1	1	1	1	1	1	1
scaffold00079	218920	LTR	Pao	1	1	1	1	1	1	1	1	1
scaffold00079	219494	DNA	PIF-Harbinger	1	1	1	1	1	1	1	1	1
scaffold00080	13563	LTR	Pao	1	1	1	1	1	1	1	1	1
scaffold00080	65442	LTR	Gypsy	1	1	1	1	1	1	1	1	1
scaffold00080	65832	LTR	Gypsy	1	1	1	1	1	1	1	1	1
scaffold00080	66600	LTR	Gypsy	1	1	1	1	1	1	1	1	1
scaffold00080	84388	LINE	L1-Tx1	1	1	1	1	1	1	1	1	1
scaffold00080	93259	LTR	Gypsy	0	0	0	0	0	0	1	1	1
scaffold00080	124869	DNA	Zisupton	1	1	1	1	1	1	1	1	1
scaffold00080	125094	LTR	Pao	1	1	1	1	1	1	1	1	1
scaffold00080	125094	DNA	Zisupton	1	1	1	1	1	1	1	1	1
scaffold00080	125094	LTR	Gypsy	1	1	1	1	1	1	1	1	1
scaffold00080	154552	LTR	Gypsy	1	1	1	1	1	1	1	1	1
scaffold00080	174019	LTR	Gypsy	0	0	0	0	0	0	1	1	1
scaffold00084	57520	LTR	Gypsy	1	1	1	1	1	1	1	1	1
scaffold00084	115397	LTR	Gypsy	1	1	1	1	1	1	1	1	1
scaffold00084	116867	LTR	Gypsy	1	1	1	1	1	1	1	1	1
scaffold00084	120312	LTR	Gypsy	1	1	1	1	1	1	1	1	1
scaffold00084	136311	LINE	I	1	1	1	1	1	1	1	1	1
scaffold00086	17520	LTR	Copia	1	1	1	1	1	1	1	1	1
scaffold00086	16424	LTR	Gypsy	1	1	1	1	1	1	1	1	1
scaffold00086	17520	LTR	Copia	1	1	1	1	1	1	1	1	1
scaffold00086	22732	LTR	Pao	1	1	1	1	1	1	1	1	1
scaffold00088	8427	DNA	hAT-Ac	1	1	1	1	1	1	1	1	1
scaffold00088	15635	DNA	MULE-MuDR	1	1	1	1	1	1	1	1	1
scaffold00088	68697	LINE	I	1	1	1	1	1	1	1	1	1
scaffold00089	30655	LTR	Copia	1	1	1	1	1	1	1	1	1
scaffold00089	31970	LTR	Copia	1	1	1	1	1	1	1	1	1
scaffold00089	42794	LTR	Gypsy	1	1	1	1	1	1	1	1	1
scaffold00089	42794	LINE	L1-Tx1	1	1	1	1	1	1	1	1	1
scaffold00089	54521	LINE	L1-Tx1	1	1	1	1	1	1	1	1	1
scaffold00091	39355	DNA	PIF-Harbinger	1	1	1	1	1	1	1	1	1
scaffold00091	42230	DNA	PIF-Harbinger	1	1	1	1	1	1	1	1	1
scaffold00091	76093	LINE	L1-Tx1	1	1	1	1	1	1	1	1	1
scaffold00091	76264	LTR	DIRS	1	1	1	1	1	1	1	1	1
scaffold00091	76264	LTR	Gypsy	1	1	1	1	1	1	1	1	1
scaffold00091	127393	LTR	Gypsy	1	1	1	1	1	1	1	1	1
scaffold00091	128390	DNA	hAT-Ac	1	1	1	1	1	1	1	1	1
scaffold00096	52021	LTR	Gypsy	1	1	1	1	1	1	1	1	1
scaffold00099	3358	LINE	L1-Tx1	1	1	1	1	1	1	1	1	1
scaffold00099	7065	DNA	hAT-Ac	1	1	1	1	1	1	1	1	1
scaffold00099	12172	DNA	hAT-Ac	0	1	1	0	0	0	1	1	1
scaffold00099	12553	LTR	Pao	1	1	1	1	1	1	1	1	1
scaffold00099	26216	LTR	Gypsy	1	1	1	1	1	1	1	1	1
scaffold00099	26216	DNA	Merlin	1	1	1	1	1	1	1	1	1
scaffold00099	26216	LINE	L1-Tx1	1	1	1	1	1	1	1	1	1
scaffold00099	26216	LTR	Pao	1	1	1	1	1	1	1	1	1
scaffold00099	50580	LTR	Gypsy	1	1	1	1	1	1	1	1	1
scaffold00099	91128	LTR	Gypsy	1	1	1	1	1	1	1	1	1
scaffold00099	119407	LTR	Pao	1	1	1	1	1	1	1	1	1
scaffold00100	22951	LTR	Pao	1	1	1	1	1	1	1	1	1
scaffold00100	23341	LTR	Gypsy	1	1	1	1	1	1	1	1	1
scaffold00100	23341	LTR	Pao	1	1	1	1	1	1	1	1	1
scaffold00100	23341	LTR	Copia	1	1	1	1	1	1	1	1	1
scaffold00100	24361	LTR	Copia	1	1	1	1	1	1	1	1	1
scaffold00100	25422	LTR	Copia	1	1	1	1	1	1	1	1	1
scaffold00101	63933	LTR	Pao	1	1	1	1	1	1	1	1	1
scaffold00101	72860	LINE	I	1	1	1	1	1	1	1	1	1
scaffold00101	80066	LTR	Gypsy	1	1	1	1	1	1	1	1	1
scaffold00101	101204	DNA	hAT-Tip100	1	1	1	1	1	1	1	1	1
scaffold00101	105111	LTR	Pao	1	1	1	1	1	1	1	1	1
scaffold00101	109959	LTR	Copia	1	1	1	1	1	1	1	1	1
scaffold00102	110817	LTR	Copia	1	1	1	1	1	1	1	1	1
scaffold00102	110817	LTR	Copia	1	1	1	1	1	1	1	1	1
scaffold00102	111912	LTR	Copia	1	1	1	1	1	1	1	1	1
scaffold00105	3020	LTR	Pao	1	1	1	1	1	1	1	1	1
scaffold00105	2429	LTR	DIRS	1	1	1	1	1	1	1	1	1
scaffold00105	37662	DNA	hAT-Ac	0	0	0	0	0	0	1	1	1
scaffold00106	42181	DNA	hAT-Ac	1	1	1	1	1	1	1	1	1
scaffold00108	15595	LTR	Pao	1	1	1	1	1	1	1	1	1
scaffold00108	15596	LTR	Copia	1	1	1	1	1	1	1	1	1
scaffold00108	15874	LTR	Pao	1	1	1	1	1	1	1	1	1
scaffold00108	62627	DNA	hAT-Tip100	1	1	1	1	1	1	1	1	1
scaffold00120	29867	LTR	Pao	0	1	1	1	1	1	1	1	1
scaffold00125	17687	DNA	CMC-EnSpm	1	1	1	1	1	1	1	1	1
scaffold00135	15814	LINE	I	1	1	1	1	1	1	1	1	1
scaffold00135	16151	LTR	Gypsy	1	1	1	1	1	1	1	1	1
scaffold00135	20959	LTR	Pao	1	1	1	1	1	1	1	1	1
scaffold00140	3431	LTR	Pao	1	1	1	1	1	1	1	1	1
scaffold00140	6850	LTR	Pao	1	1	1	1	1	1	1	1	1
scaffold00141	315	LTR	Ngaro	1	1	1	1	1	1	1	1	1
scaffold00141	315	LTR	Gypsy	1	1	1	1	1	1	1	1	1
scaffold00141	315	LTR	Pao	1	1	1	1	1	1	1	1	1
scaffold00150	24360	DNA	hAT-Ac	1	1	1	1	1	1	1	1	1
scaffold00169	366	LTR	Pao	1	1	1	1	1	1	1	1	1
scaffold00169	366	LINE	I-Jockey	1	1	1	1	1	1	1	1	1
scaffold00169	715	LTR	Gypsy	1	1	1	1	1	1	1	1	1
scaffold00169	732	LTR	Pao	1	1	1	1	1	1	1	1	1
scaffold00169	734	LTR	Pao	1	1	1	1	1	1	1	1	1
scaffold00169	2746	LTR	Gypsy	1	1	1	1	1	1	1	1	1
scaffold00169	4012	LTR	Copia	1	1	1	1	1	1	1	1	1
scaffold00186	940	DNA	hAT-Tip100	1	1	1	1	1	1	1	1	1
scaffold00247	791	DNA	Merlin	1	1	1	1	1	1	1	1	1
scaffold00311	11944	LTR	Gypsy	1	1	1	1	1	1	1	1	1
scaffold00311	15050	LTR	Pao	1	1	1	1	1	1	0	1	1
scaffold00486	8679	DNA	Zisupton	1	1	1	1	1	1	1	1	1
scaffold00492	371	LTR	Pao	0	0	0	0	1	0	0	0	0
scaffold00593	7382	LTR	DIRS	1	1	1	1	1	1	1	1	1
scaffold00593	13726	LTR	DIRS	1	1	1	1	1	1	1	1	1
scaffold00844	2679	LTR	Gypsy	1	1	1	1	1	1	1	1	1
scaffold01093	8737	LINE	I-Jockey	1	1	1	1	1	1	1	1	1
scaffold01093	8737	DNA	hAT-hATm	1	1	1	1	1	1	1	1	1
scaffold01093	10474	LTR	Gypsy	1	1	1	1	1	1	1	1	1
scaffold01093	12592	DNA	hAT-hATm	1	1	1	1	1	1	1	1	1
scaffold01238	971	LTR	Copia	1	1	1	1	1	1	1	1	1
scaffold01238	12456	DNA	hAT-Ac	1	1	1	1	1	1	1	1	1
scaffold01325	5858	LTR	Pao	1	1	1	1	1	0	1	1	1
scaffold01437	2267	DNA	Merlin	1	1	1	0	0	0	0	0	0
scaffold01484	30303	DNA	hAT-Ac	1	1	1	1	1	1	1	1	1
scaffold01484	30303	DNA	hAT-Ac	1	1	1	1	1	1	1	1	1
scaffold01484	31202	DNA	hAT-Ac	1	1	1	1	1	1	1	1	1
scaffold01527	3496	LTR	Gypsy	1	0	1	0	0	1	1	1	1
scaffold01926	4411	LINE	I	1	1	1	1	1	1	1	1	1
scaffold01937	10759	LTR	Pao	1	1	1	1	1	1	1	1	1
scaffold02019	5556	LTR	Gypsy	1	1	1	1	1	1	1	1	1
scaffold02019	12232	DNA	hAT-Ac	1	1	1	1	1	1	1	1	1
scaffold02051	10431	LTR	Gypsy	1	1	1	1	1	1	1	1	1
scaffold02101	2008	LTR	Copia	1	1	1	1	1	1	1	1	1
scaffold02147	2913	DNA	hAT-Tip100	1	1	1	1	1	1	1	1	1
scaffold02147	2913	DNA	hAT-Tip100	1	1	1	1	1	1	1	1	1
scaffold02147	4599	LTR	Gypsy	1	1	1	1	1	1	1	1	1
scaffold02147	4604	LINE	R2-NeSL	1	1	1	1	1	1	1	1	1
scaffold02305	3269	LTR	Pao	0	0	0	0	1	0	0	0	0
scaffold02350	4338	DNA	CMC-EnSpm	1	1	1	1	1	1	1	1	1
scaffold02350	6359	DNA	CMC-EnSpm	1	1	1	1	1	1	1	1	1
scaffold02363	3648	DNA	Merlin	1	1	1	1	1	1	1	1	1
scaffold02369	2790	LINE	I	1	1	1	1	1	1	1	1	1
scaffold02397	3807	LTR	Pao	1	1	1	1	1	1	1	1	1
scaffold02397	3807	LTR	DIRS	1	1	1	1	1	1	1	1	1
scaffold02397	4624	LTR	Pao	1	1	1	1	1	1	1	1	1
scaffold02397	5381	DNA	Zisupton	1	1	1	1	1	1	1	1	1
scaffold02467	5680	LTR	Gypsy	1	1	1	1	1	1	1	1	1
scaffold02469	8393	LTR	Pao	1	1	1	1	1	1	1	1	1
scaffold02746	5319	LINE	I	1	1	1	1	1	1	1	1	1
scaffold02785	5298	LINE	Penelope	1	1	1	1	1	1	1	1	1
scaffold02836	5006	LTR	Pao	0	0	0	1	1	1	1	1	1
scaffold02838	6695	LTR	Copia	1	1	1	1	1	1	1	1	1
scaffold03011	3328	DNA	hAT-Ac	1	1	1	1	1	1	1	1	1
scaffold03126	11075	LTR	Copia	1	1	1	1	1	1	1	1	1
scaffold03159	6394	LTR	Gypsy	1	1	1	1	1	1	1	1	1
scaffold03159	8904	LTR	Gypsy	1	1	1	1	1	1	1	1	1
scaffold03159	9465	LTR	Gypsy	1	1	1	1	1	1	1	1	1
scaffold03177	16549	LINE	R2-NeSL	1	1	1	1	1	1	1	1	1
scaffold03225	572	LINE	I	1	1	1	1	1	1	1	1	1
scaffold03225	1012	LTR	Copia	1	1	1	1	1	1	1	1	1
scaffold03231	4474	LTR	Gypsy	1	1	1	1	1	1	1	1	1
scaffold03231	4475	LINE	I	1	1	1	1	1	1	1	1	1
scaffold03231	4475	LTR	Pao	1	1	1	1	1	1	1	1	1
scaffold03231	4475	LTR	DIRS	1	1	1	1	1	1	1	1	1
scaffold03231	4892	LTR	Copia	1	1	1	1	1	1	1	1	1
scaffold03231	4892	LTR	Gypsy	1	1	1	1	1	1	1	1	1
scaffold03424	5545	LTR	Gypsy	1	1	1	1	1	1	1	1	1
scaffold03569	3718	LTR	DIRS	1	1	1	1	1	1	1	1	1
scaffold03896	2131	LTR	Gypsy	1	1	1	1	1	1	1	1	1
scaffold03896	2959	LTR	Pao	1	1	1	1	1	1	1	1	1
scaffold03995	12465	LINE	L1-Tx1	1	1	1	1	1	1	1	1	1
scaffold03995	12465	LTR	Gypsy	1	1	1	1	1	1	1	1	1
scaffold03995	12589	LTR	Gypsy	0	0	0	0	0	1	1	1	0
scaffold03995	21146	DNA	Merlin	1	1	1	1	1	1	1	1	1
scaffold04009	1922	LTR	Gypsy	1	1	1	1	1	1	1	1	1
scaffold04009	4280	DNA	hAT-Ac	1	1	1	1	1	1	1	1	1
scaffold04009	5084	LTR	Pao	1	1	1	1	1	1	1	1	1
scaffold04009	5697	LTR	Gypsy	1	1	1	1	1	1	1	1	1
scaffold04009	6329	LTR	Gypsy	1	1	1	1	1	1	1	1	1
scaffold04036	934	DNA	TcMar-Tc1	1	1	1	1	1	1	1	1	1
scaffold04036	3328	LTR	Pao	1	1	1	1	1	1	1	1	1
scaffold04084	5698	LTR	Gypsy	1	1	1	1	1	1	1	1	1
scaffold04084	13036	LTR	Gypsy	1	1	1	1	1	1	1	1	1
scaffold04113	2577	LTR	Gypsy	1	1	1	1	1	1	1	1	1
scaffold04143	791	DNA	Merlin	1	1	1	1	1	1	1	1	1
scaffold04360	799	LTR	Gypsy	1	1	1	1	1	1	1	1	1
scaffold04360	3742	LTR	Pao	1	1	1	1	1	1	1	1	1
scaffold04386	1333	LTR	Gypsy	1	1	1	1	1	1	1	1	1
scaffold04386	1332	LTR	Pao	1	1	1	1	1	1	1	1	1
scaffold04386	1333	DNA	MULE-MuDR	1	1	1	1	1	1	1	1	1
scaffold04386	1947	LINE	I	1	1	1	1	1	1	0	1	1
scaffold04490	14228	LTR	Gypsy	1	1	1	1	1	1	1	1	1
scaffold04661	9243	LTR	Pao	0	0	0	0	1	0	0	1	1
scaffold04923	5003	DNA	hAT-Ac	1	1	1	1	1	1	1	1	1
scaffold04995	10045	DNA	P	1	1	1	1	1	1	1	1	1
scaffold04995	12458	DNA	Sola-2	0	1	1	1	1	1	1	1	1
scaffold04995	13292	DNA	Sola-2	1	1	1	1	1	1	1	1	1
scaffold04995	14830	LINE	I	1	1	1	1	1	1	1	1	1
scaffold05042	2533	LTR	Gypsy	1	1	1	1	1	1	1	1	1
scaffold05199	9686	LTR	Gypsy	1	1	1	1	1	1	1	1	1
scaffold05324	1155	LTR	Gypsy	0	0	0	0	1	0	0	0	0
scaffold05367	9167	LTR	Pao	1	1	1	1	1	1	1	1	1
scaffold05571	6798	DNA	hAT-Ac	1	1	1	1	1	1	1	1	1
scaffold05571	7883	LTR	Gypsy	1	1	1	1	1	1	1	1	1
scaffold05571	9205	LTR	Gypsy	1	1	1	1	1	1	1	1	1
scaffold05704	8015	LTR	Pao	1	1	1	1	1	1	1	1	1
scaffold05748	913	LTR	Pao	1	1	1	1	1	1	1	1	1
scaffold05748	1053	DNA	Merlin	1	1	1	1	1	1	1	1	1
scaffold05894	2727	LTR	Gypsy	1	1	1	1	1	1	1	1	1
scaffold05943	1319	DNA	hAT-Ac	1	1	1	1	1	1	1	1	1
scaffold05943	3124	DNA	CMC-EnSpm	1	1	1	1	1	1	1	1	1
scaffold06088	5184	DNA	PIF-ISL2EU	0	0	0	0	0	0	1	1	0
scaffold06088	6500	LTR	Gypsy	1	1	1	1	1	1	1	1	1
scaffold06146	3623	LTR	Gypsy	1	1	1	1	1	1	1	1	1
scaffold06434	12191	DNA	hAT-Ac	1	1	1	1	1	1	1	1	1
scaffold06434	13861	DNA	hAT-Ac	1	1	1	1	1	1	1	1	1
scaffold06435	8489	DNA	PIF-Harbinger	1	1	1	1	1	1	1	1	1
scaffold06435	5186	LTR	Gypsy	1	1	1	1	1	1	1	1	1
scaffold06435	8643	LTR	Gypsy	1	1	1	1	1	1	1	1	1
scaffold06553	5004	LTR	Pao	0	0	0	0	0	0	0	0	0
scaffold06880	8183	DNA	P	1	1	1	1	1	1	1	1	1
scaffold06880	8183	DNA	PIF-ISL2EU	1	1	1	1	1	1	1	1	1
scaffold06880	8284	DNA	PIF-ISL2EU	1	1	1	1	1	1	1	1	1
scaffold07227	3750	LTR	Pao	1	1	1	1	1	1	1	1	1
scaffold07313	7122	LTR	Gypsy	1	1	1	1	1	1	1	1	1
scaffold07313	2595	LTR	Gypsy	1	1	1	1	1	1	1	1	1
scaffold07470	6950	LINE	I	1	1	1	1	1	1	1	1	1
scaffold07572	7219	LTR	DIRS	1	1	1	1	1	1	1	1	1
scaffold07572	7219	LTR	DIRS	1	1	1	1	1	1	1	1	1
scaffold07572	7543	LTR	Pao	0	0	1	0	0	0	0	0	0
scaffold07580	4677	LTR	Gypsy	1	1	1	1	1	1	1	1	1
scaffold07615	2936	LINE	I	0	0	1	1	1	1	1	1	1
scaffold07670	5114	DNA	P-Fungi	1	1	1	1	1	1	1	1	1
scaffold07670	4841	LINE	I	1	1	1	1	1	1	1	1	1
scaffold07670	5177	DNA	P-Fungi	1	1	1	1	1	1	1	1	1
scaffold07754	1355	LTR	Pao	1	1	1	1	1	1	1	1	1
scaffold07754	3298	LINE	L1-Tx1	1	1	1	1	1	1	1	1	1
scaffold07756	13598	LTR	Gypsy	1	1	1	1	1	1	1	1	1
scaffold08177	969	DNA	MULE-MuDR	1	1	1	1	1	1	1	1	1
scaffold08177	1305	DNA	MULE-MuDR	1	1	1	1	1	1	1	1	1
scaffold08186	1299	LINE	L1-Tx1	1	1	1	1	1	1	1	1	1
scaffold08216	287	LTR	DIRS	1	1	1	1	1	1	1	1	1
scaffold08225	3553	LTR	Pao	0	0	0	1	1	1	1	0	0
scaffold08225	6577	LTR	Gypsy	1	1	1	1	1	1	1	1	1
scaffold08242	6271	LTR	Gypsy	1	1	1	1	1	1	1	1	1
scaffold08242	12391	LTR	Gypsy	1	1	1	1	1	1	1	1	1
scaffold08347	2353	LTR	Pao	1	1	1	1	1	1	1	1	1
scaffold08347	7124	LTR	Gypsy	1	1	1	1	1	1	1	1	1
scaffold08423	227	DNA	Merlin	1	1	1	1	1	1	1	1	1
scaffold08423	5078	DNA	Merlin	1	1	1	1	1	1	1	1	1
scaffold08495	3226	DNA	hAT-Ac	1	1	1	1	1	1	1	1	1
scaffold08495	3226	LTR	Gypsy	1	1	1	1	1	1	1	1	1
scaffold08549	4226	LTR	Pao	1	1	1	1	1	1	1	1	1
scaffold08549	4428	LTR	Pao	1	1	1	1	1	1	1	1	1
scaffold08980	2624	LTR	Gypsy	1	1	1	1	1	1	1	1	1
scaffold08981	10087	DNA	hAT-Ac	1	1	1	1	1	1	1	1	1
scaffold09086	6840	LTR	Gypsy	1	1	1	1	1	1	1	1	1
scaffold09086	6840	LTR	Pao	1	1	1	1	1	1	1	1	1
scaffold09086	7125	LTR	Copia	1	1	1	1	1	1	1	1	1
scaffold09086	7125	LTR	Gypsy	1	1	1	1	1	1	1	1	1
scaffold09098	10578	DNA	Sola-2	1	1	1	1	1	1	1	1	1
scaffold09098	10578	LTR	Pao	1	1	1	1	1	1	1	1	1
scaffold09098	10578	RC	Helitron	1	1	1	1	1	1	1	1	1
scaffold09274	3823	LTR	Pao	1	1	1	1	1	1	1	1	1
scaffold09282	642	LTR	Pao	1	1	1	1	1	1	1	1	1
scaffold09282	1723	LTR	Pao	1	1	1	1	1	1	1	1	1
scaffold09282	2205	DNA	PIF-Harbinger	1	1	1	1	1	1	1	1	1
scaffold09282	5207	DNA	hAT-Ac	1	1	1	1	1	1	1	1	1
scaffold09357	4291	LTR	DIRS	1	1	1	1	1	1	1	1	1
scaffold09358	1488	DNA	hAT-Ac	1	1	1	1	1	1	1	1	1
scaffold09358	4338	DNA	hAT-Ac	1	1	1	1	1	1	1	1	1
scaffold09358	4338	DNA	hAT-Ac	1	1	1	1	1	1	1	1	1
scaffold09360	19742	LTR	Ngaro	1	1	1	1	1	1	1	1	1
scaffold09701	2361	LTR	Pao	1	1	1	1	1	1	1	1	1
scaffold09934	3956	DNA	Academ-1	1	0	1	0	0	0	0	0	0
scaffold09961	1344	LTR	Gypsy	1	1	1	1	1	1	1	1	1
scaffold09961	5224	LTR	Gypsy	1	1	1	1	1	1	1	1	1
scaffold10161	6034	DNA	hAT-Ac	1	1	1	1	1	1	1	1	1
scaffold10354	1874	DNA	Academ-1	0	0	0	1	1	0	0	0	0
scaffold10354	2896	LINE	I	1	1	1	0	1	0	0	0	0
scaffold10354	3000	LTR	Gypsy	1	1	1	1	1	1	1	1	1
scaffold10354	5084	DNA	PIF-Harbinger	1	1	1	1	1	1	1	1	1
scaffold10370	4166	LTR	Gypsy	1	1	1	1	1	1	1	1	1
scaffold10370	6325	LTR	Gypsy	1	1	1	1	1	1	1	1	1
scaffold10370	7691	LTR	Gypsy	1	1	1	1	1	1	1	1	1
scaffold10624	9113	DNA	hAT-Ac	0	1	1	1	1	1	1	1	1
scaffold10678	5563	DNA	CMC-EnSpm	1	1	1	1	1	1	1	1	1
scaffold10725	11074	LTR	Gypsy	0	0	0	0	1	1	1	1	1
scaffold10827	5025	LTR	Pao	1	1	1	1	1	1	1	1	1
scaffold11008	5526	LTR	Pao	0	0	0	0	0	0	0	0	1
scaffold11008	10491	LTR	Gypsy	1	1	1	1	1	1	1	1	1
scaffold11008	12196	DNA	PIF-Harbinger	1	1	1	1	1	1	1	1	1
scaffold11008	14922	LTR	Gypsy	1	1	1	1	1	1	1	1	1
scaffold11008	16327	LTR	Gypsy	1	1	1	1	1	1	1	1	1
scaffold11013	6155	LTR	DIRS	1	1	1	1	1	1	1	1	1
scaffold11013	6691	DNA	Merlin	1	1	1	1	1	1	1	1	1
scaffold11099	5320	DNA	hAT-Ac	1	1	1	1	1	1	1	1	1
scaffold11099	5400	LTR	DIRS	1	1	1	1	1	1	1	1	1
scaffold11106	4613	LTR	Gypsy	1	1	1	1	1	1	1	1	1
scaffold11351	1816	LTR	Pao	1	1	1	1	1	1	1	1	1
scaffold11391	1599	LTR	Copia	1	1	1	1	1	1	1	1	1
scaffold11391	7277	DNA	hAT-Ac	1	1	1	1	1	1	1	1	1
scaffold11395	9635	LINE	I	1	1	1	1	1	1	1	1	1
scaffold11447	4681	LTR	Gypsy	1	1	1	1	1	1	1	1	1
scaffold11447	5686	LTR	Gypsy	1	1	1	1	1	1	1	1	1
*The assembly of FASC was used as the reference for TEFLON
